# Supplementary material for: Broad-spectrum kinome profiling identifies CDK6 upregulation as a driver of lenvatinib resistance in hepatocellular carcinoma
Source: Nat Commun. 2023 Oct 23;14:6699. doi: 10.1038/s41467-023-42360-w (PMC10593849; doi:10.1038/s41467-023-42360-w)
Supplement: Supplementary file 3 — Source Data [file 41467_2023_42360_MOESM3_ESM.xlsx]

## Sheet: Fig. 1a-g, h, j
Fig. 1a
	PLC/PRF/5
	No. of cells	Mock	LenR
	1	100	16.6667
	10	50	16.6667
	20	16.6667	0
	50	0	0
Fig. 1b
	Huh7
	No. of cells	Mock	LenR
	1	50	16.6667
	5	33.3333	0
	10	16.6667	0
	20	0	0
Fig. 1c
	PLC/PRF/5
	Lenvatinib (µM)	Mock			LenR
	0	100	100	100	100	100	100
	10	97.7504	92.6113	91.0705	90.1761	96.6562	98.3649
	20	85.0049	77.9893	48.5274	98.639	77.7216	82.4066
	30	53.6427	58.3156	40.6261	88.2762	66.212	72.3528
	40	46.7072	45.5039	33.1694	87.868	51.2034	54.9345
	Huh7
	Lenvatinib (µM)	Mock			LenR
	0	100	100	100	100	100	100
	10	94.1137	87.7218	85.6242	91.7604	91.6356	99.0909
	20	75.0383	59.5355	43.4226	83.8771	94.4076	99.482
	30	66.4873	46.6122	29.6821	80.596	95.3511	94.9006
	40	31.7404	36.9674	26.6529	70.8797	88.5083	92.1767
Fig. 1d
Fig. 1e
	Venn Diagram
	Cluster_PLC	Cluster_Huh7
	Q13315	Q9Y5S2
	Q13535	Q9Y6R4
	Q9H4A3	P00533
	O14578	Q7L7X3
	Q9Y5S2	Q9Y4K4
	Q9P2K8	Q9UQ88
	Q9NYV4	O14920
	P08581	O75676
	O14976	O15111
	Q9H2G2	P51812
	O60566	Q15418
	Q13523	P41743
	Q2M2I8	O43318
	O75676	O96013
	O00418	P49841
	P78362	Q00534
	Q96SB4
	O43318
	Q13153
	Q9UEW8
	P07948
	Q13557
	Q13043
	O14757
	Q13418
	P49841
	Q9P289
	P68400
	P19784
	Q96GD4
	P46734
	P50613
	Q00534
	Q96KB5
	P06493
	Molecular Weight (KDa)	Log2FC (PLC/PRF/5)	Log2FC (Huh7)
	194.2	4	2.4
	85.6	2.1	1.4
	67.2	2.3	4.8
	46.7	1.2	1.6
	36.9	8.1	3
Fig. 1f
	Kinases for mapping
	Accession	Description
	P78527	DNA-dependent protein kinase catalytic subunit OS=Homo sapiens OX=9606 GN=PRKDC PE=1 SV=3
	Q13315	Serine-protein kinase ATM OS=Homo sapiens OX=9606 GN=ATM PE=1 SV=4
	Q13535	Serine/threonine-protein kinase ATR OS=Homo sapiens OX=9606 GN=ATR PE=1 SV=3
	P42345	Serine/threonine-protein kinase mTOR OS=Homo sapiens OX=9606 GN=MTOR PE=1 SV=1
	Q9H4A3	Serine/threonine-protein kinase WNK1 OS=Homo sapiens OX=9606 GN=WNK1 PE=1 SV=2
	O14578	Citron Rho-interacting kinase OS=Homo sapiens OX=9606 GN=CIT PE=1 SV=2
	Q9Y5S2	Serine/threonine-protein kinase MRCK beta OS=Homo sapiens OX=9606 GN=CDC42BPB PE=1 SV=2
	Q9P2K8	eIF-2-alpha kinase GCN2 OS=Homo sapiens OX=9606 GN=EIF2AK4 PE=1 SV=3
	Q9Y6R4	Mitogen-activated protein kinase kinase kinase 4 OS=Homo sapiens OX=9606 GN=MAP3K4 PE=1 SV=2
	Q9NYV4	Cyclin-dependent kinase 12 OS=Homo sapiens OX=9606 GN=CDK12 PE=1 SV=2
	O75116	Rho-associated protein kinase 2 OS=Homo sapiens OX=9606 GN=ROCK2 PE=1 SV=4
	Q13464	Rho-associated protein kinase 1 OS=Homo sapiens OX=9606 GN=ROCK1 PE=1 SV=1
	P08581	Hepatocyte growth factor receptor OS=Homo sapiens OX=9606 GN=MET PE=1 SV=4
	Q99570	Phosphoinositide 3-kinase regulatory subunit 4 OS=Homo sapiens OX=9606 GN=PIK3R4 PE=1 SV=3
	O14976	Cyclin-G-associated kinase OS=Homo sapiens OX=9606 GN=GAK PE=1 SV=2
	Q9H2G2	STE20-like serine/threonine-protein kinase OS=Homo sapiens OX=9606 GN=SLK PE=1 SV=1
	O95819	Mitogen-activated protein kinase kinase kinase kinase 4 OS=Homo sapiens OX=9606 GN=MAP4K4 PE=1 SV=2
	P00533	Epidermal growth factor receptor OS=Homo sapiens OX=9606 GN=EGFR PE=1 SV=2
	O60566	Mitotic checkpoint serine/threonine-protein kinase BUB1 beta OS=Homo sapiens OX=9606 GN=BUB1B PE=1 SV=3
	Q13523	Serine/threonine-protein kinase PRP4 homolog OS=Homo sapiens OX=9606 GN=PRPF4B PE=1 SV=3
	Q7L7X3	Serine/threonine-protein kinase TAO1 OS=Homo sapiens OX=9606 GN=TAOK1 PE=1 SV=1
	Q16513	Serine/threonine-protein kinase N2 OS=Homo sapiens OX=9606 GN=PKN2 PE=1 SV=1
	P29317	Ephrin type-A receptor 2 OS=Homo sapiens OX=9606 GN=EPHA2 PE=1 SV=2
	Q8TD19	Serine/threonine-protein kinase Nek9 OS=Homo sapiens OX=9606 GN=NEK9 PE=1 SV=2
	O14936	Peripheral plasma membrane protein CASK OS=Homo sapiens OX=9606 GN=CASK PE=1 SV=3
	Q2M2I8	AP2-associated protein kinase 1 OS=Homo sapiens OX=9606 GN=AAK1 PE=1 SV=3
	Q6P3W7	SCY1-like protein 2 OS=Homo sapiens OX=9606 GN=SCYL2 PE=1 SV=1
	Q96GX5	Serine/threonine-protein kinase greatwall OS=Homo sapiens OX=9606 GN=MASTL PE=1 SV=1
	Q9BZL6	Serine/threonine-protein kinase D2 OS=Homo sapiens OX=9606 GN=PRKD2 PE=1 SV=3
	Q9Y4K4	Mitogen-activated protein kinase kinase kinase kinase 5 OS=Homo sapiens OX=9606 GN=MAP4K5 PE=1 SV=2
	Q9UQ88	Cyclin-dependent kinase 11A OS=Homo sapiens OX=9606 GN=CDK11A PE=1 SV=4
	Q7KZI7	Serine/threonine-protein kinase MARK2 OS=Homo sapiens OX=9606 GN=MARK2 PE=1 SV=2
	O14920	Inhibitor of nuclear factor kappa-B kinase subunit beta OS=Homo sapiens OX=9606 GN=IKBKB PE=1 SV=1
	O75676	Ribosomal protein S6 kinase alpha-4 OS=Homo sapiens OX=9606 GN=RPS6KA4 PE=1 SV=1
	O15111	Inhibitor of nuclear factor kappa-B kinase subunit alpha OS=Homo sapiens OX=9606 GN=CHUK PE=1 SV=2
	P51812	Ribosomal protein S6 kinase alpha-3 OS=Homo sapiens OX=9606 GN=RPS6KA3 PE=1 SV=1
	Q9UHD2	Serine/threonine-protein kinase TBK1 OS=Homo sapiens OX=9606 GN=TBK1 PE=1 SV=1
	Q15418	Ribosomal protein S6 kinase alpha-1 OS=Homo sapiens OX=9606 GN=RPS6KA1 PE=1 SV=2
	O00418	Eukaryotic elongation factor 2 kinase OS=Homo sapiens OX=9606 GN=EEF2K PE=1 SV=2
	Q8IWQ3	Serine/threonine-protein kinase BRSK2 OS=Homo sapiens OX=9606 GN=BRSK2 PE=1 SV=3
	P78362	SRSF protein kinase 2 OS=Homo sapiens OX=9606 GN=SRPK2 PE=1 SV=3
	P17252	Protein kinase C alpha type OS=Homo sapiens OX=9606 GN=PRKCA PE=1 SV=4
	Q96SB4	SRSF protein kinase 1 OS=Homo sapiens OX=9606 GN=SRPK1 PE=1 SV=2
	P53350	Serine/threonine-protein kinase PLK1 OS=Homo sapiens OX=9606 GN=PLK1 PE=1 SV=1
	P41743	Protein kinase C iota type OS=Homo sapiens OX=9606 GN=PRKCI PE=1 SV=2
	P10398	Serine/threonine-protein kinase A-Raf OS=Homo sapiens OX=9606 GN=ARAF PE=1 SV=2
	O43318	Mitogen-activated protein kinase kinase kinase 7 OS=Homo sapiens OX=9606 GN=MAP3K7 PE=1 SV=1
	Q13131	5'-AMP-activated protein kinase catalytic subunit alpha-1 OS=Homo sapiens OX=9606 GN=PRKAA1 PE=1 SV=4
	O96013	Serine/threonine-protein kinase PAK 4 OS=Homo sapiens OX=9606 GN=PAK4 PE=1 SV=1
	P54646	5'-AMP-activated protein kinase catalytic subunit alpha-2 OS=Homo sapiens OX=9606 GN=PRKAA2 PE=1 SV=2
	O96017	Serine/threonine-protein kinase Chk2 OS=Homo sapiens OX=9606 GN=CHEK2 PE=1 SV=1
	P07947	Tyrosine-protein kinase Yes OS=Homo sapiens OX=9606 GN=YES1 PE=1 SV=3
	Q13153	Serine/threonine-protein kinase PAK 1 OS=Homo sapiens OX=9606 GN=PAK1 PE=1 SV=2
	P12931	Proto-oncogene tyrosine-protein kinase Src OS=Homo sapiens OX=9606 GN=SRC PE=1 SV=3
	Q9UEW8	STE20/SPS1-related proline-alanine-rich protein kinase OS=Homo sapiens OX=9606 GN=STK39 PE=1 SV=3
	P07948	Tyrosine-protein kinase Lyn OS=Homo sapiens OX=9606 GN=LYN PE=1 SV=3
	Q13177	Serine/threonine-protein kinase PAK 2 OS=Homo sapiens OX=9606 GN=PAK2 PE=1 SV=3
	O95747	Serine/threonine-protein kinase OSR1 OS=Homo sapiens OX=9606 GN=OXSR1 PE=1 SV=1
	Q13557	Calcium/calmodulin-dependent protein kinase type II subunit delta OS=Homo sapiens OX=9606 GN=CAMK2D PE=1 SV=3
	P31749	RAC-alpha serine/threonine-protein kinase OS=Homo sapiens OX=9606 GN=AKT1 PE=1 SV=2
	Q13043	Serine/threonine-protein kinase 4 OS=Homo sapiens OX=9606 GN=STK4 PE=1 SV=2
	O14757	Serine/threonine-protein kinase Chk1 OS=Homo sapiens OX=9606 GN=CHEK1 PE=1 SV=2
	Q8NB16	Mixed lineage kinase domain-like protein OS=Homo sapiens OX=9606 GN=MLKL PE=1 SV=1
	Q15208	Serine/threonine-protein kinase 38 OS=Homo sapiens OX=9606 GN=STK38 PE=1 SV=1
	Q13418	Integrin-linked protein kinase OS=Homo sapiens OX=9606 GN=ILK PE=1 SV=2
	P41240	Tyrosine-protein kinase CSK OS=Homo sapiens OX=9606 GN=CSK PE=1 SV=1
	Q9Y6E0	Serine/threonine-protein kinase 24 OS=Homo sapiens OX=9606 GN=STK24 PE=1 SV=1
	P49841	Glycogen synthase kinase-3 beta OS=Homo sapiens OX=9606 GN=GSK3B PE=1 SV=2
	Q9P289	Serine/threonine-protein kinase 26 OS=Homo sapiens OX=9606 GN=STK26 PE=1 SV=2
	O14965	Aurora kinase A OS=Homo sapiens OX=9606 GN=AURKA PE=1 SV=2
	P68400	Casein kinase II subunit alpha OS=Homo sapiens OX=9606 GN=CSNK2A1 PE=1 SV=1
	P36507	Dual specificity mitogen-activated protein kinase kinase 2 OS=Homo sapiens OX=9606 GN=MAP2K2 PE=1 SV=1
	Q02750	Dual specificity mitogen-activated protein kinase kinase 1 OS=Homo sapiens OX=9606 GN=MAP2K1 PE=1 SV=2
	P28482	Mitogen-activated protein kinase 1 OS=Homo sapiens OX=9606 GN=MAPK1 PE=1 SV=3
	P19784	Casein kinase II subunit alpha' OS=Homo sapiens OX=9606 GN=CSNK2A2 PE=1 SV=1
	Q96GD4	Aurora kinase B OS=Homo sapiens OX=9606 GN=AURKB PE=1 SV=3
	P46734	Dual specificity mitogen-activated protein kinase kinase 3 OS=Homo sapiens OX=9606 GN=MAP2K3 PE=1 SV=2
	P50613	Cyclin-dependent kinase 7 OS=Homo sapiens OX=9606 GN=CDK7 PE=1 SV=1
	P48729	Casein kinase I isoform alpha OS=Homo sapiens OX=9606 GN=CSNK1A1 PE=1 SV=2
	Q00534	Cyclin-dependent kinase 6 OS=Homo sapiens OX=9606 GN=CDK6 PE=1 SV=1
	Q96KB5	Lymphokine-activated killer T-cell-originated protein kinase OS=Homo sapiens OX=9606 GN=PBK PE=1 SV=3
	P06493	Cyclin-dependent kinase 1 OS=Homo sapiens OX=9606 GN=CDK1 PE=1 SV=3
	P24941	Cyclin-dependent kinase 2 OS=Homo sapiens OX=9606 GN=CDK2 PE=1 SV=2
	Q00535	Cyclin-dependent-like kinase 5 OS=Homo sapiens OX=9606 GN=CDK5 PE=1 SV=3
Fig. 1g
	PLC/PRF/5		Huh7
	Mock	LenR	Mock	LenR
	0.385	87.6	2.8857	40.5
	2.4	100	3.05	100
Fig. 1h
Fig. 1j
	Sensitive	Resistant
	0.151	0.224
	0.148	0.232
	0.141	0.239
	0.138

## Sheet: Fig. 1i
Fig. 1i
Annotated Sequence	Modifications	Qvality PEP	Qvality q-value	Master Protein Accessions	Positions in Master Proteins	Modifications in Master Proteins	# Missed Cleavages	Theo. MH+ [Da]	Abundances (Grouped): 126	Abundances (Grouped): 127	Abundances (Grouped): 128	Abundances (Grouped): 129	Abundances (Grouped): 130	Abundances (Grouped): 131	Found in Sample: [S9] F9: 126, Sample	Found in Sample: [S10] F9: 127, Sample	Found in Sample: [S11] F9: 128, Sample	Found in Sample: [S12] F9: 129, Sample	Found in Sample: [S13] F9: 130, Sample	Found in Sample: [S14] F9: 131, Sample	Confidence (by Search Engine): Sequest HT	Percolator q-Value (by Search Engine): Sequest HT	Percolator PEP (by Search Engine): Sequest HT	XCorr (by Search Engine): Sequest HT
[R].GTGPSQGPEDNGVGDGEEASGADGVPIEAEPLPSLEYWPQK.[S]	2xPhospho [S20; S34]; 1xTMT6plex [K41]; 1xTMT6plex [N-Term]	0.000706727	0.000153469	A6ND36	A6ND36 [83-123]	A6ND36 2xPhospho [S102; S116]	0	4755.14	31038.8	45966.3	60250.2	69862.8	73355.8	84799.4	High	High	High	High	High	High	High	6.523e-05	0.0001559	2.67
[R].SLHSAHSLASR.[R]	1xPhospho [S4]; 1xTMT6plex [N-Term]	4.16416e-05	0.000153469	O15027	O15027 [1356-1366]	O15027 1xPhospho [S1359]	0	1474.74	86374.6	94736.9	99343.3	125754	100043	172243	High	High	High	High	High	High	High	6.523e-05	7.982e-06	3.2
[K].GTEPSPGGTPQPSRPVSPAGPPEGVPEEAQPPR.[L]	2xPhospho [S13; S]; 1xTMT6plex [N-Term]	0.000253666	0.000153469	Q8WUZ0	Q8WUZ0 [110-142]	Q8WUZ0 2xPhospho [S122; S]	0	3648.69	125636	147199	147593	240188	230931	241258	High	High	High	High	High	High	High	6.523e-05	5.345e-05	2.02
[K].GTENGVNGTLTSNVADSPR.[N]	1xPhospho [S/T]; 1xTMT6plex [N-Term]	3.33471e-08	0.000153469	Q15629	Q15629 [349-367]	Q15629 1xPhospho [S/T]	0	2198.03	88079.9	78888.8	60455.6	64603.2	53945	61561.5	High	High	High	High	High	High	High	6.523e-05	4.439e-09	3.17
[R].GTGQSDDSDIWDDTALIK.[A]	1xPhospho [S5]; 1xTMT6plex [K18]; 1xTMT6plex [N-Term]	5.43038e-06	0.000153469	Q16637	Q16637 [24-41]	Q16637 1xPhospho [S28]	0	2475.17	770072	619815	829940	881945	915532	913148	High	High	High	High	High	High	High	6.523e-05	9.37e-07	2.75
[K].GTEASSGTEAATGLEGEEK.[D]	1xPhospho [S5]; 1xTMT6plex [K19]; 1xTMT6plex [N-Term]	1.55193e-07	0.000153469	Q8IY81	Q8IY81 [594-612]	Q8IY81 1xPhospho [S598]	0	2362.11	1.04748e+06	1.11652e+06	1.06067e+06	593867	601879	559227	High	High	High	High	High	High	High	6.523e-05	2.233e-08	4.09
[K].GTEAPAVVTEEEDDDEETAPPVIAPRPDHTK.[S]	1xPhospho [T9]; 1xTMT6plex [K31]; 1xTMT6plex [N-Term]	1.69033e-07	0.000153469	Q13177	Q13177 [161-191]	Q13177 1xPhospho [T169]	0	3853.84	387148	323782	375015	273121	330526	310152	High	High	High	High	High	High	High	6.523e-05	2.442e-08	2.61
[K].GTDTQTPAVLSPSK.[T]	1xPhospho [S11]; 1xTMT6plex [K14]; 1xTMT6plex [N-Term]	2.27194e-07	0.000153469	P46087	P46087 [722-735]	P46087 1xPhospho [S732]	0	1940.01	4.06909e+06	4285909	4.04201e+06	3.71811e+06	3.57932e+06	3.60772e+06	High	High	High	High	High	High	High	6.523e-05	3.332e-08	3.18
[K].GTDSQAMEEEKPEGHV.[-]	1xPhospho [S4]; 1xTMT6plex [K11]; 1xTMT6plex [N-Term]	1.14408e-06	0.000153469	Q13451	Q13451 [442-457]	Q13451 1xPhospho [S445]	0	2282.04	1.20289e+06	1.15432e+06	1.18745e+06	1.02901e+06	976009	1.02813e+06	High	High	High	High	High	High	High	6.523e-05	1.832e-07	4.08
[K].SLLDASEEAIKK.[D]	1xPhospho [S6]; 2xTMT6plex [K11; K12]; 1xTMT6plex [N-Term]	0.000296986	0.000153469	P18206	P18206 [721-732]	P18206 1xPhospho [S726]	1	2071.17	1.71978e+06	1.78528e+06	1.71442e+06	946615	808259	843706	High	High	High	High	High	High	High	6.523e-05	6.31e-05	1.32
[K].SLLGDSAPTLHLNKGTPSQSPVVGR.[S]	2xPhospho [S18; S20]; 1xTMT6plex [K14]; 1xTMT6plex [N-Term]	7.06295e-06	0.000153469	P52594	P52594 [162-186]	P52594 2xPhospho [S179; S181]	1	3149.62	228155	309883	313946	252522	237695	267093	High	High	High	High	High	High	High	6.523e-05	1.239e-06	2.2
[K].SLIPDIKPLAGQEAVVDLHADDSRISEDETER.[N]	1xPhospho [S26]; 1xTMT6plex [K7]; 1xTMT6plex [N-Term]	7.49326e-06	0.000153469	Q9UKV3	Q9UKV3 [873-904]	Q9UKV3 1xPhospho [S898]	1	4057.05	1.71043e+06	1.69375e+06	1.51203e+06	1.28523e+06	1.24076e+06	1.31525e+06	High	High	High	High	High	High	High	6.523e-05	1.322e-06	3.2
[R].GTEASPPQNNSGSSSPVFTFR.[H]	3xPhospho [S13; S]; 1xTMT6plex [N-Term]	0.000159102	0.000153469	Q9P1Y5	Q9P1Y5 [337-357]	Q9P1Y5 3xPhospho [S349; S]	0	2636.07	136165	123664	167877	109628	110261	135485	High	High	High	High	High	High	High	6.523e-05	3.265e-05	2.63
[R].GTGQSDDSDIWDDTALIK.[A]	2xPhospho [S5; S8]; 1xTMT6plex [K18]; 1xTMT6plex [N-Term]	1.05591e-08	0.000153469	Q16637	Q16637 [24-41]	Q16637 2xPhospho [S28; S31]	0	2555.14	1.57639e+06	1.62979e+06	1.4767e+06	2.35332e+06	2.47911e+06	2.49679e+06	High	High	High	High	High	High	High	6.523e-05	1.321e-09	3.03
[R].GTGSGGQLQDLDCSSSDDEGAAQNSTKPSATK.[G]	1xCarbamidomethyl [C13]; 1xPhospho [S]; 2xTMT6plex [K27; K32]; 1xTMT6plex [N-Term]	3.80308e-08	0.000153469	P08240	P08240 [283-314]	P08240 1xPhospho [S]	0	3936.84	1.11391e+06	1.06645e+06	1.03217e+06	824704	866596	818138	High	High	High	High	High	High	High	6.523e-05	5.087e-09	1.76
[R].SLFFGSILAPVRSPQGPSPVLAEDSEGEG.[-]	3xPhospho [S13; S18; S25]; 1xTMT6plex [N-Term]	0.00011158	0.000153469	Q99638	Q99638 [363-391]	Q99638 3xPhospho [S375; S380; S387]	1	3412.54	49125.8	46791.8	49320.6	29265.6	28688.1	32545.5	High	High	High	High	High	High	High	6.523e-05	2.257e-05	2.43
[R].GTPPPVFTPPLPK.[G]	2xPhospho [T2; T8]; 1xTMT6plex [K13]; 1xTMT6plex [N-Term]	6.23393e-06	0.000153469	Q6NZY4	Q6NZY4 [478-490]	Q6NZY4 2xPhospho [T479; T485]	0	1966.03	62965.2	63507.7	53192.2	54867.3	53105.2	48960.9	High	High	High	High	High	High	High	6.523e-05	1.085e-06	2.12
[R].GTPPPVFTPPLPK.[G]	1xPhospho [T2]; 1xTMT6plex [K13]; 1xTMT6plex [N-Term]	4.68701e-05	0.000153469	Q6NZY4	Q6NZY4 [478-490]	Q6NZY4 1xPhospho [T479]	0	1886.06	97725.6	87275.7	99586.7	66190.7	65098.7	93160	High	High	High	High	High	High	High	6.523e-05	9.086e-06	2.23
[R].SLGEQDQMTLRPPEK.[V]	1xPhospho [T9]; 1xTMT6plex [K15]; 1xTMT6plex [N-Term]	1.51369e-05	0.000153469	P48681	P48681 [768-782]	P48681 1xPhospho [T776]	0	2267.15	1.08098e+06	1.09911e+06	1.07601e+06	3.52243e+06	3.19669e+06	3.20742e+06	High	High	High	High	High	High	High	6.523e-05	2.758e-06	2.02
[R].SLGEQDQMTLRPPEK.[V]	1xPhospho [T9]; 1xOxidation [M8]; 1xTMT6plex [K15]; 1xTMT6plex [N-Term]	0.00147396	0.000153469	P48681	P48681 [768-782]	P48681 1xPhospho [T776]	0	2283.15	714226	712291	663136	1.89155e+06	1.56639e+06	1.73889e+06	High	High	High	High	High	High	High	6.523e-05	0.0003346	1.43
[R].SLGGAVGSVASGAR.[A]	1xPhospho [S8]; 1xTMT6plex [N-Term]	0.000130639	0.000153469	Q8NHG8	Q8NHG8 [82-95]	Q8NHG8 1xPhospho [S89]	0	1497.76	1.31047e+06	1.24795e+06	1310352	803077	749376	680440	High	High	High	High	High	High	High	6.523e-05	2.671e-05	2.16
[R].SLGHPEPLSNGRPQGNSR.[Q]	1xPhospho [S9]; 1xTMT6plex [N-Term]	0.000539915	0.000153469	P49768	P49768 [43-60]	P49768 1xPhospho [S51]	0	2212.08	421303	439496	474331	299080	275268	311480	High	High	High	High	High	High	High	6.523e-05	0.000118	2.19
[K].SLGSASPGPGQPPLSSPTR.[G]	1xPhospho [S16]; 1xTMT6plex [N-Term]	0.000149967	0.000153469	Q9C0B5	Q9C0B5 [679-697]	Q9C0B5 1xPhospho [S694]	0	2102.05	288077	313256	274535	247632	267537	242336	High	High	High	High	High	High	High	6.523e-05	3.069e-05	2.24
[R].GTLSDSEIETNSATSTIFGK.[A]	1xPhospho [S]; 1xTMT6plex [K20]; 1xTMT6plex [N-Term]	5.03175e-07	0.000153469	Q8WXG6	Q8WXG6 [1236-1255]	Q8WXG6 1xPhospho [S]	0	2596.28	691086	664896	660364	864781	899789	900823	High	High	High	High	High	High	High	6.523e-05	7.681e-08	3.27
[K].GTIQVITQGTSLK.[N]	1xPhospho [S11]; 1xTMT6plex [K13]; 1xTMT6plex [N-Term]	0.000211043	0.000153469	O43175	O43175 [352-364]	O43175 1xPhospho [S362]	0	1884.06	127136	165756	206661	206035	227382	236971	High	High	High	High	High	High	High	6.523e-05	4.411e-05	1.69
[R].GTLGGFGSVEEGPLSTGSSFILSSDDDDDDI.[-]	2xPhospho [S]; 1xTMT6plex [N-Term]	2.68115e-05	0.000153469	O43719	O43719 [725-755]	O43719 2xPhospho [S]	0	3478.45	36457.5	49421.8	55509.5	42684.7	54954.7	54258	High	High	High	High	High	High	High	6.523e-05	5.039e-06	1.46
[R].SIGSAVDQGNESIVAK.[T]	1xPhospho [S4]; 1xTMT6plex [K16]; 1xTMT6plex [N-Term]	0.000237537	0.000153469	Q9H0H5	Q9H0H5 [203-218]	Q9H0H5 1xPhospho [S206]	0	2113.09	408883	379463	410576	531019	499377	391982	High	High	High	High	High	High	High	6.523e-05	4.98e-05	1.96
[R].GTLDEEDEEADSDTDDIDHR.[V]	1xPhospho [S/T]; 1xTMT6plex [N-Term]	1.48215e-07	0.000153469	Q9HCN4	Q9HCN4 [327-346]	Q9HCN4 1xPhospho [S/T]	0	2586.02	4.19267e+06	4.04218e+06	4.16719e+06	7.34872e+06	6.72534e+06	6.8091e+06	High	High	High	High	High	High	High	6.523e-05	2.131e-08	2.91
[R].SIHEVDISNLEAALR.[A]	1xPhospho [S8]; 1xTMT6plex [N-Term]	9.10171e-05	0.000153469	Q9Y2H5	Q9Y2H5 [867-881]	Q9Y2H5 1xPhospho [S874]	0	1976.01	108096	100018	141553	117482	131554	197128	High	High	High	High	High	High	High	6.523e-05	1.816e-05	2.28
[R].SLHGPCPVTTFGPK.[A]	1xCarbamidomethyl [C6]; 1xPhospho [T]; 1xTMT6plex [K14]; 1xTMT6plex [N-Term]	0.000220976	0.000153469	O95544	O95544 [64-77]	O95544 1xPhospho [T]	0	2036.04	670355	765201	679590	614806	595663	603179	High	High	High	High	High	High	High	6.523e-05	4.616e-05	2.03
[R].GTGSSSSGVLMVGPNFR.[V]	2xPhospho [S4; S5]; 1xTMT6plex [N-Term]	0.00144524	0.000153469	Q9Y6M4	Q9Y6M4 [28-44]	Q9Y6M4 2xPhospho [S31; S32]	0	2041.9	471327	499549	475417	341428	331660	334666	High	High	High	High	High	High	High	6.523e-05	0.0003285	2.73
[R].GTSLMEDDEEPIVEDVMMSSEGR.[I]	1xPhospho [S3]; 1xTMT6plex [N-Term]	3.57052e-09	0.000153469	Q8N3U4	Q8N3U4 [1159-1181]	Q8N3U4 1xPhospho [S1161]	0	2865.21	26314.7	29483.3	27658.2	35274.6	31742.1	34132.4	High	High	High	High	High	High	High	6.523e-05	4.234e-10	4.07
[R].GSYGSDAEEEEYR.[Q]	1xPhospho [Y/S]; 1xTMT6plex [N-Term]	1.51766e-06	0.000153469	Q9UDY2	Q9UDY2 [1155-1167]	Q9UDY2 1xPhospho [Y/S]	0	1800.72	1.0402e+06	971245	968258	1.39075e+06	1.35834e+06	1.35193e+06	High	High	High	High	High	High	High	6.523e-05	2.457e-07	3.93
[K].SLLSHEFQDETDTEEETLYSSK.[H]	2xPhospho [T13; T]; 1xTMT6plex [K22]; 1xTMT6plex [N-Term]	6.29943e-10	0.000153469	O75976	O75976 [1358-1379]	O75976 2xPhospho [T1370; T]	0	3206.41	1.37241e+06	1.26116e+06	1.3826e+06	806846	864776	894217	High	High	High	High	High	High	High	6.523e-05	6.841e-11	2.73
[R].SLSAASCPPISLPAAASR.[S]	1xCarbamidomethyl [C7]; 1xPhospho [S3]; 1xTMT6plex [N-Term]	1.59539e-05	0.000153469	P41250	P41250 [35-52]	P41250 1xPhospho [S37]	0	2065.04	387575	457735	456494	244708	182877	212097	High	High	High	High	High	High	High	6.523e-05	2.917e-06	1.86
[K].GSSAQHSPSSLR.[R]	2xPhospho [S]; 1xTMT6plex [N-Term]	0.00108996	0.000153469	Q7L9B9	Q7L9B9 [104-115]	Q7L9B9 2xPhospho [S]	0	1602.69	122756	126600	126758	200018	207541	202000	High	High	High	High	High	High	High	6.523e-05	0.0002457	2.19
[R].GSSAAASPGSPPPGR.[A]	1xPhospho [S10]; 1xTMT6plex [N-Term]	3.77329e-05	0.000153469	Q86UX6	Q86UX6 [9-23]	Q86UX6 1xPhospho [S18]	0	1604.76	250864	306957	281617	244102	206637	208658	High	High	High	High	High	High	High	6.523e-05	7.221e-06	2.76
[R].SISADDDLQESSR.[R]	1xPhospho [S3]; 1xTMT6plex [N-Term]	8.79631e-07	0.000153469	P18615	P18615 [113-125]	P18615 1xPhospho [S115]	0	1731.76	6.27797e+06	6.39183e+06	6.11187e+06	6.23465e+06	5.48289e+06	6.18733e+06	High	High	High	High	High	High	High	6.523e-05	1.388e-07	3.74
[K].GSQPPPAAESQSSLRR.[Q]	1xPhospho [S]; 1xTMT6plex [N-Term]	3.09818e-05	0.000153469	O43491	O43491 [46-61]	O43491 1xPhospho [S]	1	1976.98	789229	816390	854141	896056	853579	894399	High	High	High	High	High	High	High	6.523e-05	5.879e-06	3.34
[K].GSPVSEIGWETPPPESPR.[L]	2xPhospho [T11; S16]; 1xTMT6plex [N-Term]	1.24119e-07	0.000153469	Q13884	Q13884 [204-221]	Q13884 2xPhospho [T214; S219]	0	2311.02	171425	199900	207515	146462	126193	182578	High	High	High	High	High	High	High	6.523e-05	1.76e-08	4.03
[K].GSSEQAESDNMDVPPEDDSK.[E]	1xPhospho [S8]; 1xTMT6plex [K20]; 1xTMT6plex [N-Term]	2.21002e-09	0.000153469	Q12906	Q12906 [55-74]	Q12906 1xPhospho [S62]	0	2675.14	2.25049e+06	2.28539e+06	2.55612e+06	2.87222e+06	3.62748e+06	3.13044e+06	High	High	High	High	High	High	High	6.523e-05	2.546e-10	3.75
[K].GSPVSEIGWETPPPESPR.[L]	1xPhospho [S16]; 1xTMT6plex [N-Term]	1.06287e-08	0.000153469	Q13884	Q13884 [204-221]	Q13884 1xPhospho [S219]	0	2231.06	772333	722901	704271	581058	546807	629907	High	High	High	High	High	High	High	6.523e-05	1.331e-09	4.03
[R].SISCEEATCSDTSESILEEEPQENQK.[K]	2xCarbamidomethyl [C4; C9]; 1xPhospho [S3]; 1xTMT6plex [K26]; 1xTMT6plex [N-Term]	4.65021e-07	0.000153469	O94763	O94763 [440-465]	O94763 1xPhospho [S442]	0	3538.55	520938	570947	531087	585018	579858	608015	High	High	High	High	High	High	High	6.523e-05	7.066e-08	3.72
[K].GSPTSAYPER.[KR]	1xPhospho [S2]; 1xTMT6plex [N-Term]	0.000359311	0.000153469	Q6ZRV2	Q6ZRV2 [869-878]; [902-911]	Q6ZRV2 1xPhospho [S870]; 1xPhospho [S903]	0	1373.63	1.12035e+06	1.17315e+06	1.22422e+06	961545	990308	1.00603e+06	High	High	High	High	High	High	High	6.523e-05	7.683e-05	2.62
[R].GSPTGGAQLLK.[R]	1xPhospho [S2]; 1xTMT6plex [K11]; 1xTMT6plex [N-Term]	0.00041791	0.000153469	Q14684	Q14684 [512-522]	Q14684 1xPhospho [S513]	0	1566.87	2.34083e+06	2380123	2.39143e+06	1.20256e+06	1.10897e+06	1251744	High	High	High	High	High	High	High	6.523e-05	9.043e-05	1.86
[K].GSPSVAASSPPAIPK.[V]	1xPhospho [S4]; 1xTMT6plex [K15]; 1xTMT6plex [N-Term]	0.000359311	0.000153469	Q92610	Q92610 [360-374]	Q92610 1xPhospho [S363]	0	1904.03	203567	217816	256625	291307	243184	271983	High	High	High	High	High	High	High	6.523e-05	7.706e-05	1.95
[R].SISCEEATCSDTSESILEEEPQENQK.[K]	2xCarbamidomethyl [C4; C9]; 2xPhospho [S3; S10]; 1xTMT6plex [K26]; 1xTMT6plex [N-Term]	1.29284e-05	0.000153469	O94763	O94763 [440-465]	O94763 2xPhospho [S442; S449]	0	3618.52	95002.9	106888	106085	149018	127258	136652	High	High	High	High	High	High	High	6.523e-05	2.337e-06	5.09
[R].SISCEEATCSDTSESILEEEPQENQKK.[L]	2xCarbamidomethyl [C4; C9]; 1xPhospho [S3]; 2xTMT6plex [K26; K27]; 1xTMT6plex [N-Term]	8.16153e-06	0.000153469	O94763	O94763 [440-466]	O94763 1xPhospho [S442]	1	3895.81	229162	265032	210346	238898	232731	259113	High	High	High	High	High	High	High	6.523e-05	1.44e-06	3.32
[R].GSPQQIDHAK.[Q]	1xPhospho [S2]; 1xTMT6plex [K10]; 1xTMT6plex [N-Term]	0.000113801	0.000153469	Q92945	Q92945 [479-488]	Q92945 1xPhospho [S480]	0	1618.84	231516	253929	237415	224020	222769	210791	High	High	High	High	High	High	High	6.523e-05	2.3e-05	3.17
[K].GSPVLLDPEELAPVTPMEVYPECK.[Q]	1xCarbamidomethyl [C23]; 2xPhospho [S2; T15]; 1xTMT6plex [K24]; 1xTMT6plex [N-Term]	1.70375e-05	0.000153469	O14686	O14686 [1150-1173]	O14686 2xPhospho [S1151; T1164]	0	3288.56	68696.8	69571	72539	80076.2	64898.8	74369.5	High	High	High	High	High	High	High	6.523e-05	3.121e-06	3.02
[K].GSSEQAESDNMDVPPEDDSK.[E]	1xPhospho [S8]; 1xOxidation [M11]; 1xTMT6plex [K20]; 1xTMT6plex [N-Term]	3.55191e-07	0.000153469	Q12906	Q12906 [55-74]	Q12906 1xPhospho [S62]	0	2691.14	118574	127187	142487	162110	168977	181523	High	High	High	High	High	High	High	6.523e-05	5.348e-08	2.45
[R].GSSGSVDETLFALPAASEPVIR.[S]	1xPhospho [T/S]; 1xTMT6plex [N-Term]	1.93539e-06	0.000153469	Q9NQC3	Q9NQC3 [180-201]	Q9NQC3 1xPhospho [T/S]	0	2512.25	179315	188531	207824	174046	189587	194546	High	High	High	High	High	High	High	6.523e-05	3.174e-07	2.51
[R].GSSGSVDETLFALPAASEPVIR.[S]	2xPhospho [S3; S5]; 1xTMT6plex [N-Term]	6.92507e-06	0.000153469	Q9NQC3	Q9NQC3 [180-201]	Q9NQC3 2xPhospho [S182; S184]	0	2592.22	180759	183479	192324	267515	250848	255636	High	High	High	High	High	High	High	6.523e-05	1.212e-06	3.1
[R].GSVSDEEMMELR.[E]	1xPhospho [S2]; 1xTMT6plex [N-Term]	6.22556e-08	0.000153469	P13796	P13796 [4-15]	P13796 1xPhospho [S5]	0	1691.72	3.68254e+06	4.00373e+06	4064885	1.14621e+06	1.49715e+06	1.47829e+06	High	High	High	High	High	High	High	6.523e-05	8.542e-09	4.54
[K].GSVPLSSSPPATHFPDETEITNPVPK.[K]	2xPhospho [S7; S8]; 1xTMT6plex [K26]; 1xTMT6plex [N-Term]	2.46162e-05	0.000153469	P11388	P11388 [1386-1411]	P11388 2xPhospho [S1392; S1393]	0	3322.6	271271	185377	268943	501707	535794	499650	High	High	High	High	High	High	High	6.523e-05	4.597e-06	2.5
[K].GSVPLSSSPPATHFPDETEITNPVPK.[K]	1xPhospho [S/T]; 1xTMT6plex [K26]; 1xTMT6plex [N-Term]	9.84843e-05	0.000153469	P11388	P11388 [1386-1411]	P11388 1xPhospho [S/T]	0	3242.64	410338	531242	441695	538474	629858	604196	High	High	High	High	High	High	High	6.523e-05	1.984e-05	1.75
[R].SILSPGGSCGPIK.[V]	1xCarbamidomethyl [C9]; 1xPhospho [S4]; 1xTMT6plex [K13]; 1xTMT6plex [N-Term]	0.00115627	0.000153469	P78347	P78347 [207-219]	P78347 1xPhospho [S210]	0	1810.95	461437	406713	557231	464014	364413	397658	High	High	High	High	High	High	High	6.523e-05	0.0002608	2.64
[R].GSVHSLDAGLLLPSGDPFSK.[S]	2xPhospho [S5; S]; 1xTMT6plex [K20]; 1xTMT6plex [N-Term]	5.90673e-08	0.000153469	Q15276	Q15276 [373-392]	Q15276 2xPhospho [S377; S]	0	2615.29	271250	268818	260404	652794	561539	629094	High	High	High	High	High	High	High	6.523e-05	8.067e-09	3.42
[R].SLMSSPEDLTK.[D]	2xPhospho [S4; S5]; 1xTMT6plex [K11]; 1xTMT6plex [N-Term]	0.00174798	0.000153469	P46821	P46821 [828-838]	P46821 2xPhospho [S831; S832]	0	1825.85	1.1873e+06	1.23763e+06	1.22969e+06	366399	385088	423184	High	High	High	High	High	High	High	6.523e-05	0.0003978	2.14
[K].GSTLDLSDLEAEK.[L]	1xPhospho [S/T]; 1xTMT6plex [K13]; 1xTMT6plex [N-Term]	2.95889e-05	0.000153469	O00767	O00767 [197-209]	O00767 1xPhospho [S/T]	0	1915.97	877366	1.0228e+06	936527	591544	587314	607130	High	High	High	High	High	High	High	6.523e-05	5.609e-06	1.57
[R].SLMSVSGAETVNGEVPATPVKR.[E]	1xPhospho [S]; 1xTMT6plex [K21]; 1xTMT6plex [N-Term]	1.54788e-06	0.000153469	Q8IUW5	Q8IUW5 [244-265]	Q8IUW5 1xPhospho [S]	1	2767.45	1.03113e+06	1.03507e+06	1.06458e+06	777087	689199	863286	High	High	High	High	High	High	High	6.523e-05	2.507e-07	2.19
[R].GSSVESLPPTSEGK.[R]	1xPhospho [S2]; 1xTMT6plex [K14]; 1xTMT6plex [N-Term]	0.000225374	0.000153469	O43318	O43318 [373-386]	O43318 1xPhospho [S374]	0	1912.97	93083.7	90871.1	94515.6	81735.5	82990.2	86583.6	High	High	High	High	High	High	High	6.523e-05	4.706e-05	1.74
[K].SLPAPVAQRPDSPGGGLQAPGQK.[R]	1xPhospho [S12]; 1xTMT6plex [K23]; 1xTMT6plex [N-Term]	4.02957e-05	0.000153469	Q5JVS0	Q5JVS0 [97-119]	Q5JVS0 1xPhospho [S108]	0	2766.47	579091	625386	531390	622632	507488	555265	High	High	High	High	High	High	High	6.523e-05	7.75e-06	1.64
[K].SIPLECPLSSPK.[G]	1xCarbamidomethyl [C6]; 1xPhospho [S]; 1xTMT6plex [K12]; 1xTMT6plex [N-Term]	2.30507e-05	0.000153469	Q92667	Q92667 [142-153]	Q92667 1xPhospho [S]	0	1865.98	504271	487165	526402	392085	412355	483249	High	High	High	High	High	High	High	6.523e-05	4.291e-06	2.63
[K].SLPSRSPPITPNWR.[S]	2xPhospho [S6; S/T]; 1xTMT6plex [N-Term]	0.00195407	0.000153469	P26045	P26045 [367-380]	P26045 2xPhospho [S372; S/T]	1	1996.96	295935	311428	315755	257978	214978	263519	High	High	High	High	High	High	High	6.523e-05	0.0004455	2.23
[R].SIQDLTVTGTEPGQVSSR.[S]	1xPhospho [T6]; 1xTMT6plex [N-Term]	2.39457e-07	0.000153469	O43318	O43318 [439-456]	O43318 1xPhospho [T444]	0	2184.07	629086	626725	689081	1.30381e+06	1.27372e+06	1.26615e+06	High	High	High	High	High	High	High	6.523e-05	3.527e-08	2.23
[K].GSSPGIQDTLEAEDGAFETDEAPEDR.[I]	1xPhospho [S3]; 1xTMT6plex [N-Term]	1.40424e-14	0.000153469	Q9UNX4	Q9UNX4 [239-264]	Q9UNX4 1xPhospho [S241]	0	3045.3	522364	808230	599318	529292	496643	458173	High	High	High	High	High	High	High	6.523e-05	8.734e-16	6.67
[R].SLQTGVGELHGETR.[F]	1xPhospho [T4]; 1xTMT6plex [N-Term]	1.15922e-06	0.000153469	Q13393	Q13393 [629-642]	Q13393 1xPhospho [T632]	0	1792.88	5.74002e+06	6.42781e+06	6.38275e+06	2.93231e+06	2.73526e+06	3.05769e+06	High	High	High	High	High	High	High	6.523e-05	1.858e-07	3.01
[R].GTSPRPPEGGLGYSQLGDDDLK.[E]	1xPhospho [T/Y]; 1xTMT6plex [K22]; 1xTMT6plex [N-Term]	0.000141356	0.000153469	Q9UQ88	Q9UQ88 [738-759]	Q9UQ88 1xPhospho [T/Y]	0	2797.38	126391	137535	164078	141594	133116	175402	High	High	High	High	High	High	High	6.523e-05	2.884e-05	3.08
[R].SLEPAENVHGAGGGAFPASQTPSKPASADGHR.[G]	1xPhospho [T/S]; 1xTMT6plex [K24]; 1xTMT6plex [N-Term]	5.27551e-05	0.000153469	P12931	P12931 [17-48]	P12931 1xPhospho [T/S]	0	3638.78	1.41343e+06	1.69251e+06	1.5097e+06	1.79023e+06	1.88289e+06	1.98991e+06	High	High	High	High	High	High	High	6.523e-05	1.027e-05	2.82
[K].HAPTYTIPLSPVLSPTLPAEAPTAQVPPSLPR.[N]	2xPhospho [S/Y/T]; 1xTMT6plex [N-Term]	3.07381e-07	0.000153469	Q9NPI6	Q9NPI6 [306-337]	Q9NPI6 2xPhospho [S/Y/T]	0	3707.91	655013	645057	590089	517654	511076	548773	High	High	High	High	High	High	High	6.523e-05	4.576e-08	3.16
[R].HAPHCLSEEEGEQDRPR.[A]	1xCarbamidomethyl [C5]; 1xPhospho [S7]; 1xTMT6plex [N-Term]	1.02178e-08	0.000153469	O75190	O75190 [271-287]	O75190 1xPhospho [S277]	0	2356.03	138566	130795	115662	223006	162212	185120	High	High	High	High	High	High	High	6.523e-05	1.276e-09	4.99
[R].HAASYSSDSENQGSYSGVIPPPPGR.[G]	1xPhospho [S9]; 1xTMT6plex [N-Term]	0.000185057	0.000153469	Q96D71	Q96D71 [112-136]	Q96D71 1xPhospho [S120]	0	2869.3	116629	186943	123759	136397	145825	156357	High	High	High	High	High	High	High	6.523e-05	3.84e-05	1.91
[R].SLDDLESATVSDGELTGADLK.[D]	2xPhospho [S7; S11]; 1xTMT6plex [K21]; 1xTMT6plex [N-Term]	0.00114871	0.000153469	O14924	O14924 [661-681]	O14924 2xPhospho [S667; S671]	0	2754.28	84008.9	73882.7	70892.1	73980.4	69426.9	83090.9	High	High	High	High	High	High	High	6.523e-05	0.0002595	2.18
[R].GYTSDSEVYTDHGRPGK.[I]	1xPhospho [T/S]; 1xTMT6plex [K17]; 1xTMT6plex [N-Term]	1.39152e-08	0.000153469	Q92538	Q92538 [1315-1331]	Q92538 1xPhospho [T/S]	0	2407.13	6.15548e+06	5.89148e+06	6.16402e+06	3.44017e+06	3.93402e+06	3.59549e+06	High	High	High	High	High	High	High	6.523e-05	1.773e-09	2.91
[R].HASAPSHVQPSDSEK.[N]	1xPhospho [S3]; 1xTMT6plex [K15]; 1xTMT6plex [N-Term]	8.69255e-05	0.000153469	O60343	O60343 [339-353]	O60343 1xPhospho [S341]	0	2115.03	49643	42468.6	47290.1	68329.5	67716.3	85893.1	High	High	High	High	High	High	High	6.523e-05	1.735e-05	3.01
[K].GYTSDDDTWEPEIHLEDCK.[E]	1xCarbamidomethyl [C18]; 1xPhospho [S/T]; 1xTMT6plex [K19]; 1xTMT6plex [N-Term]	1.94305e-05	0.000153469	Q99549	Q99549 [82-100]	Q99549 1xPhospho [S/T]	0	2848.24	8.23055e+06	8.73527e+06	8.52519e+06	5.08835e+06	5.35251e+06	4.97274e+06	High	High	High	High	High	High	High	6.523e-05	3.586e-06	2.15
[K].GYSSLDQSPDEKPLVALDTDSDDDFDMSR.[Y]	2xPhospho [S8; S21]; 1xTMT6plex [K12]; 1xTMT6plex [N-Term]	9.34411e-05	0.000153469	Q8IW50	Q8IW50 [95-123]	Q8IW50 2xPhospho [S102; S115]	0	3836.65	95482.6	77177.8	94538.8	104149	105027	82270.5	High	High	High	High	High	High	High	6.523e-05	1.869e-05	2.14
[K].SIDDSEMESPVDDVFYPGTGR.[S]	1xPhospho [S5]; 1xTMT6plex [N-Term]	1.17297e-08	0.000153469	Q14938	Q14938 [280-300]	Q14938 1xPhospho [S284]	0	2625.13	180805	186376	210456	338127	361254	357548	High	High	High	High	High	High	High	6.523e-05	1.473e-09	3
[K].SIDDSEMESPVDDVFYPGTGR.[S]	2xPhospho [S5; S9]; 1xTMT6plex [N-Term]	8.60206e-06	0.000153469	Q14938	Q14938 [280-300]	Q14938 2xPhospho [S284; S288]	0	2705.09	35503	38833.5	38724.9	73334.8	79981.2	83306.6	High	High	High	High	High	High	High	6.523e-05	1.529e-06	2.76
[K].GYSSPEPDIQDSSGSEAQSVKPSTR.[R]	2xPhospho [S13; S]; 1xTMT6plex [K21]; 1xTMT6plex [N-Term]	0.00125923	0.000153469	Q9BZF1	Q9BZF1 [796-820]	Q9BZF1 2xPhospho [S808; S]	0	3227.45	97432.6	97281.5	103260	112373	106318	101710	High	High	High	High	High	High	High	6.523e-05	0.000284	1.38
[R].HASSSPESPKPAPAPGSHR.[E]	2xPhospho [S4; S]; 1xTMT6plex [K10]; 1xTMT6plex [N-Term]	1.2676e-05	0.000153469	Q9UQ35	Q9UQ35 [433-451]	Q9UQ35 2xPhospho [S436; S]	0	2515.19	194194	185715	183443	117006	155664	177174	High	High	High	High	High	High	High	6.523e-05	2.286e-06	2.33
[K].SLAPDRSDDEHDPLDNTSRPR.[Y]	1xPhospho [S7]; 1xTMT6plex [N-Term]	0.000883474	0.000153469	Q92614	Q92614 [2014-2034]	Q92614 1xPhospho [S2020]	1	2702.24	177321	186593	172087	143884	152508	132152	High	High	High	High	High	High	High	6.523e-05	0.0001966	2
[K].SKHEEEEWTDDDLVESL.[-]	1xPhospho [T9]; 1xTMT6plex [K2]; 1xTMT6plex [N-Term]	0.000955879	0.000153469	P51946	P51946 [307-323]	P51946 1xPhospho [T315]	1	2599.19	168239	172561	163268	137722	153037	156265	High	High	High	High	High	High	High	6.523e-05	0.0002144	1.71
[R].HERPAGPGTPPPDSGPLAK.[D]	1xPhospho [T9]; 1xTMT6plex [K19]; 1xTMT6plex [N-Term]	0.00015806	0.000153469	Q9P2K8	Q9P2K8 [659-677]	Q9P2K8 1xPhospho [T667]	0	2419.25	139976	137748	129358	144679	137866	146363	High	High	High	High	High	High	High	6.523e-05	3.243e-05	2.18
[R].SKLPDGPTGSSEEEEEFLEIPPFNK.[Q]	1xPhospho [S]; 2xTMT6plex [K2; K25]; 1xTMT6plex [N-Term]	0.000345425	0.000153469	Q12888	Q12888 [1749-1773]	Q12888 1xPhospho [S]	1	3543.78	317464	363011	345907	540762	476879	368951	High	High	High	High	High	High	High	6.523e-05	7.381e-05	1.95
[K].SKPPPTYESEEEDK.[C]	1xPhospho [Y/S]; 2xTMT6plex [K2; K14]; 1xTMT6plex [N-Term]	2.83331e-06	0.000153469	O60885	O60885 [593-606]	O60885 1xPhospho [Y/S]	0	2403.19	6.00962e+06	6.3162e+06	6.27851e+06	5.25613e+06	4.62881e+06	5.16626e+06	High	High	High	High	High	High	High	6.523e-05	4.751e-07	3.26
[R].SKSDGEAKPEPSPSPR.[I]	1xPhospho [S3]; 2xTMT6plex [K2; K8]; 1xTMT6plex [N-Term]	0.000325595	0.000153469	P26358	P26358 [141-156]	P26358 1xPhospho [S143]	1	2436.27	75401.6	84263.1	73639.9	118496	114611	123122	High	High	High	High	High	High	High	6.523e-05	6.925e-05	2.25
[K].HEAPSSPISGQPCGDDQNASPSK.[L]	1xCarbamidomethyl [C13]; 2xPhospho [S9; S20]; 1xTMT6plex [K23]; 1xTMT6plex [N-Term]	0.000150955	0.000153469	O75376	O75376 [153-175]	O75376 2xPhospho [S161; S172]	0	2984.29	134567	131779	157776	277582	252880	276283	High	High	High	High	High	High	High	6.523e-05	3.101e-05	2.93
[R].HDTPDPSPLR.[G]	2xPhospho [T3; S7]; 1xTMT6plex [N-Term]	1.54382e-05	0.000153469	Q9BRD0	Q9BRD0 [157-166]	Q9BRD0 2xPhospho [T159; S163]	0	1523.65	2.26047e+06	2.22246e+06	1.96637e+06	2.97755e+06	2.25581e+06	2.40484e+06	High	High	High	High	High	High	High	6.523e-05	2.825e-06	3.36
[K].SKSEEAHAEDSVMDHHFR.[K]	1xPhospho [S3]; 1xTMT6plex [K2]; 1xTMT6plex [N-Term]	6.97958e-09	0.000153469	Q8NC51	Q8NC51 [328-345]	Q8NC51 1xPhospho [S330]	1	2650.21	1.40102e+06	1.4134e+06	1.52669e+06	878082	904360	964107	High	High	High	High	High	High	High	6.523e-05	8.55e-10	4.31
[K].SKSEEAHAEDSVMDHHFR.[K]	1xPhospho [S3]; 1xOxidation [M13]; 1xTMT6plex [K2]; 1xTMT6plex [N-Term]	1.42676e-05	0.000153469	Q8NC51	Q8NC51 [328-345]	Q8NC51 1xPhospho [S330]	1	2666.21	456972	516917	535592	306911	297459	329630	High	High	High	High	High	High	High	6.523e-05	2.595e-06	4.13
[R].SKSPLPPEEEAK.[D]	1xPhospho [S3]; 2xTMT6plex [K2; K12]; 1xTMT6plex [N-Term]	6.83465e-06	0.000153469	Q1KMD3	Q1KMD3 [226-237]	Q1KMD3 1xPhospho [S228]	1	2079.13	1.28743e+06	1.30961e+06	1.19106e+06	1.97789e+06	1.94185e+06	1.97353e+06	High	High	High	High	High	High	High	6.523e-05	1.193e-06	2.41
[K].SKSPPKVPIVIQDDSLPAGPPPQIR.[I]	1xPhospho [S3]; 2xTMT6plex [K2; K6]; 1xTMT6plex [N-Term]	2.08047e-06	0.000153469	Q7Z422	Q7Z422 [37-61]	Q7Z422 1xPhospho [S39]	2	3403.93	585862	617167	510927	625632	593587	559806	High	High	High	High	High	High	High	6.523e-05	3.425e-07	3.3
[K].HDSIPAADTFEDLSDVEGGGSEPTQR.[D]	1xPhospho [T9]; 1xTMT6plex [N-Term]	3.58951e-06	0.000153469	O95671	O95671 [226-251]	O95671 1xPhospho [T234]	0	3039.34	232350	286999	255929	159738	126745	139212	High	High	High	High	High	High	High	6.523e-05	6.097e-07	2.16
[R].HCSLQAVPEEIYR.[Y]	1xCarbamidomethyl [C2]; 1xPhospho [S3]; 1xTMT6plex [N-Term]	4.08288e-05	0.000153469	Q14160	Q14160 [21-33]	Q14160 1xPhospho [S23]	0	1910.9	445772	477765	449821	507191	434743	514106	High	High	High	High	High	High	High	6.523e-05	7.843e-06	2.71
[R].HCAPSPDRSPELSSSR.[D]	1xCarbamidomethyl [C2]; 2xPhospho [S9; S]; 1xTMT6plex [N-Term]	2.08047e-06	0.000153469	Q96T37	Q96T37 [666-681]	Q96T37 2xPhospho [S674; S]	1	2171.91	892654	879980	962245	908311	922828	880858	High	High	High	High	High	High	High	6.523e-05	3.416e-07	3.38
[R].SLAALDALNTDDENDEEEYEAWK.[V]	1xPhospho [T/Y]; 1xTMT6plex [K23]; 1xTMT6plex [N-Term]	5.80658e-09	0.000153469	P55081	P55081 [258-280]	P55081 1xPhospho [T/Y]	0	3179.43	5.96641e+06	5.5859e+06	5.9246e+06	2.95581e+06	2.78845e+06	2.94155e+06	High	High	High	High	High	High	High	6.523e-05	7.07e-10	2.53
[K].GYDSEDDTWEPEQHLVNCEEYIHDFNR.[R]	1xCarbamidomethyl [C18]; 1xPhospho [S4]; 1xTMT6plex [N-Term]	1.62715e-05	0.000153469	Q9Y232	Q9Y232 [85-111]	Q9Y232 1xPhospho [S88]	0	3706.53	1.4427e+06	1.69344e+06	1.4114e+06	1.17633e+06	1.01014e+06	975641	High	High	High	High	High	High	High	6.523e-05	2.972e-06	2.45
[R].SLDEADSENKEEVSPLGSK.[A]	1xPhospho [S7]; 2xTMT6plex [K10; K19]; 1xTMT6plex [N-Term]	1.23471e-05	0.000153469	Q6ZV73	Q6ZV73 [1197-1215]	Q6ZV73 1xPhospho [S1203]	1	2801.41	548492	574212	570792	480931	501465	584868	High	High	High	High	High	High	High	6.523e-05	2.23e-06	2.18
[R].GWSQEGPVKSPAECR.[E]	1xCarbamidomethyl [C14]; 1xPhospho [S10]; 1xTMT6plex [K9]; 1xTMT6plex [N-Term]	0.000235981	0.000153469	Q9C0C2	Q9C0C2 [219-233]	Q9C0C2 1xPhospho [S228]	1	2226.08	567400	563546	554242	705100	670447	658512	High	High	High	High	High	High	High	6.523e-05	4.944e-05	2.43
[K].SLDSDESEDEEDDYQQK.[R]	2xPhospho [S4; S7]; 1xTMT6plex [K17]; 1xTMT6plex [N-Term]	9.94004e-06	0.000153469	Q13442	Q13442 [57-73]	Q13442 2xPhospho [S60; S63]	0	2650.04	8.66433e+06	9.55693e+06	9.24535e+06	1.38724e+07	1.37897e+07	1.50668e+07	High	High	High	High	High	High	High	6.523e-05	1.776e-06	3.99
[K].GVGHEFQKVSVDK.[S]	1xPhospho [S10]; 2xTMT6plex [K8; K13]; 1xTMT6plex [N-Term]	1.54788e-06	0.000153469	Q6GYQ0	Q6GYQ0 [702-714]	Q6GYQ0 1xPhospho [S711]	1	2197.2	3.65283e+06	3.81418e+06	3.79953e+06	1.85269e+06	1.71099e+06	1.7651e+06	High	High	High	High	High	High	High	6.523e-05	2.509e-07	3.53
[K].SLDSDLSDGPVTVQEFMEVK.[N]	1xPhospho [S4]; 1xTMT6plex [K20]; 1xTMT6plex [N-Term]	0.000315074	0.000153469	Q14161	Q14161 [415-434]	Q14161 1xPhospho [S418]	0	2734.33	195221	164975	164820	161446	135862	124468	High	High	High	High	High	High	High	6.523e-05	6.731e-05	2.57
[K].SLDSEPSVPSAAKPPSPEK.[T]	1xPhospho [S]; 2xTMT6plex [K13; K19]; 1xTMT6plex [N-Term]	7.62208e-05	0.000153469	Q7Z3K3	Q7Z3K3 [410-428]	Q7Z3K3 1xPhospho [S]	0	2690.43	1.0485e+06	967384	1081400	1.02893e+06	1014984	1.04264e+06	High	High	High	High	High	High	High	6.523e-05	1.512e-05	2.54
[R].SIEDDEEGHLICQSGDVLR.[A]	1xCarbamidomethyl [C12]; 1xPhospho [S14]; 1xTMT6plex [N-Term]	0.000245469	0.000153469	Q9HAZ1	Q9HAZ1 [138-156]	Q9HAZ1 1xPhospho [S151]	0	2481.12	258109	301978	340773	285873	309352	293319	High	High	High	High	High	High	High	6.523e-05	5.172e-05	1.81
[K].GVDFESSEDDDDDPFMNTSSLR.[R]	3xPhospho [S6; S7; S19]; 1xTMT6plex [N-Term]	8.30179e-05	0.000153469	P49959	P49959 [683-704]	P49959 3xPhospho [S688; S689; S701]	0	2947.05	41075.1	44776.9	35196.8	57389.7	56649.2	61088.9	High	High	High	High	High	High	High	6.523e-05	1.65e-05	3.85
[K].GVDFESSEDDDDDPFMNTSSLR.[R]	2xPhospho [S6; S7]; 1xOxidation [M16]; 1xTMT6plex [N-Term]	2.77427e-08	0.000153469	P49959	P49959 [683-704]	P49959 2xPhospho [S688; S689]	0	2883.08	777506	778922	765892	694668	707444	807587	High	High	High	High	High	High	High	6.523e-05	3.641e-09	4.27
[K].GVDFESSEDDDDDPFMNTSSLR.[R]	2xPhospho [S7; S]; 1xTMT6plex [N-Term]	8.44486e-09	0.000153469	P49959	P49959 [683-704]	P49959 2xPhospho [S689; S]	0	2867.08	3.22659e+06	3.38491e+06	3.1924e+06	1.58943e+06	1.46494e+06	1.6167e+06	High	High	High	High	High	High	High	6.523e-05	1.046e-09	4.23
[K].SLEETLHTVDLSSDDDLPHDEEALEDSAEEK.[V]	2xPhospho [S13; S]; 1xTMT6plex [K31]; 1xTMT6plex [N-Term]	2.54368e-10	0.000153469	O95810	O95810 [192-222]	O95810 2xPhospho [S204; S]	0	4086.79	982973	940248	839412	1.17404e+06	1.2798e+06	1.3392e+06	High	High	High	High	High	High	High	6.523e-05	2.619e-11	2.72
[K].GVDFESSEDDDDDPFMNTSSLR.[R]	1xPhospho [S]; 1xTMT6plex [N-Term]	4.2137e-07	0.000153469	P49959	P49959 [683-704]	P49959 1xPhospho [S]	0	2787.12	251903	256489	313154	275414	289569	269609	High	High	High	High	High	High	High	6.523e-05	6.38e-08	2.43
[R].GTVSPALPTGESPEWVQEQGALLGPDG.[-]	2xPhospho [S4; S12]; 1xTMT6plex [N-Term]	0.000683902	0.000153469	Q9NW07	Q9NW07 [542-568]	Q9NW07 2xPhospho [S545; S553]	0	3081.41	105651	111284	107238	86624.5	87436.2	119912	High	High	High	High	High	High	High	6.523e-05	0.0001508	2.77
[R].SLELSSLAGPGEDPLSADSLGKPTR.[V]	1xPhospho [S5]; 1xTMT6plex [K22]; 1xTMT6plex [N-Term]	3.18908e-06	0.000153469	Q13615	Q13615 [647-671]	Q13615 1xPhospho [S651]	0	3035.57	511313	522768	474801	363063	479790	429985	High	High	High	High	High	High	High	6.523e-05	5.368e-07	1.99
[K].GVHIHQAGGSPPASSTSSSSLTNDVAK.[Q]	1xPhospho [S]; 1xTMT6plex [K27]; 1xTMT6plex [N-Term]	1.95062e-09	0.000153469	Q8N122	Q8N122 [868-894]	Q8N122 1xPhospho [S]	0	3130.56	564976	578221	585629	555594	556226	723054	High	High	High	High	High	High	High	6.523e-05	2.234e-10	3.49
[K].SLSDNGQPGTPDPADSGGTSAK.[E]	1xPhospho [T10]; 1xTMT6plex [K22]; 1xTMT6plex [N-Term]	6.03243e-06	0.000153469	O75691	O75691 [1732-1753]	O75691 1xPhospho [T1741]	0	2597.21	1.03952e+06	943311	842667	781755	760987	766644	High	High	High	High	High	High	High	6.523e-05	1.053e-06	2.57
[R].GVMAVTAVTATAASDR.[M]	1xPhospho [S/T]; 1xTMT6plex [N-Term]	6.11224e-06	0.000153469	Q7Z4V5	Q7Z4V5 [124-139]	Q7Z4V5 1xPhospho [S/T]	0	1829.9	1.86964e+06	1.8559e+06	2.11066e+06	1.82058e+06	1.83885e+06	1.79084e+06	High	High	High	High	High	High	High	6.523e-05	1.066e-06	3.1
[R].SLDGAAAVDSADRSPRPTSAPAITQGQVAEGGVLDASAK.[K]	1xPhospho [S/T]; 1xTMT6plex [K39]; 1xTMT6plex [N-Term]	4.61353e-09	0.000153469	P11171	P11171 [542-580]	P11171 1xPhospho [S/T]	1	4275.17	764072	920631	835752	743603	729653	576042	High	High	High	High	High	High	High	6.523e-05	5.548e-10	4.09
[R].SLDGAAAVDSADRSPRPTSAPAITQGQVAEGGVLDASAK.[K]	2xPhospho [S14; S]; 1xTMT6plex [K39]; 1xTMT6plex [N-Term]	0.000849352	0.000153469	P11171	P11171 [542-580]	P11171 2xPhospho [S555; S]	1	4355.13	381076	493704	508616	481563	440979	414861	High	High	High	High	High	High	High	6.523e-05	0.0001887	2.3
[K].GWSMSEQSEESVGGR.[V]	1xPhospho [S]; 1xTMT6plex [N-Term]	0.000180257	0.000153469	Q9UHB6	Q9UHB6 [615-629]	Q9UHB6 1xPhospho [S]	0	1934.82	571678	710316	645322	505660	574962	587548	High	High	High	High	High	High	High	6.523e-05	3.727e-05	1.9
[K].GVTQEVDGLSQTDGTLTYFDK.[V]	1xPhospho [T15]; 1xTMT6plex [K21]; 1xTMT6plex [N-Term]	6.83465e-06	0.000153469	Q8NB49	Q8NB49 [436-456]	Q8NB49 1xPhospho [T450]	0	2812.37	290263	376415	357713	614325	593615	565883	High	High	High	High	High	High	High	6.523e-05	1.201e-06	2.47
[R].SLDMDSIIAEVK.[A]	1xPhospho [S6]; 1xTMT6plex [K12]; 1xTMT6plex [N-Term]	1.04766e-05	0.000153469	P05787	P05787 [253-264]	P05787 1xPhospho [S258]	0	1858.96	1.21312e+06	1.37105e+06	1.2885e+06	971296	974558	1.04456e+06	High	High	High	High	High	High	High	6.523e-05	1.872e-06	2.78
[R].SLDPLGSEEEAEASEDDSLHLLGGGGR.[D]	3xPhospho [S7; S14; S18]; 1xTMT6plex [N-Term]	3.77329e-05	0.000153469	Q15269	Q15269 [885-911]	Q15269 3xPhospho [S891; S898; S902]	0	3209.32	46465.8	29095.3	20394.5	52791.1	58407.4	56527.6	High	High	High	High	High	High	High	6.523e-05	7.222e-06	1.39
[R].SLDPLGSEEEAEASEDDSLHLLGGGGRDSEEEMLA.[-]	3xPhospho [S14; S18; S]; 1xTMT6plex [N-Term]	3.82321e-05	0.000153469	Q15269	Q15269 [885-919]	Q15269 3xPhospho [S898; S902; S]	1	4113.66	178279	217851	206959	181997	173546	214928	High	High	High	High	High	High	High	6.523e-05	7.307e-06	2.37
[K].SLDSDESEDEEDDYQQK.[R]	2xPhospho [S4; S7]; 1xTMT6plex [K17]	0.0014264	0.000153469	Q13442	Q13442 [57-73]	Q13442 2xPhospho [S60; S63]	0	2420.87	55757.5	53260.9	67713.4	77119.5	72630.1	75910.5	High	High	High	High	High	High	High	6.523e-05	0.0003228	0.71
[K].GVSDSLLFDTSDDEELR.[E]	1xPhospho [S11]; 1xTMT6plex [N-Term]	1.30477e-06	0.000153469	Q9UHY8	Q9UHY8 [125-141]	Q9UHY8 1xPhospho [S135]	0	2207	245911	219239	275048	155471	159665	148706	High	High	High	High	High	High	High	6.523e-05	2.1e-07	2.04
[K].SLDSDESEDEEDDYQQK.[R]	1xPhospho [S]; 1xTMT6plex [K17]; 1xTMT6plex [N-Term]	1.88518e-06	0.000153469	Q13442	Q13442 [57-73]	Q13442 1xPhospho [S]	0	2570.07	2.79214e+06	3.06114e+06	2.89954e+06	6.38643e+06	6.23308e+06	6.57616e+06	High	High	High	High	High	High	High	6.523e-05	3.085e-07	3.45
[K].GVPAGNSDTEGGQPGRK.[R]	1xPhospho [S7]; 1xTMT6plex [K17]; 1xTMT6plex [N-Term]	2.46478e-08	0.000153469	Q9UKV3	Q9UKV3 [832-848]	Q9UKV3 1xPhospho [S838]	1	2165.08	977897	1.0921e+06	1.00785e+06	944128	971168	955837	High	High	High	High	High	High	High	6.523e-05	3.222e-09	2.8
[K].GVPAGNSDTEGGQPGR.[K]	1xPhospho [S7]; 1xTMT6plex [N-Term]	3.61317e-06	0.000153469	Q9UKV3	Q9UKV3 [832-847]	Q9UKV3 1xPhospho [S838]	0	1807.82	233518	222796	247254	296771	306457	347271	High	High	High	High	High	High	High	6.523e-05	6.109e-07	2.71
[R].GVMAVTAVTATAASDR.[M]	1xPhospho [S14]; 1xOxidation [M3]; 1xTMT6plex [N-Term]	1.35724e-06	0.000153469	Q7Z4V5	Q7Z4V5 [124-139]	Q7Z4V5 1xPhospho [S137]	0	1845.9	146967	141560	136487	161036	153301	159664	High	High	High	High	High	High	High	6.523e-05	2.19e-07	3.14
[R].HFSQSEETGNEVFGALNEEQPLPR.[S]	1xPhospho [S3]; 1xTMT6plex [N-Term]	0.00132709	0.000153469	Q6GYQ0	Q6GYQ0 [771-794]	Q6GYQ0 1xPhospho [S773]	0	3024.39	297454	270582	308852	223761	225833	253551	High	High	High	High	High	High	High	6.523e-05	0.0003008	1.57
[R].SLSELESLKLPAESNEK.[I]	1xPhospho [S]; 2xTMT6plex [K9; K17]; 1xTMT6plex [N-Term]	6.21739e-05	0.000153469	P22059	P22059 [238-254]	P22059 1xPhospho [S]	1	2641.43	505910	482702	483694	374751	359180	321490	High	High	High	High	High	High	High	6.523e-05	1.221e-05	2.22
[R].GSPPLPAGPVPSQDITLSSEEEAEVAAPTK.[G]	2xPhospho [S/T]; 1xTMT6plex [K30]; 1xTMT6plex [N-Term]	2.30507e-05	0.000153469	Q3YEC7	Q3YEC7 [453-482]	Q3YEC7 2xPhospho [S/T]	0	3592.75	641800	643911	672279	855152	870110	939675	High	High	High	High	High	High	High	6.523e-05	4.293e-06	2.9
[R].GPVPGDLSQTSEDQSLSDFEISNR.[A]	3xPhospho [S8; S11; S15]; 1xTMT6plex [N-Term]	3.20166e-05	0.000153469	Q8TEQ0	Q8TEQ0 [632-655]	Q8TEQ0 3xPhospho [S639; S642; S646]	0	3047.25	161912	202599	198137	144582	144035	159423	High	High	High	High	High	High	High	6.523e-05	6.062e-06	1.29
[R].GPVPGDLSQTSEDQSLSDFEISNR.[A]	2xPhospho [S8; S11]; 1xTMT6plex [N-Term]	5.68601e-06	0.000153469	Q8TEQ0	Q8TEQ0 [632-655]	Q8TEQ0 2xPhospho [S639; S642]	0	2967.29	75264.6	76392.6	69303.5	64880.6	91916.6	88791.6	High	High	High	High	High	High	High	6.523e-05	9.884e-07	1.64
[R].SMGTGDTPGLEVPSSPLRK.[A]	1xPhospho [S]; 1xTMT6plex [K19]; 1xTMT6plex [N-Term]	9.78393e-05	0.000153469	Q86WB0	Q86WB0 [381-399]	Q86WB0 1xPhospho [S]	1	2467.27	1.15983e+06	1.24317e+06	1.14238e+06	1.11321e+06	864807	1.01676e+06	High	High	High	High	High	High	High	6.523e-05	1.972e-05	2.57
[K].SMPVLGSVSSVTK.[T]	1xPhospho [S]; 1xTMT6plex [K13]; 1xTMT6plex [N-Term]	0.00178271	0.000153469	A0MZ66	A0MZ66 [506-518]	A0MZ66 1xPhospho [S]	0	1829.98	716307	796144	791320	681324	640921	659772	High	High	High	High	High	High	High	6.523e-05	0.0004071	1.75
[K].SMSDVSAEDVQNLR.[Q]	1xPhospho [S3]; 1xTMT6plex [N-Term]	4.44699e-05	0.000153469	Q8WWI1	Q8WWI1 [704-717]	Q8WWI1 1xPhospho [S706]	0	1859.84	463696	528313	475131	408050	397667	453808	High	High	High	High	High	High	High	6.523e-05	8.601e-06	2.75
[K].SMSHQAAIASQR.[F]	1xPhospho [S3]; 1xTMT6plex [N-Term]	4.12066e-06	0.000153469	Q4G0F5	Q4G0F5 [302-313]	Q4G0F5 1xPhospho [S304]	0	1595.76	313887	309042	330639	620296	670399	644950	High	High	High	High	High	High	High	6.523e-05	7.017e-07	3
[R].GPVSGSPDSMNASR.[L]	1xPhospho [S6]; 1xOxidation [M10]; 1xTMT6plex [N-Term]	0.000452181	0.000153469	O14920	O14920 [667-680]	O14920 1xPhospho [S672]	0	1686.74	227393	238311	237760	219785	216245	238897	High	High	High	High	High	High	High	6.523e-05	9.78e-05	1.63
[K].SMSHQAAIASQR.[F]	1xPhospho [S3]; 1xOxidation [M2]; 1xTMT6plex [N-Term]	1.52367e-05	0.000153469	Q4G0F5	Q4G0F5 [302-313]	Q4G0F5 1xPhospho [S304]	0	1611.75	96353.6	98541.9	102598	352129	349958	367545	High	High	High	High	High	High	High	6.523e-05	2.779e-06	2.96
[R].GPSQEEEDNHSDEEDRASEPK.[S]	2xPhospho [S11; S18]; 1xTMT6plex [K21]; 1xTMT6plex [N-Term]	1.19009e-06	0.000153469	Q86VM9	Q86VM9 [57-77]	Q86VM9 2xPhospho [S67; S74]	1	3003.23	3.12425e+06	3.11873e+06	3.44104e+06	3.12013e+06	3.15962e+06	2.88468e+06	High	High	High	High	High	High	High	6.523e-05	1.899e-07	4.15
[R].GPSQEEEDNHSDEEDR.[A]	1xPhospho [S11]; 1xTMT6plex [N-Term]	1.25761e-07	0.000153469	Q86VM9	Q86VM9 [57-72]	Q86VM9 1xPhospho [S67]	0	2181.84	221435	213089	219347	227477	207351	208179	High	High	High	High	High	High	High	6.523e-05	1.79e-08	3.56
[K].SMSVDETDKSPCEAGR.[V]	1xCarbamidomethyl [C12]; 1xPhospho [S3]; 1xTMT6plex [K9]; 1xTMT6plex [N-Term]	0.000173289	0.000153469	Q53SF7	Q53SF7 [324-339]	Q53SF7 1xPhospho [S326]	1	2307.04	596831	689607	754697	255614	263466	309379	High	High	High	High	High	High	High	6.523e-05	3.577e-05	2.29
[R].GPSPSSPTPPAAAAPAEQAPR.[A]	2xPhospho [S/T]; 1xTMT6plex [N-Term]	4.88185e-08	0.000153469	Q86VQ1	Q86VQ1 [103-123]	Q86VQ1 2xPhospho [S/T]	0	2346.07	300300	353632	297872	348389	296111	352121	High	High	High	High	High	High	High	6.523e-05	6.605e-09	3.11
[R].GPSPSPVGSPASVAQSR.[S]	1xPhospho [S]; 1xTMT6plex [N-Term]	2.32026e-05	0.000153469	O14497	O14497 [694-710]	O14497 1xPhospho [S]	0	1889.93	909465	869986	955622	1.34688e+06	1.18097e+06	1.2639e+06	High	High	High	High	High	High	High	6.523e-05	4.342e-06	1.5
[K].SMSVDETDKSPCEAGR.[V]	1xCarbamidomethyl [C12]; 1xPhospho [S3]; 1xOxidation [M2]; 1xTMT6plex [K9]; 1xTMT6plex [N-Term]	0.000253666	0.000153469	Q53SF7	Q53SF7 [324-339]	Q53SF7 1xPhospho [S326]	1	2323.03	1.23425e+06	1.25022e+06	1.3115e+06	942113	826341	792045	High	High	High	High	High	High	High	6.523e-05	5.335e-05	2.06
[R].GPSPEPPPSPLQVPTYPQLTLEVPQAPEVLR.[S]	2xPhospho [S3; S9]; 1xTMT6plex [N-Term]	5.56025e-05	0.000153469	Q9HCH0	Q9HCH0 [569-599]	Q9HCH0 2xPhospho [S571; S577]	0	3722.87	90418.2	81897.9	99864.8	66588.9	52458.4	82117.8	High	High	High	High	High	High	High	6.523e-05	1.089e-05	2.04
[R].SMVSPVPSPTGTISVPNSCPASPR.[G]	1xCarbamidomethyl [C19]; 2xPhospho [T/S]; 1xTMT6plex [N-Term]	0.000404408	0.000153469	P85037	P85037 [236-259]	P85037 2xPhospho [T/S]	0	2814.28	602482	639563	709245	496990	507374	539151	High	High	High	High	High	High	High	6.523e-05	8.738e-05	2.42
[R].SMSLIPTSPQVPGEWPSPEELGAR.[A]	1xPhospho [S3]; 1xTMT6plex [N-Term]	0.00014043	0.000153469	Q5PRF9	Q5PRF9 [236-259]	Q5PRF9 1xPhospho [S238]	0	2874.39	26782.9	36222.1	42722.1	43823.4	43656.7	57987.4	High	High	High	High	High	High	High	6.523e-05	2.875e-05	2.39
[R].GPVSGTEPEPVYSMEAADYR.[E]	1xPhospho [Y12]; 1xTMT6plex [N-Term]	0.00108283	0.000153469	Q14247	Q14247 [435-454]	Q14247 1xPhospho [Y446]	0	2464.09	139655	160264	186362	159973	312040	181426	High	High	High	High	High	High	High	6.523e-05	0.0002436	1.35
[R].GPVSPSVSFQPLAR.[S]	1xPhospho [S4]; 1xTMT6plex [N-Term]	0.000163339	0.000153469	Q7Z434	Q7Z434 [219-232]	Q7Z434 1xPhospho [S222]	0	1750.91	1.18684e+06	1.12638e+06	1.21683e+06	1.03656e+06	1.05086e+06	1.0359e+06	High	High	High	High	High	High	High	6.523e-05	3.356e-05	1.61
[K].GRAEGEWEDQEALDYFSDK.[E]	1xPhospho [S17]; 1xTMT6plex [K19]; 1xTMT6plex [N-Term]	5.76854e-09	0.000153469	Q9NYF8	Q9NYF8 [369-387]	Q9NYF8 1xPhospho [S385]	1	2783.26	1.81046e+06	1.79972e+06	1.89179e+06	2.3558e+06	2.23408e+06	2.37963e+06	High	High	High	High	High	High	High	6.523e-05	6.98e-10	2.72
[R].GQVIIISDSDDDDDER.[I]	2xPhospho [S7; S9]; 1xTMT6plex [N-Term]	0.00015396	0.000153469	Q7Z333	Q7Z333 [1011-1026]	Q7Z333 2xPhospho [S1017; S1019]	0	2180.88	42981.6	48414.5	56165.8	68434.6	64303.3	63212.5	High	High	High	High	High	High	High	6.523e-05	3.172e-05	2.36
[R].GQTPLTEGSEDLDGHSDPEESFAR.[D]	2xPhospho [S9; S16]; 1xTMT6plex [N-Term]	1.51166e-07	0.000153469	Q86VR2	Q86VR2 [305-328]	Q86VR2 2xPhospho [S313; S320]	0	2963.22	798864	672797	857195	456596	501419	549119	High	High	High	High	High	High	High	6.523e-05	2.172e-08	3.83
[R].GQTPLTEGSEDLDGHSDPEESFAR.[D]	1xPhospho [S16]; 1xTMT6plex [N-Term]	6.52739e-06	0.000153469	Q86VR2	Q86VR2 [305-328]	Q86VR2 1xPhospho [S320]	0	2883.25	399975	464668	431611	340848	301579	337826	High	High	High	High	High	High	High	6.523e-05	1.144e-06	3.09
[R].GQSSPPPAPPICLR.[R]	1xCarbamidomethyl [C12]; 1xPhospho [S4]; 1xTMT6plex [N-Term]	2.41357e-05	0.000153469	O43379	O43379 [30-43]	O43379 1xPhospho [S33]	0	1785.89	1.31632e+06	1.31732e+06	1.47836e+06	1.28428e+06	1.19893e+06	1.39659e+06	High	High	High	High	High	High	High	6.523e-05	4.513e-06	1.99
[K].GQSQTSPDHRSDTSSPEVR.[Q]	3xPhospho [S/T]; 1xTMT6plex [N-Term]	0.000164416	0.000153469	Q9UQ35	Q9UQ35 [1059-1077]	Q9UQ35 3xPhospho [S/T]	1	2540.01	104787	80687.1	97161.2	126224	155587	157481	High	High	High	High	High	High	High	6.523e-05	3.4e-05	1.98
[K].SLWNYDYAPPPPPEQCLSDDEITMMAPVESK.[F]	1xCarbamidomethyl [C16]; 1xPhospho [S/T]; 1xTMT6plex [K31]; 1xTMT6plex [N-Term]	8.54572e-06	0.000153469	P21675	P21675 [290-320]	P21675 1xPhospho [S/T]	0	4118.89	211059	179295	209812	188469	129693	136672	High	High	High	High	High	High	High	6.523e-05	1.509e-06	2.17
[K].SLYESFVSSSDR.[L]	1xPhospho [Y3]; 1xTMT6plex [N-Term]	0.000702102	0.000153469	P18615	P18615 [131-142]	P18615 1xPhospho [Y133]	0	1685.76	363498	368508	401294	353768	296633	305317	High	High	High	High	High	High	High	6.523e-05	0.0001547	2.01
[R].GQPGNAYDGAGQPSAAYLSMSQGAVANANSTPPPYER.[T]	1xPhospho [S14]; 1xTMT6plex [N-Term]	1.07132e-06	0.000153469	Q96PK6	Q96PK6 [542-578]	Q96PK6 1xPhospho [S555]	0	4003.81	75095.4	133533	92193.5	54608.7	88020.7	89128.1	High	High	High	High	High	High	High	6.523e-05	1.708e-07	2.05
[K].SIYYITGESK.[E]	1xPhospho [Y]; 1xTMT6plex [K10]; 1xTMT6plex [N-Term]	0.000208289	0.000153469	P08238	P08238 [482-491]	P08238 1xPhospho [Y]	0	1698.88	1.177e+06	1.06029e+06	1.17387e+06	1.19065e+06	973611	1.08015e+06	High	High	High	High	High	High	High	6.523e-05	4.354e-05	2.23
[R].SMDSSDLSDGAVTLQEYLELK.[K]	1xPhospho [S4]; 1xTMT6plex [K21]; 1xTMT6plex [N-Term]	4.79299e-06	0.000153469	Q9Y2X7	Q9Y2X7 [410-430]	Q9Y2X7 1xPhospho [S413]	0	2839.37	371697	372942	394514	920794	851623	916975	High	High	High	High	High	High	High	6.523e-05	8.221e-07	2.64
[K].GQESSSDQEQVDVESIDFSK.[E]	2xPhospho [S]; 1xTMT6plex [K20]; 1xTMT6plex [N-Term]	9.96609e-07	0.000153469	Q96JM3	Q96JM3 [648-667]	Q96JM3 2xPhospho [S]	0	2832.23	1.27844e+06	1.34845e+06	1.34711e+06	1.49873e+06	1.41761e+06	1.60621e+06	High	High	High	High	High	High	High	6.523e-05	1.583e-07	2.13
[K].GQDTVAIEGFTDEEDTESGGEGQYR.[E]	2xPhospho [T11; T16]; 1xTMT6plex [N-Term]	1.48791e-11	0.000153469	Q2KHR3	Q2KHR3 [1331-1355]	Q2KHR3 2xPhospho [T1341; T1346]	0	3079.23	127934	142441	141257	172590	203126	175205	High	High	High	High	High	High	High	6.523e-05	1.323e-12	4.77
[K].GQASSPTPEPGVGAGDLPGPTSAPVPSGSQSGGRGSPVSPR.[R]	2xPhospho [S]; 1xTMT6plex [N-Term]	0.00165865	0.000153469	Q14676	Q14676 [960-1000]	Q14676 2xPhospho [S]	1	4128.92	232202	256918	269575	361447	289714	304422	High	High	High	High	High	High	High	6.523e-05	0.0003786	2.41
[R].GPSLNPVLDYDHGSR.[S]	1xPhospho [S14]; 1xTMT6plex [N-Term]	7.23176e-05	0.000153469	P43243	P43243 [193-207]	P43243 1xPhospho [S206]	0	1935.92	212458	187617	192454	146474	169237	200163	High	High	High	High	High	High	High	6.523e-05	1.427e-05	2.63
[K].GRAEGEWEDQEALDYFSDKESGK.[Q]	1xPhospho [S/Y]; 2xTMT6plex [K19; K23]; 1xTMT6plex [N-Term]	4.78032e-05	0.000153469	Q9NYF8	Q9NYF8 [369-391]	Q9NYF8 1xPhospho [S/Y]	2	3413.61	1.47813e+06	1.73968e+06	1.72011e+06	1.25757e+06	1.1819e+06	1.30125e+06	High	High	High	High	High	High	High	6.523e-05	9.257e-06	3.65
[R].SMVSPVPSPTGTISVPNSCPASPR.[G]	1xCarbamidomethyl [C19]; 2xPhospho [T/S]; 1xOxidation [M2]; 1xTMT6plex [N-Term]	2.00795e-05	0.000153469	P85037	P85037 [236-259]	P85037 2xPhospho [T/S]	0	2830.28	761606	870625	721886	754687	718134	737096	High	High	High	High	High	High	High	6.523e-05	3.731e-06	2.03
[R].SNSPLPVPPSK.[A]	1xPhospho [S3]; 1xTMT6plex [K11]; 1xTMT6plex [N-Term]	6.99802e-05	0.000153469	Q13247	Q13247 [301-311]	Q13247 1xPhospho [S303]	0	1660.91	1.95046e+07	2.00065e+07	1.99635e+07	1.52638e+07	1.38515e+07	1.3846e+07	High	High	High	High	High	High	High	6.523e-05	1.378e-05	2.63
[R].SNSRLEDQVIGVALQASK.[K]	1xPhospho [S3]; 1xTMT6plex [K18]; 1xTMT6plex [N-Term]	0.000536381	0.000153469	Q2KHR3	Q2KHR3 [613-630]	Q2KHR3 1xPhospho [S615]	1	2453.32	185606	228721	240030	204777	182276	230725	High	High	High	High	High	High	High	6.523e-05	0.0001175	2.84
[K].GPGQVPTATSALSLELQEVEPLGLPQASPSR.[T]	2xPhospho [S13; S28]; 1xTMT6plex [N-Term]	8.63562e-05	0.000153469	Q6P2E9	Q6P2E9 [696-726]	Q6P2E9 2xPhospho [S708; S723]	0	3518.74	111400	101503	135130	86675.3	94498	125265	High	High	High	High	High	High	High	6.523e-05	1.722e-05	2.97
[K].GPGQVPTATSALSLELQEVEPLGLPQASPSR.[T]	1xPhospho [T/S]; 1xTMT6plex [N-Term]	1.11881e-05	0.000153469	Q6P2E9	Q6P2E9 [696-726]	Q6P2E9 1xPhospho [T/S]	0	3438.77	230096	165982	250541	162370	160881	155510	High	High	High	High	High	High	High	6.523e-05	2.014e-06	3.15
[R].SNSSSEAVLGQEELSAQAK.[V]	1xPhospho [S3]; 1xTMT6plex [K19]; 1xTMT6plex [N-Term]	0.000232901	0.000153469	Q9BXF6	Q9BXF6 [393-411]	Q9BXF6 1xPhospho [S395]	0	2473.22	673051	687132	692685	652232	680984	775834	High	High	High	High	High	High	High	6.523e-05	4.881e-05	2.15
[R].SNSTTQVSQPR.[S]	1xPhospho [S3]; 1xTMT6plex [N-Term]	0.000179076	0.000153469	Q9UPN4	Q9UPN4 [76-86]	Q9UPN4 1xPhospho [S78]	0	1513.72	132775	157443	142207	222963	213167	227849	High	High	High	High	High	High	High	6.523e-05	3.717e-05	2.7
[R].GPGGSQGSQGPSPQGAR.[R]	1xPhospho [S]; 1xTMT6plex [N-Term]	6.12825e-07	0.000153469	Q96MG7	Q96MG7 [53-69]	Q96MG7 1xPhospho [S]	0	1833.84	114016	105032	106889	112974	113656	112764	High	High	High	High	High	High	High	6.523e-05	9.47e-08	2.53
[K].SNSLSEQLAINTSPDAVK.[A]	1xPhospho [S]; 1xTMT6plex [K18]; 1xTMT6plex [N-Term]	1.67262e-08	0.000153469	Q5T1M5	Q5T1M5 [344-361]	Q5T1M5 1xPhospho [S]	0	2412.24	1.10727e+06	1.10514e+06	1.32541e+06	1.33036e+06	1.22945e+06	1.44301e+06	High	High	High	High	High	High	High	6.523e-05	2.141e-09	4.15
[R].SNSVEKPVSSILSR.[T]	1xPhospho [S3]; 1xTMT6plex [K6]; 1xTMT6plex [N-Term]	0.000250355	0.000153469	Q9UI08	Q9UI08 [329-342]	Q9UI08 1xPhospho [S331]	0	2041.11	507050	468233	485479	492513	442622	508647	High	High	High	High	High	High	High	6.523e-05	5.259e-05	1.96
[R].GPGAPGLAHLQESQAGSDTDVEEGKAPQAVPLEK.[S]	1xPhospho [S/T]; 2xTMT6plex [K25; K34]; 1xTMT6plex [N-Term]	1.19009e-06	0.000153469	Q14676	Q14676 [360-393]	Q14676 1xPhospho [S/T]	1	4151.13	1.75046e+06	1.91633e+06	2.14019e+06	1.95126e+06	2.00441e+06	1.77044e+06	High	High	High	High	High	High	High	6.523e-05	1.907e-07	2.29
[R].GPGAPGLAHLQESQAGSDTDVEEGK.[A]	2xPhospho [S13; S17]; 1xTMT6plex [K25]; 1xTMT6plex [N-Term]	2.28095e-06	0.000153469	Q14676	Q14676 [360-384]	Q14676 2xPhospho [S372; S376]	0	3068.4	273463	330580	316464	428465	397627	405650	High	High	High	High	High	High	High	6.523e-05	3.77e-07	2.94
[R].GPGAPGLAHLQESQAGSDTDVEEGK.[A]	1xPhospho [S/T]; 1xTMT6plex [K25]; 1xTMT6plex [N-Term]	1.7909e-09	0.000153469	Q14676	Q14676 [360-384]	Q14676 1xPhospho [S/T]	0	2988.44	3.00011e+06	3.19794e+06	2.92487e+06	5.64422e+06	5.37082e+06	6.22904e+06	High	High	High	High	High	High	High	6.523e-05	2.046e-10	2.81
[R].SNSWQGNLGGNK.[K]	1xPhospho [S3]; 1xTMT6plex [K12]; 1xTMT6plex [N-Term]	3.82321e-05	0.000153469	Q9P0K1	Q9P0K1 [832-843]	Q9P0K1 1xPhospho [S834]	0	1799.88	735435	811634	825513	937054	867684	893853	High	High	High	High	High	High	High	6.523e-05	7.313e-06	2.75
[K].GPENPQVEVLSEEEGEEEEEEEDILSLAEEK.[Y]	1xPhospho [S]; 1xTMT6plex [K31]; 1xTMT6plex [N-Term]	3.91459e-09	0.000153469	Q70CQ2	Q70CQ2 [2478-2508]	Q70CQ2 1xPhospho [S]	0	4052.85	165969	168482	158050	199233	228352	246380	High	High	High	High	High	High	High	6.523e-05	4.665e-10	3.83
[R].SNSWVNTGGPK.[A]	1xPhospho [S3]; 1xTMT6plex [K11]; 1xTMT6plex [N-Term]	5.07156e-05	0.000153469	Q96N67	Q96N67 [927-937]	Q96N67 1xPhospho [S929]	0	1684.85	5.27567e+06	5.58228e+06	5.56437e+06	4.65243e+06	4.10361e+06	4.32888e+06	High	High	High	High	High	High	High	6.523e-05	9.857e-06	2.96
[R].GPDEAMEDGEEGSDDEAEWVVTK.[D]	1xPhospho [S13]; 1xOxidation [M6]; 1xTMT6plex [K23]; 1xTMT6plex [N-Term]	1.15922e-06	0.000153469	Q9NZN4	Q9NZN4 [426-448]	Q9NZN4 1xPhospho [S438]	0	3049.29	410370	390912	460625	891572	892822	866019	High	High	High	High	High	High	High	6.523e-05	1.851e-07	1.45
[R].GPDEAMEDGEEGSDDEAEWVVTK.[D]	1xPhospho [S13]; 1xTMT6plex [K23]; 1xTMT6plex [N-Term]	1.1071e-06	0.000153469	Q9NZN4	Q9NZN4 [426-448]	Q9NZN4 1xPhospho [S438]	0	3033.3	409982	429300	436394	1.3102e+06	1.12945e+06	1.29579e+06	High	High	High	High	High	High	High	6.523e-05	1.768e-07	2.21
[R].SNSVGIQDAFNDGSDSTFQK.[R]	1xPhospho [S3]; 1xTMT6plex [K20]; 1xTMT6plex [N-Term]	2.87831e-07	0.000153469	O14497	O14497 [1182-1201]	O14497 1xPhospho [S1184]	0	2655.23	1.13715e+06	1.20466e+06	1.08506e+06	904437	744549	763080	High	High	High	High	High	High	High	6.523e-05	4.278e-08	3.34
[R].GPKPEPPGSGSPAPPR.[R]	1xPhospho [S11]; 1xTMT6plex [K3]; 1xTMT6plex [N-Term]	0.000181445	0.000153469	Q9UKJ3	Q9UKJ3 [730-745]	Q9UKJ3 1xPhospho [S740]	0	2066.08	620682	649897	642626	571076	510672	563261	High	High	High	High	High	High	High	6.523e-05	3.764e-05	2.53
[R].SNSLPHSAVSNAGSK.[S]	1xPhospho [S7]; 1xTMT6plex [K15]; 1xTMT6plex [N-Term]	1.63788e-05	0.000153469	Q8TBZ3	Q8TBZ3 [432-446]	Q8TBZ3 1xPhospho [S438]	0	1994.01	55058.6	58007.5	58895.2	39269.3	54101.7	60601.2	High	High	High	High	High	High	High	6.523e-05	3.01e-06	2.33
[R].SNSGLGGEVSGVMSKPNVDPQPWFQDGPK.[S]	1xPhospho [S3]; 2xTMT6plex [K15; K29]; 1xTMT6plex [N-Term]	4.40054e-06	0.000153469	Q9UGP4	Q9UGP4 [314-342]	Q9UGP4 1xPhospho [S316]	0	3781.89	129179	124295	145555	103632	91670.1	111581	High	High	High	High	High	High	High	6.523e-05	7.525e-07	2.56
[K].GPRTPSPPPPIPEDIALGK.[K]	2xPhospho [T4; S6]; 1xTMT6plex [K19]; 1xTMT6plex [N-Term]	4.32011e-09	0.000153469	Q5T200	Q5T200 [260-278]	Q5T200 2xPhospho [T263; S265]	1	2557.32	4.56453e+06	4.06952e+06	4.56462e+06	4.17658e+06	4.21568e+06	4.09822e+06	High	High	High	High	High	High	High	6.523e-05	5.154e-10	4.03
[K].GPQVALKGSRVDIETPNLEGTLTGPR.[L]	1xPhospho [S9]; 1xTMT6plex [K7]; 1xTMT6plex [N-Term]	2.62882e-05	0.000153469	Q09666	Q09666 [531-556]	Q09666 1xPhospho [S539]	2	3243.75	450330	397522	402648	395992	332762	363591	High	High	High	High	High	High	High	6.523e-05	4.933e-06	2.31
[K].SNESVDIQDQEEK.[V]	1xPhospho [S4]; 1xTMT6plex [K13]; 1xTMT6plex [N-Term]	9.03059e-07	0.000153469	Q5UIP0	Q5UIP0 [1576-1588]	Q5UIP0 1xPhospho [S1579]	0	2058.96	5.13013e+06	5.75138e+06	5.33806e+06	6.38512e+06	6.17327e+06	6.43267e+06	High	High	High	High	High	High	High	6.523e-05	1.427e-07	3.33
[R].SNFSSGPGFPEYGYPADTVWPAMEQVSSRPTSPEK.[F]	2xPhospho [T/S]; 1xTMT6plex [K35]; 1xTMT6plex [N-Term]	0.000146077	0.000153469	O15027	O15027 [1410-1444]	O15027 2xPhospho [T/S]	0	4420.99	610857	755799	673725	529485	370719	423709	High	High	High	High	High	High	High	6.523e-05	2.991e-05	1.79
[K].SNPYFMSGANSQK.[Q]	1xPhospho [S11]; 1xTMT6plex [K13]; 1xTMT6plex [N-Term]	0.000191237	0.000153469	P46059	P46059 [694-706]	P46059 1xPhospho [S704]	0	1968.93	1.21873e+06	1.2278e+06	1.27032e+06	587631	472500	556394	High	High	High	High	High	High	High	6.523e-05	3.983e-05	3.06
[R].GPPSPPAPVMHSPSR.[K]	2xPhospho [S4; S12]; 1xTMT6plex [N-Term]	6.09603e-05	0.000153469	Q13573	Q13573 [221-235]	Q13573 2xPhospho [S224; S232]	0	1902.85	2.8935e+06	3.30291e+06	3.07857e+06	2.71266e+06	3.2521e+06	3.38952e+06	High	High	High	High	High	High	High	6.523e-05	1.195e-05	3.22
[K].SNQSLGWGDSSKPVSSPDWNK.[Q]	1xPhospho [S]; 2xTMT6plex [K12; K21]; 1xTMT6plex [N-Term]	3.18908e-06	0.000153469	Q8NDV7	Q8NDV7 [928-948]	Q8NDV7 1xPhospho [S]	0	3043.51	1.09108e+06	1.20626e+06	1.13708e+06	1.3843e+06	1.21082e+06	1.24863e+06	High	High	High	High	High	High	High	6.523e-05	5.377e-07	2.96
[R].GPPSPPAPVMHSPSR.[K]	1xPhospho [S4]; 1xTMT6plex [N-Term]	3.566e-06	0.000153469	Q13573	Q13573 [221-235]	Q13573 1xPhospho [S224]	0	1822.89	481141	515446	538099	556283	422506	550825	High	High	High	High	High	High	High	6.523e-05	6.045e-07	2.29
[K].GPPQSPVFEGVYNNSR.[M]	1xPhospho [S5]; 1xTMT6plex [N-Term]	2.23056e-05	0.000153469	Q8WWM7	Q8WWM7 [107-122]	Q8WWM7 1xPhospho [S111]	0	2056.97	967383	1.05051e+06	1.07295e+06	927864	712709	767759	High	High	High	High	High	High	High	6.523e-05	4.155e-06	1.63
[R].SNSDESNFSEK.[L]	1xPhospho [S3]; 1xTMT6plex [K11]; 1xTMT6plex [N-Term]	0.000255338	0.000153469	O95999	O95999 [136-146]	O95999 1xPhospho [S138]	0	1781.8	778353	840975	946910	1.36233e+06	1.32422e+06	1.35796e+06	High	High	High	High	High	High	High	6.523e-05	5.371e-05	2.42
[R].SNSDNNLNASAPDWAVCSTATSHR.[S]	1xCarbamidomethyl [C17]; 1xPhospho [S3]; 1xTMT6plex [N-Term]	6.09603e-05	0.000153469	Q9UPX8	Q9UPX8 [41-64]	Q9UPX8 1xPhospho [S43]	0	2884.25	478545	521465	656839	546860	600258	522012	High	High	High	High	High	High	High	6.523e-05	1.192e-05	1.86
[K].GPPDFSSDEEREPTPVLGSGAAAAGR.[S]	2xPhospho [S6; S7]; 1xTMT6plex [N-Term]	7.33713e-08	0.000153469	P42167; P42166	P42167 [61-86]; P42166 [61-86]	P42167 2xPhospho [S66; S67]; P42166 2xPhospho [S66; S67]	1	2959.31	1.15249e+07	1.16993e+07	1.17846e+07	1.08302e+07	1.03139e+07	1.07625e+07	High	High	High	High	High	High	High	6.523e-05	1.016e-08	3.97
[K].GPPDFSSDEEREPTPVLGSGAAAAGR.[S]	1xPhospho [S/T]; 1xTMT6plex [N-Term]	4.90121e-07	0.000153469	P42167; P42166	P42167 [61-86]; P42166 [61-86]	P42167 1xPhospho [S/T]; P42166 1xPhospho [S/T]	1	2879.34	6.05117e+06	6.72273e+06	5.84746e+06	6.00375e+06	5.76606e+06	6.05372e+06	High	High	High	High	High	High	High	6.523e-05	7.468e-08	2.93
[R].SNSELEDEILCLEK.[DE]	1xCarbamidomethyl [C11]; 1xPhospho [S3]; 1xTMT6plex [K14]; 1xTMT6plex [N-Term]	2.67759e-07	0.000153469	Q96PC5	Q96PC5 [745-758]	Q96PC5 1xPhospho [S747]	0	2217.08	308806	311120	320574	268620	263596	267692	High	High	High	High	High	High	High	6.523e-05	3.962e-08	2.93
[K].GPLPSPTAGLEESSGQGPSSPVALLGQVQDFQQSAECQPK.[E]	1xCarbamidomethyl [C37]; 2xPhospho [S5; S13]; 1xTMT6plex [K40]; 1xTMT6plex [N-Term]	6.77184e-05	0.000153469	A1L390	A1L390 [1150-1189]	A1L390 2xPhospho [S1154; S1162]	0	4697.22	1.05041e+06	1.21368e+06	1.09976e+06	944427	985079	1.01009e+06	High	High	High	High	High	High	High	6.523e-05	1.337e-05	2.79
[R].SNSEVEDVGPTSHNR.[K]	1xPhospho [S3]; 1xTMT6plex [N-Term]	2.03711e-08	0.000153469	Q13206	Q13206 [829-843]	Q13206 1xPhospho [S831]	0	1936.86	756724	803207	870034	960138	911479	1.02227e+06	High	High	High	High	High	High	High	6.523e-05	2.632e-09	4.13
[R].GPLPAAPPVAPERQPSWDPSPVSSTVPAPSPLSAAAVSPSK.[L]	2xPhospho [S16; S20]; 1xTMT6plex [K41]; 1xTMT6plex [N-Term]	3.24401e-05	0.000153469	Q9NQC3	Q9NQC3 [92-132]	Q9NQC3 2xPhospho [S107; S111]	1	4618.34	182640	192332	168996	139002	134211	168027	High	High	High	High	High	High	High	6.523e-05	6.161e-06	2.45
[K].GPIHSPVELK.[H]	1xPhospho [S5]; 1xTMT6plex [K10]; 1xTMT6plex [N-Term]	0.00116389	0.000153469	Q16649	Q16649 [297-306]	Q16649 1xPhospho [S301]	0	1614.9	509786	570322	561247	807056	731054	752980	High	High	High	High	High	High	High	6.523e-05	0.0002631	2.75
[K].SNEDVNSSELDEEYLIELEK.[N]	1xPhospho [S7]; 1xTMT6plex [K20]; 1xTMT6plex [N-Term]	0.000325595	0.000153469	Q99614	Q99614 [83-102]	Q99614 1xPhospho [S89]	0	2893.36	692881	738196	721417	491905	416646	419722	High	High	High	High	High	High	High	6.523e-05	6.943e-05	2.72
[R].GRASPGGVSTSSSDGK.[A]	1xPhospho [S4]; 1xTMT6plex [K16]; 1xTMT6plex [N-Term]	6.90666e-05	0.000153469	P54259	P54259 [31-46]	P54259 1xPhospho [S34]	1	1987.99	184465	234374	221597	152244	141103	154937	High	High	High	High	High	High	High	6.523e-05	1.36e-05	2.5
[R].GRASSHSSQTQGGGSVTK.[K]	1xPhospho [S]; 1xTMT6plex [K18]; 1xTMT6plex [N-Term]	2.17269e-05	0.000153469	P02545	P02545 [400-417]	P02545 1xPhospho [S]	1	2270.13	38687.4	47023.8	43825.3	59112.7	65195.6	74239.6	High	High	High	High	High	High	High	6.523e-05	4.042e-06	3.15
[R].GRASSHSSQTQGGGSVTK.[K]	2xPhospho [S]; 1xTMT6plex [K18]; 1xTMT6plex [N-Term]	0.000150955	0.000153469	P02545	P02545 [400-417]	P02545 2xPhospho [S]	1	2350.1	211059	228844	230227	440151	444123	447021	High	High	High	High	High	High	High	6.523e-05	3.106e-05	3.06
[R].SLSPEDAESLSVLSVPSPDTANQEPTPK.[S]	1xPhospho [S3]; 1xTMT6plex [K28]; 1xTMT6plex [N-Term]	7.87666e-05	0.000153469	P78559	P78559 [1144-1171]	P78559 1xPhospho [S1146]	0	3433.7	137463	135621	152331	240765	235948	240903	High	High	High	High	High	High	High	6.523e-05	1.568e-05	2.71
[K].GSKSEDSELPPQTASEAPSEGSR.[R]	1xPhospho [S4]; 1xTMT6plex [K3]; 1xTMT6plex [N-Term]	1.66391e-06	0.000153469	Q5TCZ1	Q5TCZ1 [794-816]	Q5TCZ1 1xPhospho [S797]	1	2884.36	733113	812538	786729	636704	609799	711069	High	High	High	High	High	High	High	6.523e-05	2.701e-07	4.29
[K].GSHQISLDNPDYQQDFFPK.[E]	1xPhospho [S6]; 1xTMT6plex [K19]; 1xTMT6plex [N-Term]	4.58949e-07	0.000153469	P00533	P00533 [1161-1179]	P00533 1xPhospho [S1166]	0	2774.32	3.05053e+06	3.20522e+06	3.22428e+06	1.55849e+06	1.64569e+06	1.60547e+06	High	High	High	High	High	High	High	6.523e-05	6.973e-08	2.87
[R].GSGTASDDEFENLR.[I]	1xPhospho [T/S]; 1xTMT6plex [N-Term]	1.54788e-06	0.000153469	Q7Z6Z7	Q7Z6Z7 [1902-1915]	Q7Z6Z7 1xPhospho [T/S]	0	1806.77	3.26579e+06	3.5972e+06	3.37201e+06	4.63702e+06	4.62612e+06	4.74019e+06	High	High	High	High	High	High	High	6.523e-05	2.516e-07	4.12
[R].SLSNSNPDISGTPTSPDDEVR.[S]	2xPhospho [S5; S10]; 1xTMT6plex [N-Term]	1.77227e-05	0.000153469	Q96N67	Q96N67 [896-916]	Q96N67 2xPhospho [S900; S905]	0	2577.1	299318	278361	274348	289893	282453	368323	High	High	High	High	High	High	High	6.523e-05	3.255e-06	3.35
[K].GSGSPTHSLSQK.[S]	1xPhospho [T/S]; 1xTMT6plex [K12]; 1xTMT6plex [N-Term]	0.00014704	0.000153469	Q9BSJ6	Q9BSJ6 [128-139]	Q9BSJ6 1xPhospho [T/S]	0	1723.88	237619	255011	234114	320695	269701	315381	High	High	High	High	High	High	High	6.523e-05	3.021e-05	2.18
[R].GSGHSQEQPAPQPSGGDPSPPQER.[N]	1xPhospho [S19]; 1xTMT6plex [N-Term]	9.15006e-07	0.000153469	Q8WXE0	Q8WXE0 [707-730]	Q8WXE0 1xPhospho [S725]	0	2736.22	52187.4	63934.7	47668.9	76836.9	72818.7	70102	High	High	High	High	High	High	High	6.523e-05	1.448e-07	3.75
[R].GSGGSSGDELREDDEPVK.[K]	2xPhospho [S5; S6]; 1xTMT6plex [K18]; 1xTMT6plex [N-Term]	6.68343e-05	0.000153469	Q7Z4V5	Q7Z4V5 [365-382]	Q7Z4V5 2xPhospho [S369; S370]	1	2452.07	3.45041e+06	3.63104e+06	3.6169e+06	4.79307e+06	4.82222e+06	4.78977e+06	High	High	High	High	High	High	High	6.523e-05	1.317e-05	2.98
[R].GSGEKPVSAPGDDTESLHSQGEEEFDMPQPPHGHVLHR.[H]	2xPhospho [S16; S]; 1xTMT6plex [K5]; 1xTMT6plex [N-Term]	1.15007e-08	0.000153469	Q12888	Q12888 [1201-1238]	Q12888 2xPhospho [S1216; S]	0	4709.12	535819	541447	619530	599620	647867	633421	High	High	High	High	High	High	High	6.523e-05	1.448e-09	3.29
[R].SLSPEDAESLSVLSVPSPDTANQEPTPK.[S]	2xPhospho [S3; S9]; 1xTMT6plex [K28]; 1xTMT6plex [N-Term]	1.01645e-06	0.000153469	P78559	P78559 [1144-1171]	P78559 2xPhospho [S1146; S1152]	0	3513.67	34444.8	40004.7	29138.7	59458.6	74635.9	63984.6	High	High	High	High	High	High	High	6.523e-05	1.614e-07	3.29
[R].SLSPGGAALGYR.[D]	1xPhospho [S3]; 1xTMT6plex [N-Term]	5.70833e-05	0.000153469	Q96T37	Q96T37 [292-303]	Q96T37 1xPhospho [S294]	0	1457.74	2.4204e+06	2.53126e+06	2.54609e+06	1.87867e+06	1.66302e+06	1.78395e+06	High	High	High	High	High	High	High	6.523e-05	1.118e-05	2.89
[K].SLSPPQSQSK.[L]	1xPhospho [S3]; 1xTMT6plex [K10]; 1xTMT6plex [N-Term]	0.000653178	0.000153469	Q9UQB8	Q9UQB8 [323-332]	Q9UQB8 1xPhospho [S325]	0	1596.84	171034	203139	199463	429422	429110	456299	High	High	High	High	High	High	High	6.523e-05	0.0001435	1.93
[K].GSLAPQDSDSEVSQNR.[S]	1xPhospho [S8]; 1xTMT6plex [N-Term]	2.00795e-05	0.000153469	P26045	P26045 [418-433]	P26045 1xPhospho [S425]	0	1998.9	799864	808836	804794	292252	347561	329842	High	High	High	High	High	High	High	6.523e-05	3.723e-06	2.96
[R].GSLDESSLGFGYPK.[F]	1xPhospho [S2]; 1xTMT6plex [K14]; 1xTMT6plex [N-Term]	1.1948e-05	0.000153469	Q9BUZ4	Q9BUZ4 [425-438]	Q9BUZ4 1xPhospho [S426]	0	1994.99	365017	367085	359553	256183	234842	232355	High	High	High	High	High	High	High	6.523e-05	2.155e-06	2.63
[R].SISNEGLTLNNSHVSK.[H]	1xPhospho [T/S]; 1xTMT6plex [K16]; 1xTMT6plex [N-Term]	2.5775e-05	0.000153469	Q08AD1	Q08AD1 [462-477]	Q08AD1 1xPhospho [T/S]	0	2238.15	1437434	1.65706e+06	1.69824e+06	1.83871e+06	1.70137e+06	1.64518e+06	High	High	High	High	High	High	High	6.523e-05	4.832e-06	1.63
[K].GSPPASILSEDEFYDALSDSESER.[S]	3xPhospho [S6; S9; S]; 1xTMT6plex [N-Term]	1.42676e-05	0.000153469	Q9BXW6	Q9BXW6 [464-487]	Q9BXW6 3xPhospho [S469; S472; S]	0	3070.21	29840.9	28085.7	31098	29651.7	26729.8	29728.9	High	High	High	High	High	High	High	6.523e-05	2.596e-06	3.22
[R].GSPLLGPVVPGPSPIPSVTEK.[R]	2xPhospho [S2; S13]; 1xTMT6plex [K21]; 1xTMT6plex [N-Term]	3.67541e-05	0.000153469	P49454	P49454 [2899-2919]	P49454 2xPhospho [S2900; S2911]	0	2646.4	279170	293599	295868	278899	263297	271417	High	High	High	High	High	High	High	6.523e-05	7.029e-06	2.58
[R].GSPHYFSPFRPY.[-]	2xPhospho [S2; S7]; 1xTMT6plex [N-Term]	7.32742e-05	0.000153469	Q13242	Q13242 [210-221]	Q13242 2xPhospho [S211; S216]	0	1843.78	2.62441e+06	2.77166e+06	2.92547e+06	2.25195e+06	2.31923e+06	2.25293e+06	High	High	High	High	High	High	High	6.523e-05	1.452e-05	3
[R].GSPHYFSPFRPY.[-]	1xPhospho [S2]; 1xTMT6plex [N-Term]	0.000255338	0.000153469	Q13242	Q13242 [210-221]	Q13242 1xPhospho [S211]	0	1763.81	3.30768e+06	3.82825e+06	3.21712e+06	2.98566e+06	2.92821e+06	3.20485e+06	High	High	High	High	High	High	High	6.523e-05	5.368e-05	1.96
[R].SISLGDSEGPIVATLAQPLR.[R]	1xPhospho [S3]; 1xTMT6plex [N-Term]	6.14428e-08	0.000153469	O43379	O43379 [1226-1245]	O43379 1xPhospho [S1228]	0	2333.23	416834	481670	434472	366534	356394	399547	High	High	High	High	High	High	High	6.523e-05	8.425e-09	3.67
[R].GSPEEELPLPAFEK.[L]	1xPhospho [S2]; 1xTMT6plex [K14]; 1xTMT6plex [N-Term]	4.98574e-06	0.000153469	Q5JTD0	Q5JTD0 [299-312]	Q5JTD0 1xPhospho [S300]	0	2081.06	1.10231e+06	1.17421e+06	1.12948e+06	787132	733114	766116	High	High	High	High	High	High	High	6.523e-05	8.592e-07	2.4
[R].GSPDGSLQTGKPSAPK.[K]	1xPhospho [S/T]; 2xTMT6plex [K11; K16]; 1xTMT6plex [N-Term]	0.00103421	0.000153469	Q8IZL8	Q8IZL8 [480-495]	Q8IZL8 1xPhospho [S/T]	0	2294.24	1.33567e+07	1.33007e+07	1.39633e+07	2.09511e+07	2.02956e+07	1.85817e+07	High	High	High	High	High	High	High	6.523e-05	0.0002323	2.06
[R].GSPATSPHLGR.[R]	2xPhospho [S6; T/S]; 1xTMT6plex [N-Term]	0.00046118	0.000153469	Q13671	Q13671 [332-342]	Q13671 2xPhospho [S337; T/S]	0	1468.65	601431	631638	527754	823918	886169	956009	High	High	High	High	High	High	High	6.523e-05	0.0001002	2.78
[R].SLSLQASDFDGASSSGNPEAVALAPDAYSTGSSSASSTLK.[R]	1xPhospho [S3]; 1xTMT6plex [K40]; 1xTMT6plex [N-Term]	1.97127e-08	0.000153469	O95359	O95359 [2086-2125]	O95359 1xPhospho [S2088]	0	4372.08	2.47636e+06	2.37823e+06	2.36272e+06	2.58209e+06	2.35001e+06	2.58442e+06	High	High	High	High	High	High	High	6.523e-05	2.551e-09	4
[R].GSNSGMDSNIDLTIVEDEEEESVALEQAQK.[V]	1xPhospho [S2]; 1xOxidation [M6]; 1xTMT6plex [K30]; 1xTMT6plex [N-Term]	9.35665e-08	0.000153469	O95810	O95810 [363-392]	O95810 1xPhospho [S364]	0	3791.75	142542	142041	142588	263965	298667	290842	High	High	High	High	High	High	High	6.523e-05	1.316e-08	2.62
[R].GSNSGMDSNIDLTIVEDEEEESVALEQAQK.[V]	1xPhospho [S2]; 1xTMT6plex [K30]; 1xTMT6plex [N-Term]	1.28937e-09	0.000153469	O95810	O95810 [363-392]	O95810 1xPhospho [S364]	0	3775.75	281004	319078	310338	535308	464927	466040	High	High	High	High	High	High	High	6.523e-05	1.45e-10	2.22
[R].SISLSQSAENVPASK.[F]	1xPhospho [S3]; 1xTMT6plex [K15]; 1xTMT6plex [N-Term]	0.000235981	0.000153469	Q4ADV7	Q4ADV7 [1015-1029]	Q4ADV7 1xPhospho [S1017]	0	2056.07	244023	285933	228634	261616	226583	230061	High	High	High	High	High	High	High	6.523e-05	4.966e-05	2.42
[K].GSLPSGTTIEWLEPK.[I]	1xPhospho [S/T]; 1xTMT6plex [K15]; 1xTMT6plex [N-Term]	0.000576562	0.000153469	Q9BXB4	Q9BXB4 [285-299]	Q9BXB4 1xPhospho [S/T]	0	2153.13	394072	410500	460520	374914	426908	403498	High	High	High	High	High	High	High	6.523e-05	0.000126	2.02
[R].GSLPQLVSPIVSR.[S]	1xPhospho [S8]; 1xTMT6plex [N-Term]	0.000539915	0.000153469	O75970	O75970 [223-235]	O75970 1xPhospho [S230]	0	1661.92	430773	449389	440493	291424	270035	313342	High	High	High	High	High	High	High	6.523e-05	0.0001182	1.82
[R].SLSMDSQVPVYSPSIDLK.[S]	1xPhospho [S3]; 1xTMT6plex [K18]; 1xTMT6plex [N-Term]	3.13916e-05	0.000153469	Q9ULJ3	Q9ULJ3 [343-360]	Q9ULJ3 1xPhospho [S345]	0	2504.28	817427	865828	852973	976778	856124	959374	High	High	High	High	High	High	High	6.523e-05	5.932e-06	2.48
[K].GSLGSQGAKDEPEEELQK.[G]	1xPhospho [S5]; 2xTMT6plex [K9; K18]; 1xTMT6plex [N-Term]	1.60591e-05	0.000153469	Q13428	Q13428 [1406-1423]	Q13428 1xPhospho [S1410]	1	2669.36	1.25125e+06	1.30442e+06	1.19715e+06	2609620	2.41568e+06	2.48361e+06	High	High	High	High	High	High	High	6.523e-05	2.935e-06	3.03
[K].GSFSDTGLGDGK.[M]	1xPhospho [S4]; 1xTMT6plex [K12]; 1xTMT6plex [N-Term]	0.000119158	0.000153469	Q9Y2W1	Q9Y2W1 [376-387]	Q9Y2W1 1xPhospho [S379]	0	1678.81	1.61359e+07	1.70305e+07	1.69236e+07	1.90971e+07	1.83979e+07	1.86206e+07	High	High	High	High	High	High	High	6.523e-05	2.423e-05	2.12
[K].GSFKDDPQLYQEIQER.[G]	1xPhospho [S2]; 1xTMT6plex [K4]; 1xTMT6plex [N-Term]	0.00173656	0.000153469	Q5VV41	Q5VV41 [207-222]	Q5VV41 1xPhospho [S208]	1	2491.23	1.04923e+06	978898	908282	1.11609e+06	1.0774e+06	1.13161e+06	High	High	High	High	High	High	High	6.523e-05	0.0003961	2.12
[K].GSETPGATPGSK.[I]	1xPhospho [T4]; 1xTMT6plex [K12]; 1xTMT6plex [N-Term]	5.78385e-05	0.000153469	O75533	O75533 [241-252]	O75533 1xPhospho [T244]	0	1626.81	171989	194215	185118	168692	152614	159241	High	High	High	High	High	High	High	6.523e-05	1.134e-05	2.7
[K].GSEGYLAATYPTVGQTSPR.[A]	1xPhospho [T]; 1xTMT6plex [N-Term]	8.56811e-07	0.000153469	P21359	P21359 [2499-2517]	P21359 1xPhospho [T]	0	2264.08	833465	773227	804677	916256	869718	908039	High	High	High	High	High	High	High	6.523e-05	1.343e-07	1.83
[K].SLTNDWEDHLAVK.[H]	1xPhospho [T3]; 1xTMT6plex [K13]; 1xTMT6plex [N-Term]	0.000161207	0.000153469	P07900; P08238	P07900 [315-327]; P08238 [307-319]	P07900 1xPhospho [T317]; P08238 1xPhospho [T309]	0	2066.04	5.97044e+06	6.37946e+06	6.31538e+06	5.25242e+06	5.66731e+06	5.40898e+06	High	High	High	High	High	High	High	6.523e-05	3.326e-05	2.02
[K].SITNGSDDGAQPSTSTAQEQDDVLIVDSDEEDSSNNADVSEEER.[S]	1xPhospho [S15]; 1xTMT6plex [N-Term]	6.67423e-12	0.000153469	Q9UBT2	Q9UBT2 [565-608]	Q9UBT2 1xPhospho [S579]	0	4965.09	245759	272511	241679	345692	282337	262655	High	High	High	High	High	High	High	6.523e-05	5.726e-13	6.07
[K].GRSPDELPSAGGDGGK.[S]	1xPhospho [S3]; 1xTMT6plex [K16]; 1xTMT6plex [N-Term]	4.81184e-05	0.000153469	O60610	O60610 [20-35]	O60610 1xPhospho [S22]	1	2038	141570	156776	147751	131747	127156	144394	High	High	High	High	High	High	High	6.523e-05	9.326e-06	2.54
[R].GRSIDQDYER.[A]	1xPhospho [S3]; 1xTMT6plex [N-Term]	0.000189985	0.000153469	Q9UDY2	Q9UDY2 [242-251]	Q9UDY2 1xPhospho [S244]	1	1547.71	761123	807279	823653	1.25859e+06	1.20076e+06	1.29845e+06	High	High	High	High	High	High	High	6.523e-05	3.957e-05	4.21
[R].GRSGSAAQAEGLCK.[Q]	1xCarbamidomethyl [C13]; 1xPhospho [S3]; 1xTMT6plex [K14]; 1xTMT6plex [N-Term]	0.00165865	0.000153469	Q92685	Q92685 [9-22]	Q92685 1xPhospho [S11]	1	1929.96	128108	136281	118753	96976.3	100139	113631	High	High	High	High	High	High	High	6.523e-05	0.000377	1.61
[R].GRSECDSSPEPK.[A]	1xCarbamidomethyl [C5]; 2xPhospho [S7; S8]; 1xTMT6plex [K12]; 1xTMT6plex [N-Term]	0.000486059	0.000153469	Q9UQ35	Q9UQ35 [1476-1487]	Q9UQ35 2xPhospho [S1482; S1483]	1	1966.84	813242	916406	829330	1.33183e+06	1.22197e+06	1.29261e+06	High	High	High	High	High	High	High	6.523e-05	0.0001057	2.7
[R].SLTNSHLEK.[K]	1xPhospho [T/S]; 1xTMT6plex [K9]; 1xTMT6plex [N-Term]	0.00130979	0.000153469	Q9H2H9	Q9H2H9 [52-60]	Q9H2H9 1xPhospho [T/S]	0	1566.83	6.25504e+06	6.57672e+06	6.52355e+06	4.93661e+06	4.66435e+06	5.01802e+06	High	High	High	High	High	High	High	6.523e-05	0.000297	2.95
[R].SITSPPSTSTTK.[R]	1xPhospho [T3]; 1xTMT6plex [K12]; 1xTMT6plex [N-Term]	7.82507e-05	0.000153469	Q14938	Q14938 [265-276]	Q14938 1xPhospho [T267]	0	1744.91	405931	391255	409805	1.06023e+06	1.18621e+06	1.14903e+06	High	High	High	High	High	High	High	6.523e-05	1.552e-05	1.97
[R].GRPGSGTSGVDSLSNFIESVK.[E]	2xPhospho [S]; 1xTMT6plex [K21]; 1xTMT6plex [N-Term]	0.00143579	0.000153469	Q8IXT5	Q8IXT5 [94-114]	Q8IXT5 2xPhospho [S]	0	2712.3	227750	245005	261375	235897	212653	221637	High	High	High	High	High	High	High	6.523e-05	0.000326	1.86
[R].GRPARPSPSPTGGR.[A]	2xPhospho [S7; S9]; 1xTMT6plex [N-Term]	0.00197986	0.000153469	Q9Y6R9	Q9Y6R9 [328-341]	Q9Y6R9 2xPhospho [S334; S336]	0	1781.84	154957	154945	161993	70600.5	58096.8	64226.2	High	High	High	High	High	High	High	6.523e-05	0.0004529	2.07
[R].SITSTPLSGK.[E]	1xPhospho [T3]; 1xTMT6plex [K10]; 1xTMT6plex [N-Term]	0.0013986	0.000153469	Q9P0K7	Q9P0K7 [293-302]	Q9P0K7 1xPhospho [T295]	0	1528.84	682597	686513	735405	1.19856e+06	1.12008e+06	1.224e+06	High	High	High	High	High	High	High	6.523e-05	0.0003168	2.12
[K].GRLSGDEGSEDGDDYDTPPILK.[E]	2xPhospho [S4; S9]; 1xTMT6plex [K22]; 1xTMT6plex [N-Term]	0.000744841	0.000153469	P35680	P35680 [72-93]	P35680 2xPhospho [S75; S80]	1	2954.31	921994	927009	792163	416740	368869	426743	High	High	High	High	High	High	High	6.523e-05	0.0001654	2.51
[R].GRLPNNSSRPSTPTINVLESK.[D]	2xPhospho [S8; S11]; 1xTMT6plex [K21]; 1xTMT6plex [N-Term]	0.00100741	0.000153469	Q15910	Q15910 [356-376]	Q15910 2xPhospho [S363; S366]	1	2885.47	1.29431e+06	1.28496e+06	1.35586e+06	1.18984e+06	1.05606e+06	1.10444e+06	High	High	High	High	High	High	High	6.523e-05	0.0002264	2.3
[K].GRLDSSEMDHSENEDYTMSSPLPGK.[K]	2xPhospho [S6; S11]; 1xTMT6plex [K25]; 1xTMT6plex [N-Term]	4.71173e-07	0.000153469	Q9NTI5	Q9NTI5 [1172-1196]	Q9NTI5 2xPhospho [S1177; S1182]	1	3400.45	1.74521e+06	1.85199e+06	1.98014e+06	1.97414e+06	1.7931e+06	2.08622e+06	High	High	High	High	High	High	High	6.523e-05	7.182e-08	4.01
[R].SLVESVSSSPNK.[E]	1xPhospho [S9]; 1xTMT6plex [K12]; 1xTMT6plex [N-Term]	4.33162e-05	0.000153469	Q9H2U2	Q9H2U2 [309-320]	Q9H2U2 1xPhospho [S317]	0	1771.92	350265	399847	365443	261897	258612	328812	High	High	High	High	High	High	High	6.523e-05	8.357e-06	2.83
[R].SLVQDSLSTNSSDLVAPSPDAFR.[S]	1xPhospho [S18]; 1xTMT6plex [N-Term]	1.22819e-08	0.000153469	Q12888	Q12888 [349-371]	Q12888 1xPhospho [S366]	0	2715.31	250860	250389	244762	334608	187864	288548	High	High	High	High	High	High	High	6.523e-05	1.552e-09	3.33
[R].GRDSYGGPPR.[R]	1xPhospho [S4]; 1xTMT6plex [N-Term]	0.00121859	0.000153469	P38159; Q96E39	P38159 [186-195]; Q96E39 [186-195]	P38159 1xPhospho [S189]; Q96E39 1xPhospho [S189]	1	1370.64	62299.4	69474.9	66889	43570.3	37898.5	45059.5	High	High	High	High	High	High	High	6.523e-05	0.0002755	3.05
[R].GRDSPYQSR.[G]	1xPhospho [S4]; 1xTMT6plex [N-Term]	0.000962174	0.000153469	Q13242	Q13242 [201-209]	Q13242 1xPhospho [S204]	1	1374.64	2.94628e+06	2.94396e+06	2.94126e+06	3.29786e+06	3.38025e+06	3.44305e+06	High	High	High	High	High	High	High	6.523e-05	0.000216	3.25
[R].GRSPQPPAEEDEDDFDDTLVAIDTYNCDLHFK.[V]	1xCarbamidomethyl [C27]; 1xPhospho [S3]; 1xTMT6plex [K32]; 1xTMT6plex [N-Term]	5.39481e-06	0.000153469	Q9BUJ2	Q9BUJ2 [192-223]	Q9BUJ2 1xPhospho [S194]	1	4247.92	447337	357243	431868	499373	385609	378852	High	High	High	High	High	High	High	6.523e-05	9.315e-07	3.24
[R].GSPPRPPPPPPLLGTVSSPSSSPTHLWTGEVSAAPPPAR.[V]	3xPhospho [S2; S17; S18]; 1xTMT6plex [N-Term]	1.49784e-06	0.000153469	Q6P1L5	Q6P1L5 [135-173]	Q6P1L5 3xPhospho [S136; S151; S152]	0	4348.08	107043	161460	137387	113651	126029	103232	High	High	High	High	High	High	High	6.523e-05	2.424e-07	2.73
[R].GRSPSPIGVGSEMCR.[E]	1xCarbamidomethyl [C14]; 2xPhospho [S3; S5]; 1xOxidation [M13]; 1xTMT6plex [N-Term]	0.000632081	0.000153469	Q9Y4B5	Q9Y4B5 [1810-1824]	Q9Y4B5 2xPhospho [S1812; S1814]	1	1994.84	435317	506046	470661	197636	203475	189688	High	High	High	High	High	High	High	6.523e-05	0.0001391	2.25
[R].SLSPQEDALTGSR.[V]	1xPhospho [S3]; 1xTMT6plex [N-Term]	7.49326e-06	0.000153469	Q96EN8	Q96EN8 [528-540]	Q96EN8 1xPhospho [S530]	0	1669.8	1.31695e+06	1.37105e+06	1.3851e+06	1.42304e+06	1.35041e+06	1.38745e+06	High	High	High	High	High	High	High	6.523e-05	1.322e-06	3.19
[R].SLSPSHLTEDR.[Q]	1xPhospho [S3]; 1xTMT6plex [N-Term]	0.000123949	0.000153469	Q5T200	Q5T200 [875-885]	Q5T200 1xPhospho [S877]	0	1550.74	1.55777e+06	1.55165e+06	1.7373e+06	1.66877e+06	1.72555e+06	1.87269e+06	High	High	High	High	High	High	High	6.523e-05	2.512e-05	3.16
[R].GSEDETDDDGEDFTPPILK.[E]	2xPhospho [S2; T6]; 1xTMT6plex [K19]; 1xTMT6plex [N-Term]	1.69259e-05	0.000153469	P20823	P20823 [69-87]	P20823 2xPhospho [S70; T74]	0	2698.15	169467	154247	183427	132526	151849	141013	High	High	High	High	High	High	High	6.523e-05	3.104e-06	3.39
[K].GSDSSLSGNSDGGEEFCEEEK.[E]	1xCarbamidomethyl [C17]; 2xPhospho [S7; S10]; 1xTMT6plex [K21]; 1xTMT6plex [N-Term]	4.12066e-06	0.000153469	Q8NEF9	Q8NEF9 [238-258]	Q8NEF9 2xPhospho [S244; S247]	0	2838.11	176813	182827	171982	155700	184707	180738	High	High	High	High	High	High	High	6.523e-05	7.028e-07	4.04
[R].SLSPVAAPPLREPR.[A]	1xPhospho [S3]; 1xTMT6plex [N-Term]	0.00045816	0.000153469	Q8NDT2	Q8NDT2 [265-278]	Q8NDT2 1xPhospho [S267]	1	1798.98	724666	780402	681224	763947	656796	722920	High	High	High	High	High	High	High	6.523e-05	9.957e-05	2.49
[R].GSDSPAADVEIEYVTEEPEIYEPNFIFFK.[R]	1xPhospho [S]; 1xTMT6plex [K29]; 1xTMT6plex [N-Term]	1.52767e-06	0.000153469	Q13435	Q13435 [359-387]	Q13435 1xPhospho [S]	0	3873.84	313003	303607	327001	145682	176239	147967	High	High	High	High	High	High	High	6.523e-05	2.48e-07	2.94
[R].SLSQGSTNSNMLDVQGGAHK.[K]	1xPhospho [S3]; 1xTMT6plex [K20]; 1xTMT6plex [N-Term]	0.000262137	0.000153469	Q8TEU7	Q8TEU7 [1068-1087]	Q8TEU7 1xPhospho [S1070]	0	2569.25	395086	551467	375458	548076	591472	659386	High	High	High	High	High	High	High	6.523e-05	5.535e-05	2.26
[R].SLSSPTVTLSAPLEGAK.[D]	1xPhospho [S3]; 1xTMT6plex [K17]; 1xTMT6plex [N-Term]	1.4628e-07	0.000153469	Q96PU5	Q96PU5 [446-462]	Q96PU5 1xPhospho [S448]	0	2196.19	1.37321e+06	1.45753e+06	1.36887e+06	936168	962190	1.09569e+06	High	High	High	High	High	High	High	6.523e-05	2.103e-08	2.95
[R].GSDSEDEVLR.[M]	1xPhospho [S4]; 1xTMT6plex [N-Term]	0.000623834	0.000153469	Q8WVC0	Q8WVC0 [276-285]	Q8WVC0 1xPhospho [S279]	0	1415.63	643297	609083	707689	717021	751775	766361	High	High	High	High	High	High	High	6.523e-05	0.0001369	2.81
[K].GSDSDSEGDNPEK.[K]	1xPhospho [S4]; 1xTMT6plex [K13]; 1xTMT6plex [N-Term]	0.00093724	0.000153469	Q9UN37	Q9UN37 [94-106]	Q9UN37 1xPhospho [S97]	0	1874.81	118674	102961	106592	73758.4	73182.2	68512.4	High	High	High	High	High	High	High	6.523e-05	0.0002096	2.19
[R].SLSSPTVTLSAPLEGAK.[D]	2xPhospho [S3; S4]; 1xTMT6plex [K17]; 1xTMT6plex [N-Term]	2.20144e-05	0.000153469	Q96PU5	Q96PU5 [446-462]	Q96PU5 2xPhospho [S448; S449]	0	2276.16	393473	406856	436980	379216	326130	400023	High	High	High	High	High	High	High	6.523e-05	4.086e-06	2.64
[R].GSDEENLDSETSASTESLLEER.[A]	1xPhospho [S2]; 1xTMT6plex [N-Term]	5.42995e-11	0.000153469	Q13459	Q13459 [1991-2012]	Q13459 1xPhospho [S1992]	0	2707.17	215964	179789	157862	257358	219495	283172	High	High	High	High	High	High	High	6.523e-05	5.162e-12	5.22
[R].SLSSSLQAPVVSTVGMQR.[L]	1xPhospho [S3]; 1xTMT6plex [N-Term]	1.65955e-05	0.000153469	P35900	P35900 [11-28]	P35900 1xPhospho [S13]	0	2156.1	267657	277898	292959	475575	411186	464419	High	High	High	High	High	High	High	6.523e-05	3.051e-06	2.21
[R].GSAPHSESDLPEQEEEILGSDDDEQEDPNDYCK.[G]	1xCarbamidomethyl [C32]; 2xPhospho [S8; S20]; 1xTMT6plex [K33]; 1xTMT6plex [N-Term]	2.70594e-06	0.000153469	Q96SB4	Q96SB4 [32-64]	Q96SB4 2xPhospho [S39; S51]	0	4352.76	498111	574861	746334	713215	833587	1.10829e+06	High	High	High	High	High	High	High	6.523e-05	4.53e-07	2.98
[R].GSAPHSESDLPEQEEEILGSDDDEQEDPNDYCK.[G]	1xCarbamidomethyl [C32]; 1xPhospho [S20]; 1xTMT6plex [K33]; 1xTMT6plex [N-Term]	1.52754e-11	0.000153469	Q96SB4	Q96SB4 [32-64]	Q96SB4 1xPhospho [S51]	0	4272.8	2.07013e+06	2550748	2.35645e+06	2.30918e+06	3.02711e+06	3.13337e+06	High	High	High	High	High	High	High	6.523e-05	1.367e-12	3.28
[K].GRWESQQDVSQTTVSR.[G]	1xPhospho [S5]; 1xTMT6plex [N-Term]	0.00171393	0.000153469	Q9NQT8	Q9NQT8 [1406-1421]	Q9NQT8 1xPhospho [S1410]	1	2173.02	166063	199606	209964	221594	181774	199642	High	High	High	High	High	High	High	6.523e-05	0.0003919	1.73
[R].SLSTSGESLYHVLGLDK.[N]	1xPhospho [S]; 1xTMT6plex [K17]; 1xTMT6plex [N-Term]	7.82507e-05	0.000153469	Q9H3Z4	Q9H3Z4 [8-24]	Q9H3Z4 1xPhospho [S]	0	2344.22	386903	426093	438046	297248	298302	348861	High	High	High	High	High	High	High	6.523e-05	1.559e-05	3.18
[K].SLTELVQQPCPPIEASK.[D]	1xCarbamidomethyl [C10]; 1xPhospho [T3]; 1xTMT6plex [K17]; 1xTMT6plex [N-Term]	0.000107974	0.000153469	P39880	P39880 [1069-1085]	P39880 1xPhospho [T1071]	0	2435.27	235200	244104	243534	860678	665856	786364	High	High	High	High	High	High	High	6.523e-05	2.173e-05	2.4
[R].GRSPSPIGVGSEMCR.[E]	1xCarbamidomethyl [C14]; 2xPhospho [S5; S]; 1xTMT6plex [N-Term]	0.000143226	0.000153469	Q9Y4B5	Q9Y4B5 [1810-1824]	Q9Y4B5 2xPhospho [S1814; S]	1	1978.85	1.2115e+06	1.2583e+06	1.30426e+06	774258	692086	765707	High	High	High	High	High	High	High	6.523e-05	2.926e-05	2.33
[K].SNTAGSQSQVETEA.[-]	1xPhospho [S]; 1xTMT6plex [N-Term]	0.0013986	0.000153469	Q02790	Q02790 [446-459]	Q02790 1xPhospho [S]	0	1717.75	470493	489917	566121	492136	465369	522253	High	High	High	High	High	High	High	6.523e-05	0.0003162	2.01
[K].SKGSLEITESQSADAEPPPPPKPDLSR.[Y]	1xPhospho [S4]; 2xTMT6plex [K2; K22]; 1xTMT6plex [N-Term]	1.94305e-05	0.000153469	Q9C0B5	Q9C0B5 [296-322]	Q9C0B5 1xPhospho [S299]	1	3600.88	606617	685625	637754	425086	354528	304798	High	High	High	High	High	High	High	6.523e-05	3.602e-06	3.6
[R].SKFDSDEEEEDTENVEAASSGK.[V]	1xPhospho [S5]; 2xTMT6plex [K2; K22]; 1xTMT6plex [N-Term]	2.11066e-09	0.000153469	Q8TF01	Q8TF01 [286-307]	Q8TF01 1xPhospho [S290]	1	3170.45	6.60521e+06	6.93977e+06	7.01818e+06	3.69002e+06	3.55622e+06	3.73425e+06	High	High	High	High	High	High	High	6.523e-05	2.438e-10	5.05
[R].SEPVINNDNPLESNDEK.[E]	1xPhospho [S13]; 1xTMT6plex [K17]; 1xTMT6plex [N-Term]	7.4148e-07	0.000153469	P23497	P23497 [350-366]	P23497 1xPhospho [S362]	0	2452.16	360292	444379	449718	466524	428333	462518	High	High	High	High	High	High	High	6.523e-05	1.157e-07	3.66
[R].LAIQGPEDSPSR.[Q]	1xPhospho [S9]; 1xTMT6plex [N-Term]	0.00106172	0.000153469	Q15773	Q15773 [230-241]	Q15773 1xPhospho [S238]	0	1578.77	642058	629050	586739	468784	361105	392507	High	High	High	High	High	High	High	6.523e-05	0.000239	2.19
[K].SESDLEETEPVVIPR.[D]	2xPhospho [S3; T8]; 1xTMT6plex [N-Term]	0.000113056	0.000153469	Q02880	Q02880 [1342-1356]	Q02880 2xPhospho [S1344; T1349]	0	2088.93	52407.9	61042.8	53156.1	78267.9	75308.3	78606.8	High	High	High	High	High	High	High	6.523e-05	2.282e-05	3.17
[K].IALESEGRPEEQMESDNCSGGDDDWTHLSSK.[E]	1xCarbamidomethyl [C18]; 2xPhospho [S15; S19]; 1xTMT6plex [K31]; 1xTMT6plex [N-Term]	3.86868e-07	0.000153469	Q13501	Q13501 [314-344]	Q13501 2xPhospho [S328; S332]	0	4097.72	3.13583e+06	3.02967e+06	3.39436e+06	864162	845287	923898	High	High	High	High	High	High	High	6.523e-05	5.826e-08	2.62
[K].IALESEGRPEEQMESDNCSGGDDDWTHLSSK.[E]	1xCarbamidomethyl [C18]; 1xPhospho [S19]; 1xTMT6plex [K31]; 1xTMT6plex [N-Term]	3.43711e-07	0.000153469	Q13501	Q13501 [314-344]	Q13501 1xPhospho [S332]	0	4017.75	2.26088e+06	3.17108e+06	2.90005e+06	1.06764e+06	1.03878e+06	1.00941e+06	High	High	High	High	High	High	High	6.523e-05	5.147e-08	2.19
[R].LALDGETLGEEEQEDEQPPWASPSPTSR.[Q]	2xPhospho [S24; S]; 1xTMT6plex [N-Term]	6.39997e-06	0.000153469	Q14160	Q14160 [1416-1443]	Q14160 2xPhospho [S1439; S]	0	3457.49	50234.3	64725.5	68971.4	65272.6	85254.5	88596.4	High	High	High	High	High	High	High	6.523e-05	1.118e-06	2.9
[R].SESELIDELSEDFDR.[S]	1xPhospho [S]; 1xTMT6plex [N-Term]	4.15309e-09	0.000153469	P20810	P20810 [364-378]	P20810 1xPhospho [S]	0	2092.92	333029	284813	346863	708838	701617	752421	High	High	High	High	High	High	High	6.523e-05	4.963e-10	4.9
[K].SEPVKEESSELEQPFAQDTSSVGPDRK.[L]	1xPhospho [S20]; 2xTMT6plex [K5; K27]; 1xTMT6plex [N-Term]	5.25486e-06	0.000153469	Q15424; Q14151	Q15424 [227-253]; Q14151 [226-252]	Q15424 1xPhospho [S246]; Q14151 1xPhospho [S245]	2	3743.86	721046	621377	532405	516602	421439	495974	High	High	High	High	High	High	High	6.523e-05	9.107e-07	3.17
[K].SEPVKEESSELEQPFAQDTSSVGPDR.[K]	1xPhospho [S8]; 1xTMT6plex [K5]; 1xTMT6plex [N-Term]	5.60423e-08	0.000153469	Q15424; Q14151	Q15424 [227-252]; Q14151 [226-251]	Q15424 1xPhospho [S234]; Q14151 1xPhospho [S233]	1	3386.6	597926	604400	592727	783158	817306	855972	High	High	High	High	High	High	High	6.523e-05	7.659e-09	3.27
[K].LASDDRPSPPR.[G]	1xPhospho [S8]; 1xTMT6plex [N-Term]	0.000136787	0.000153469	P98175	P98175 [716-726]	P98175 1xPhospho [S723]	0	1519.75	397586	397387	423152	442689	431230	468960	High	High	High	High	High	High	High	6.523e-05	2.791e-05	3.2
[K].LCQPQSTGSLLGDPAASSPPGER.[G]	1xCarbamidomethyl [C2]; 1xPhospho [S17]; 1xTMT6plex [N-Term]	1.22014e-08	0.000153469	P55199	P55199 [292-314]	P55199 1xPhospho [S308]	0	2634.24	164518	174885	197139	200638	177664	189508	High	High	High	High	High	High	High	6.523e-05	1.539e-09	3.1
[R].ICPVPPVSTVTGDENISDSEIEQYLR.[T]	1xCarbamidomethyl [C2]; 1xPhospho [S/T]; 1xTMT6plex [N-Term]	7.89773e-06	0.000153469	Q9HAW0	Q9HAW0 [369-394]	Q9HAW0 1xPhospho [S/T]	0	3227.54	100316	86927.2	97160.9	67778.4	51309.6	62763.3	High	High	High	High	High	High	High	6.523e-05	1.396e-06	2.36
[K].LCDFGSASHVADNDITPYLVSR.[F]	1xCarbamidomethyl [C2]; 1xPhospho [Y18]; 1xTMT6plex [N-Term]	1.35177e-12	0.000153469	Q13523	Q13523 [832-853]	Q13523 1xPhospho [Y849]	0	2746.27	1.21949e+06	1.22318e+06	1.22304e+06	768829	829555	823597	High	High	High	High	High	High	High	6.523e-05	1.065e-13	3.64
[R].SENPTGPTEGSDR.[S]	1xPhospho [S11]; 1xTMT6plex [N-Term]	0.000396517	0.000153469	Q92633	Q92633 [331-343]	Q92633 1xPhospho [S341]	0	1655.71	89911.8	97394.8	99437.3	218377	234279	240038	High	High	High	High	High	High	High	6.523e-05	8.54e-05	3.38
[K].SEPHSPGIPEIFR.[T]	1xPhospho [S5]; 1xTMT6plex [N-Term]	0.000154975	0.000153469	Q8ND82	Q8ND82 [76-88]	Q8ND82 1xPhospho [S80]	0	1774.87	124971	120299	134392	150762	156227	160219	High	High	High	High	High	High	High	6.523e-05	3.186e-05	2.57
[K].LASVPAGGAVAVSAAPGSAAPAAGSAPAAAEEK.[K]	2xPhospho [S18; S25]; 1xTMT6plex [K33]; 1xTMT6plex [N-Term]	1.67262e-08	0.000153469	P05387	P05387 [62-94]	P05387 2xPhospho [S79; S86]	0	3392.69	126332	107325	119198	135753	141760	145892	High	High	High	High	High	High	High	6.523e-05	2.145e-09	3.86
[K].LASVPAGGAVAVSAAPGSAAPAAGSAPAAAEEK.[K]	1xPhospho [S13]; 1xTMT6plex [K33]; 1xTMT6plex [N-Term]	8.43414e-06	0.000153469	P05387	P05387 [62-94]	P05387 1xPhospho [S74]	0	3312.72	181401	267146	334676	237952	221467	208840	High	High	High	High	High	High	High	6.523e-05	1.492e-06	2.62
[R].LASTSDIEEK.[E]	1xPhospho [S/T]; 1xTMT6plex [K10]; 1xTMT6plex [N-Term]	0.00046118	0.000153469	O14974	O14974 [505-514]	O14974 1xPhospho [S/T]	0	1630.83	959207	1.02635e+06	1.00219e+06	1.23385e+06	1.3103e+06	1.41174e+06	High	High	High	High	High	High	High	6.523e-05	9.982e-05	2.92
[R].LASPSGSTSSGLEVVAPEGTSAPGGGPGTLDDSATICR.[V]	1xCarbamidomethyl [C37]; 3xPhospho [S5; S7; S]; 1xTMT6plex [N-Term]	5.71581e-08	0.000153469	Q13263	Q13263 [592-629]	Q13263 3xPhospho [S596; S598; S]	0	4027.75	632170	656299	654422	464616	435768	467345	High	High	High	High	High	High	High	6.523e-05	7.832e-09	3.28
[R].LASPSGSTSSGLEVVAPEGTSAPGGGPGTLDDSATICR.[V]	1xCarbamidomethyl [C37]; 2xPhospho [S]; 1xTMT6plex [N-Term]	1.20899e-07	0.000153469	Q13263	Q13263 [592-629]	Q13263 2xPhospho [S596; S]	0	3947.78	607107	784571	621096	556782	490218	579076	High	High	High	High	High	High	High	6.523e-05	1.714e-08	4.08
[R].LASPSGSTSSGLEVVAPEGTSAPGGGPGTLDDSATICR.[V]	1xCarbamidomethyl [C37]; 1xPhospho [S5]; 1xTMT6plex [N-Term]	5.80658e-09	0.000153469	Q13263	Q13263 [592-629]	Q13263 1xPhospho [S596]	0	3867.82	653908	528117	692723	405275	437659	461381	High	High	High	High	High	High	High	6.523e-05	7.068e-10	2.65
[K].SEPLPTFNQFSPISSPEPEDPIK.[D]	2xPhospho [S14; S]; 1xTMT6plex [K23]; 1xTMT6plex [N-Term]	1.69259e-05	0.000153469	Q92610	Q92610 [132-154]	Q92610 2xPhospho [S145; S]	0	3174.51	132882	87447.1	90476.5	204977	174986	163304	High	High	High	High	High	High	High	6.523e-05	3.105e-06	1.5
[R].IASDEEIQGTK.[D]	1xPhospho [S3]; 1xTMT6plex [K11]; 1xTMT6plex [N-Term]	9.46771e-05	0.000153469	Q8WX93	Q8WX93 [891-901]	Q8WX93 1xPhospho [S893]	0	1728.88	3.03516e+06	3.24549e+06	3.14713e+06	6.33751e+06	5.90452e+06	6.16877e+06	High	High	High	High	High	High	High	6.523e-05	1.897e-05	3.59
[R].SESELIDELSEDFDRSECK.[E]	1xCarbamidomethyl [C18]; 1xPhospho [S3]; 1xTMT6plex [K19]; 1xTMT6plex [N-Term]	0.000697507	0.000153469	P20810	P20810 [364-382]	P20810 1xPhospho [S366]	1	2826.28	141821	172678	184150	285806	298799	274261	High	High	High	High	High	High	High	6.523e-05	0.0001539	2.06
[R].ICSIYTQSGENSLVQEGSEASPIGK.[S]	1xCarbamidomethyl [C2]; 1xPhospho [S/T]; 1xTMT6plex [K25]; 1xTMT6plex [N-Term]	1.30994e-05	0.000153469	Q9Y4W2	Q9Y4W2 [503-527]	Q9Y4W2 1xPhospho [S/T]	0	3192.55	405359	442633	463617	494075	457445	458366	High	High	High	High	High	High	High	6.523e-05	2.38e-06	2.84
[K].LAELPAAAQPSAEDSDTEDDSEAEQTER.[N]	3xPhospho [S15; S21; S/T]; 1xTMT6plex [N-Term]	5.79876e-11	0.000153469	O95714	O95714 [1928-1955]	O95714 3xPhospho [S1942; S1948; S/T]	0	3444.35	47779.8	33236	40855.1	28357.4	39693.1	43272.7	High	High	High	High	High	High	High	6.523e-05	5.529e-12	5.02
[R].SESPPAELPSLR.[R]	1xPhospho [S]; 1xTMT6plex [N-Term]	0.000470357	0.000153469	Q14669	Q14669 [310-321]	Q14669 1xPhospho [S]	0	1591.79	1.72323e+06	1.89695e+06	1.76144e+06	1.52133e+06	1.4937e+06	1.43641e+06	High	High	High	High	High	High	High	6.523e-05	0.0001019	2.17
[R].SESPPPLSDPK.[Q]	1xPhospho [S3]; 1xTMT6plex [K11]; 1xTMT6plex [N-Term]	0.000200238	0.000153469	Q15059	Q15059 [261-271]	Q15059 1xPhospho [S263]	0	1691.87	2.03292e+06	2.10072e+06	2.04916e+06	2.96604e+06	3.06663e+06	2.9965e+06	High	High	High	High	High	High	High	6.523e-05	4.179e-05	3
[K].KWDGSEEDEDNSK.[K]	1xPhospho [S5]; 1xTMT6plex [K13]; 1xTMT6plex [N-Term]	5.31029e-05	0.000153469	O60841	O60841 [160-172]	O60841 1xPhospho [S164]	1	2076.92	1.63339e+06	2.0157e+06	2.08452e+06	1.23863e+06	1.06181e+06	1.11285e+06	High	High	High	High	High	High	High	6.523e-05	1.032e-05	1.99
[K].SESPCESPYPNEK.[D]	1xCarbamidomethyl [C5]; 1xPhospho [S]; 1xTMT6plex [K13]; 1xTMT6plex [N-Term]	0.000295042	0.000153469	Q8NI27	Q8NI27 [1514-1526]	Q8NI27 1xPhospho [S]	0	2061.92	838000	776942	845634	859172	853670	865349	High	High	High	High	High	High	High	6.523e-05	6.272e-05	2.8
[R].SESSDFEVVPK.[R]	1xPhospho [S]; 1xTMT6plex [K11]; 1xTMT6plex [N-Term]	0.000925016	0.000153469	Q9Y520	Q9Y520 [1246-1256]	Q9Y520 1xPhospho [S]	0	1761.87	634202	727968	678658	788234	858945	806161	High	High	High	High	High	High	High	6.523e-05	0.0002072	2.09
[R].SESSDFEVVPK.[R]	2xPhospho [S3; S4]; 1xTMT6plex [K11]; 1xTMT6plex [N-Term]	0.000296986	0.000153469	Q9Y520	Q9Y520 [1246-1256]	Q9Y520 2xPhospho [S1248; S1249]	0	1841.84	1.90712e+06	1.92839e+06	1.8015e+06	2.28175e+06	2.28045e+06	2.31539e+06	High	High	High	High	High	High	High	6.523e-05	6.298e-05	4.28
[R].SESSGILPNTTDMR.[L]	1xPhospho [S3]; 1xTMT6plex [N-Term]	6.63965e-05	0.000153469	Q92667	Q92667 [105-118]	Q92667 1xPhospho [S107]	0	1816.83	853110	955756	877112	844923	887736	888882	High	High	High	High	High	High	High	6.523e-05	1.31e-05	2.83
[R].LAALKDEPQTVPDVPSFGESPPLSPIDMDTQER.[I]	2xPhospho [S20; S]; 1xTMT6plex [K5]; 1xTMT6plex [N-Term]	4.64395e-09	0.000153469	P17535	P17535 [236-268]	P17535 2xPhospho [S255; S]	1	4198.01	1.1523e+06	1.15932e+06	1.02605e+06	757131	781681	640635	High	High	High	High	High	High	High	6.523e-05	5.571e-10	2.74
[R].SESLSNCSIGK.[K]	1xCarbamidomethyl [C7]; 1xPhospho [S5]; 1xTMT6plex [K11]; 1xTMT6plex [N-Term]	0.00013951	0.000153469	Q92625	Q92625 [645-655]	Q92625 1xPhospho [S649]	0	1719.84	713475	854066	831089	1.10891e+06	1.18311e+06	1.17402e+06	High	High	High	High	High	High	High	6.523e-05	2.847e-05	2.63
[K].SESGEEMLVPFQDTPVEVEQNTELPDYLPEDESPTK.[E]	1xPhospho [T35]; 1xTMT6plex [K36]; 1xTMT6plex [N-Term]	4.10979e-05	0.000153469	Q9NVT9	Q9NVT9 [214-249]	Q9NVT9 1xPhospho [T248]	0	4617.14	139852	165055	161446	167235	147228	173875	High	High	High	High	High	High	High	6.523e-05	7.885e-06	3.8
[R].LAEIIDDCVTSEEEEELEEEEEEDPEEDRK.[S]	1xCarbamidomethyl [C8]; 2xPhospho [T10; S11]; 1xTMT6plex [K30]; 1xTMT6plex [N-Term]	2.96669e-06	0.000153469	Q96PN7	Q96PN7 [945-974]	Q96PN7 2xPhospho [T954; S955]	1	4255.78	56022.9	47174.3	40238.9	128037	122352	152900	High	High	High	High	High	High	High	6.523e-05	4.981e-07	3.05
[R].SESLDPDSSMDTTLILK.[D]	1xPhospho [S/T]; 1xTMT6plex [K17]; 1xTMT6plex [N-Term]	0.000336467	0.000153469	Q5SW79	Q5SW79 [879-895]	Q5SW79 1xPhospho [S/T]	0	2390.18	569409	605553	549487	712168	646460	664014	High	High	High	High	High	High	High	6.523e-05	7.179e-05	2.36
[K].IAEEIGIEGSDDDALVTGEQDEELSR.[W]	1xPhospho [S10]; 1xTMT6plex [N-Term]	6.852e-12	0.000153469	Q9Y5B6	Q9Y5B6 [286-311]	Q9Y5B6 1xPhospho [S295]	0	3099.41	188901	210389	239592	232561	240818	210580	High	High	High	High	High	High	High	6.523e-05	5.862e-13	4.64
[R].LAEDEGDSEPEAVGQSR.[G]	1xPhospho [S]; 1xTMT6plex [N-Term]	1.10273e-07	0.000153469	Q9UIG0	Q9UIG0 [1461-1477]	Q9UIG0 1xPhospho [S]	0	2097.92	1.60211e+06	1.6258e+06	1.58644e+06	2.29464e+06	2.07306e+06	2.37916e+06	High	High	High	High	High	High	High	6.523e-05	1.557e-08	2.79
[R].LAEAPSPAPTPSPTPVEDLGPQTSTSPGRLSPDFAEELR.[S]	2xPhospho [T10; S31]; 1xTMT6plex [N-Term]	0.000525916	0.000153469	Q14160	Q14160 [1536-1574]	Q14160 2xPhospho [T1545; S1566]	1	4404.09	246989	298150	320323	339297	276134	280774	High	High	High	High	High	High	High	6.523e-05	0.0001144	1.74
[R].SESLDPDSSMDTTLILK.[D]	1xPhospho [S]; 1xOxidation [M10]; 1xTMT6plex [K17]; 1xTMT6plex [N-Term]	0.000175581	0.000153469	Q5SW79	Q5SW79 [879-895]	Q5SW79 1xPhospho [S]	0	2406.18	535101	478120	533720	646988	585968	688433	High	High	High	High	High	High	High	6.523e-05	3.628e-05	1.58
[R].SESLIDASEDSQLEAAIR.[A]	1xPhospho [S]; 1xTMT6plex [N-Term]	6.29943e-10	0.000153469	O94888	O94888 [278-295]	O94888 1xPhospho [S]	0	2243.06	213950	235460	256148	226077	250906	267810	High	High	High	High	High	High	High	6.523e-05	6.829e-11	4.28
[K].IACKSPPPESVDTPTSTK.[Q]	1xCarbamidomethyl [C3]; 1xPhospho [S5]; 2xTMT6plex [K4; K18]; 1xTMT6plex [N-Term]	0.000486059	0.000153469	P46013	P46013 [1127-1144]	P46013 1xPhospho [S1131]	1	2682.4	1.1879e+06	1.34629e+06	1.22272e+06	1.09191e+06	1.03256e+06	1.06497e+06	High	High	High	High	High	High	High	6.523e-05	0.0001053	1.97
[K].IACKSPPPESMDTPTSTR.[R]	1xCarbamidomethyl [C3]; 1xPhospho [S5]; 1xTMT6plex [K4]; 1xTMT6plex [N-Term]	0.000317151	0.000153469	P46013	P46013 [2101-2118]	P46013 1xPhospho [S2105]	1	2513.22	472163	517897	509458	423633	421909	438902	High	High	High	High	High	High	High	6.523e-05	6.735e-05	1.81
[R].IACEEEFSDSEEEGEGGRK.[N]	1xCarbamidomethyl [C3]; 2xPhospho [S8; S10]; 1xTMT6plex [K19]; 1xTMT6plex [N-Term]	7.92844e-10	0.000153469	Q13547	Q13547 [414-432]	Q13547 2xPhospho [S421; S423]	1	2776.15	1.50536e+07	1.47844e+07	1.51619e+07	1.78691e+07	1.69825e+07	1.72301e+07	High	High	High	High	High	High	High	6.523e-05	8.702e-11	4.13
[R].IACEEEFSDSEEEGEGGRK.[N]	1xCarbamidomethyl [C3]; 1xPhospho [S]; 1xTMT6plex [K19]; 1xTMT6plex [N-Term]	8.01237e-09	0.000153469	Q13547	Q13547 [414-432]	Q13547 1xPhospho [S]	1	2696.18	771085	710768	590845	919179	802938	819543	High	High	High	High	High	High	High	6.523e-05	9.92e-10	3.95
[R].IACEEEFSDSEEEGEGGRK.[N]	1xCarbamidomethyl [C3]; 2xPhospho [S8; S10]; 1xTMT6plex [K19]	2.38832e-06	0.000153469	Q13547	Q13547 [414-432]	Q13547 2xPhospho [S421; S423]	1	2546.98	275850	286101	279099	258931	305316	263683	High	High	High	High	High	High	High	6.523e-05	3.974e-07	3.63
[R].IACEEEFSDSEEEGEGGR.[K]	1xCarbamidomethyl [C3]; 2xPhospho [S8; S10]; 1xTMT6plex [N-Term]	1.90257e-07	0.000153469	Q13547	Q13547 [414-431]	Q13547 2xPhospho [S421; S423]	0	2418.89	573337	557677	637752	825562	757078	851154	High	High	High	High	High	High	High	6.523e-05	2.765e-08	3.14
[R].IACDEEFSDSEDEGEGGRR.[N]	1xCarbamidomethyl [C3]; 2xPhospho [S8; S10]; 1xTMT6plex [N-Term]	5.96926e-07	0.000153469	Q92769	Q92769 [415-433]	Q92769 2xPhospho [S422; S424]	1	2546.96	2.05369e+06	2.06111e+06	2.625e+06	2.49218e+06	2.53618e+06	2.65014e+06	High	High	High	High	High	High	High	6.523e-05	9.196e-08	4.84
[R].IACDEEFSDSEDEGEGGR.[R]	1xCarbamidomethyl [C3]; 2xPhospho [S8; S10]; 1xTMT6plex [N-Term]	1.94553e-08	0.000153469	Q92769	Q92769 [415-432]	Q92769 2xPhospho [S422; S424]	0	2390.86	638894	712562	720053	757412	707629	759741	High	High	High	High	High	High	High	6.523e-05	2.517e-09	3.81
[R].SESLIDASEDSQLEAAIR.[A]	2xPhospho [S3; S8]; 1xTMT6plex [N-Term]	6.30792e-08	0.000153469	O94888	O94888 [278-295]	O94888 2xPhospho [S280; S285]	0	2323.03	334986	339825	338921	595099	559730	606492	High	High	High	High	High	High	High	6.523e-05	8.684e-09	4.85
[K].LCSPLSEPGDPSK.[C]	1xCarbamidomethyl [C2]; 2xPhospho [S3; S6]; 1xTMT6plex [K13]; 1xTMT6plex [N-Term]	0.000177904	0.000153469	Q5VUA4	Q5VUA4 [2187-2199]	Q5VUA4 2xPhospho [S2189; S2192]	0	2004.92	340198	447493	329801	296649	342370	389936	High	High	High	High	High	High	High	6.523e-05	3.678e-05	2.37
[K].SEIPSPQSQLLEDAEANLVGR.[E]	1xPhospho [S5]; 1xTMT6plex [N-Term]	2.35096e-05	0.000153469	Q9ULJ8	Q9ULJ8 [334-354]	Q9ULJ8 1xPhospho [S338]	0	2562.26	118803	138464	120798	116795	102657	93839	High	High	High	High	High	High	High	6.523e-05	4.389e-06	1.91
[R].LDSETESDHDDAFLSIMSPEIQLPLPPGK.[R]	2xPhospho [S3; S7]; 1xTMT6plex [K29]; 1xTMT6plex [N-Term]	9.746e-06	0.000153469	Q96RK0	Q96RK0 [140-168]	Q96RK0 2xPhospho [S142; S146]	0	3799.78	235444	237766	271739	212316	257808	204379	High	High	High	High	High	High	High	6.523e-05	1.735e-06	3.72
[K].LDQPVSAPPSPR.[D]	2xPhospho [S6; S10]; 1xTMT6plex [N-Term]	0.000113801	0.000153469	Q16204	Q16204 [235-246]	Q16204 2xPhospho [S240; S244]	0	1652.76	1.31093e+06	1.26375e+06	1.26454e+06	1.94281e+06	1.94492e+06	1.9022e+06	High	High	High	High	High	High	High	6.523e-05	2.299e-05	2.95
[R].SEDESETEDEEEK.[S]	1xPhospho [S/T]; 1xTMT6plex [K13]; 1xTMT6plex [N-Term]	3.70941e-06	0.000153469	P25205	P25205 [668-680]	P25205 1xPhospho [S/T]	0	2093.87	124903	133886	129992	151621	145762	149553	High	High	High	High	High	High	High	6.523e-05	6.298e-07	2.09
[K].LDQEGDDVQTAAEEVLADGDTLDFEDDTVQSSGPR.[A]	1xPhospho [S31]; 1xTMT6plex [N-Term]	0.000495731	0.000153469	Q32MZ4	Q32MZ4 [656-690]	Q32MZ4 1xPhospho [S686]	0	4046.77	13166.7	20454.9	14415.1	26461.9	35886.6	38377.1	High	High	High	High	High	High	High	6.523e-05	0.0001079	2.13
[R].SEDEDSLEEAGSPAPGPCPR.[S]	1xCarbamidomethyl [C18]; 2xPhospho [S6; S12]; 1xTMT6plex [N-Term]	0.000313011	0.000153469	Q8TBB5	Q8TBB5 [413-432]	Q8TBB5 2xPhospho [S418; S424]	0	2488.98	366838	442384	414020	459546	431720	457254	High	High	High	High	High	High	High	6.523e-05	6.673e-05	2.12
[K].SEDPPGQEAGSEEEGSSASGLAK.[V]	1xPhospho [S11]; 1xTMT6plex [K23]; 1xTMT6plex [N-Term]	1.95325e-07	0.000153469	O75153	O75153 [654-676]	O75153 1xPhospho [S664]	0	2757.25	540112	661647	492466	476312	421669	637943	High	High	High	High	High	High	High	6.523e-05	2.846e-08	3.16
[K].SEEAHAEDSVMDHHFR.[K]	1xPhospho [S9]; 1xOxidation [M11]; 1xTMT6plex [N-Term]	8.43414e-06	0.000153469	Q8NC51	Q8NC51 [330-345]	Q8NC51 1xPhospho [S338]	0	2221.92	51188.6	58372.8	55192.8	44938.8	52267.8	51757	High	High	High	High	High	High	High	6.523e-05	1.497e-06	3.12
[K].SEEDNEIESEEEVQPK.[T]	1xPhospho [S9]; 1xTMT6plex [K16]; 1xTMT6plex [N-Term]	4.52957e-07	0.000153469	P52701	P52701 [219-234]	P52701 1xPhospho [S227]	0	2429.1	1.65951e+06	1.77108e+06	1.79988e+06	1.81905e+06	1.73519e+06	1.92737e+06	High	High	High	High	High	High	High	6.523e-05	6.916e-08	3.88
[K].SEEEQSSSSVK.[K]	1xPhospho [S6]; 1xTMT6plex [K11]; 1xTMT6plex [N-Term]	0.000860577	0.000153469	P07910	P07910 [233-243]	P07910 1xPhospho [S238]	0	1734.82	659839	695425	679458	1269185	1.13628e+06	1.23025e+06	High	High	High	High	High	High	High	6.523e-05	0.0001923	2.5
[K].LDNTPASPPRSPAEPNDIPIAK.[G]	2xPhospho [S11; S/T]; 1xTMT6plex [K22]; 1xTMT6plex [N-Term]	7.98086e-05	0.000153469	O95359	O95359 [2311-2332]	O95359 2xPhospho [S2321; S/T]	1	2918.45	8.07231e+06	8.43587e+06	8.65489e+06	6111195	5.90266e+06	6.3079e+06	High	High	High	High	High	High	High	6.523e-05	1.587e-05	2.18
[R].IDSLSAQLSQLQK.[Q]	1xPhospho [S3]; 1xTMT6plex [K13]; 1xTMT6plex [N-Term]	0.000790179	0.000153469	P02545	P02545 [299-311]	P02545 1xPhospho [S301]	0	1969.08	62330.4	89552.8	86739.1	115133	135301	143976	High	High	High	High	High	High	High	6.523e-05	0.0001759	2.11
[K].SEDDSAKFDSNEEDSASVFSPSFGLK.[Q]	1xPhospho [S]; 2xTMT6plex [K7; K26]; 1xTMT6plex [N-Term]	3.30422e-07	0.000153469	Q02880	Q02880 [1457-1482]	Q02880 1xPhospho [S]	1	3562.67	2.00499e+06	2.0561e+06	2.1499e+06	1.43396e+06	1.50136e+06	1.6356e+06	High	High	High	High	High	High	High	6.523e-05	4.935e-08	3.54
[R].SECDSSPEPK.[A]	1xCarbamidomethyl [C3]; 1xPhospho [S6]; 1xTMT6plex [K10]; 1xTMT6plex [N-Term]	0.0014264	0.000153469	Q9UQ35	Q9UQ35 [1478-1487]	Q9UQ35 1xPhospho [S1483]	0	1673.75	294324	359475	332816	363180	387287	444866	High	High	High	High	High	High	High	6.523e-05	0.000323	1.99
[R].SDVQEESEGSDTDDNK.[D]	2xPhospho [S7; S10]; 1xTMT6plex [K16]; 1xTMT6plex [N-Term]	0.000666173	0.000153469	Q9UIG0	Q9UIG0 [699-714]	Q9UIG0 2xPhospho [S705; S708]	0	2372.94		2044.25	1982.54	3500.79	2585.04	4497.66	Not Found	High	High	High	High	High	High	6.523e-05	0.0001473	1.82
[K].SEAAAPHTDAGGGLSSDEEEGTSSQAEAAR.[I]	2xPhospho [S15; S16]; 1xTMT6plex [N-Term]	5.38713e-13	0.000153469	Q01831	Q01831 [869-898]	Q01831 2xPhospho [S883; S884]	0	3277.34	535248	483481	541159	476987	504883	543071	High	High	High	High	High	High	High	6.523e-05	4.037e-14	3.81
[K].SEAEDLAEPLSSTEGVAPLSQAPSPLAIPAIK.[E]	1xPhospho [S24]; 1xTMT6plex [K32]; 1xTMT6plex [N-Term]	2.79632e-06	0.000153469	Q6P4R8	Q6P4R8 [328-359]	Q6P4R8 1xPhospho [S351]	0	3726.95	169274	193263	192904	165593	208692	241208	High	High	High	High	High	High	High	6.523e-05	4.662e-07	2.26
[K].SEAEDLAEPLSSTEGVAPLSQAPSPLAIPAIK.[E]	2xPhospho [S]; 1xTMT6plex [K32]; 1xTMT6plex [N-Term]	1.13659e-06	0.000153469	Q6P4R8	Q6P4R8 [328-359]	Q6P4R8 2xPhospho [S]	0	3806.92	534933	562564	554069	580476	547206	614801	High	High	High	High	High	High	High	6.523e-05	1.82e-07	1.99
[K].SEAGHASSPDSEVTSLCQK.[E]	1xCarbamidomethyl [C17]; 2xPhospho [S7; S8]; 1xTMT6plex [K19]; 1xTMT6plex [N-Term]	0.000174431	0.000153469	Q6NZY4	Q6NZY4 [591-609]	Q6NZY4 2xPhospho [S597; S598]	0	2608.14	292756	405818	384533	396845	440349	437438	High	High	High	High	High	High	High	6.523e-05	3.607e-05	2.18
[R].IDTTSSASWVAGSFSPVSPPVVDLR.[T]	3xPhospho [S13; S15; S18]; 1xTMT6plex [N-Term]	1.07132e-06	0.000153469	Q9P2D0	Q9P2D0 [1099-1123]	Q9P2D0 3xPhospho [S1111; S1113; S1116]	0	3044.37	88428.3	84646.9	85593.2	67378	71638.8	74385.4	High	High	High	High	High	High	High	6.523e-05	1.703e-07	2.24
[R].IDTTSSASWVAGSFSPVSPPVVDLR.[T]	2xPhospho [S13; S15]; 1xTMT6plex [N-Term]	9.18561e-11	0.000153469	Q9P2D0	Q9P2D0 [1099-1123]	Q9P2D0 2xPhospho [S1111; S1113]	0	2964.4	577382	566645	530941	149973	157905	130644	High	High	High	High	High	High	High	6.523e-05	8.992e-12	2.55
[R].IDTTSSASWVAGSFSPVSPPVVDLR.[T]	1xPhospho [S15]; 1xTMT6plex [N-Term]	3.83817e-09	0.000153469	Q9P2D0	Q9P2D0 [1099-1123]	Q9P2D0 1xPhospho [S1113]	0	2884.43	69211.4	83482.4	80440.9	59584.9	41137.1	49974.5	High	High	High	High	High	High	High	6.523e-05	4.551e-10	4
[K].IDTHPSPSHSSTVK.[D]	1xPhospho [S6]; 1xTMT6plex [K14]; 1xTMT6plex [N-Term]	1.50772e-06	0.000153469	Q8NI27	Q8NI27 [1412-1425]	Q8NI27 1xPhospho [S1417]	0	2031.03	255615	236828	252323	319561	239987	279647	High	High	High	High	High	High	High	6.523e-05	2.436e-07	2.88
[R].SEALSSVLDQEEAMEIK.[E]	2xPhospho [S5; S6]; 1xTMT6plex [K17]; 1xTMT6plex [N-Term]	1.53166e-07	0.000153469	Q12888	Q12888 [635-651]	Q12888 2xPhospho [S639; S640]	0	2497.16	724248	724192	681905	805072	823690	881535	High	High	High	High	High	High	High	6.523e-05	2.203e-08	5.75
[K].LDSSPSVSSTLAAK.[D]	2xPhospho [S3; S4]; 1xTMT6plex [K14]; 1xTMT6plex [N-Term]	0.000187505	0.000153469	Q13428	Q13428 [1225-1238]	Q13428 2xPhospho [S1227; S1228]	0	1980.97	448669	453630	449208	478893	432323	647565	High	High	High	High	High	High	High	6.523e-05	3.883e-05	2.37
[K].LDSSPSVSSTLAAK.[D]	1xPhospho [S]; 1xTMT6plex [K14]; 1xTMT6plex [N-Term]	7.42436e-05	0.000153469	Q13428	Q13428 [1225-1238]	Q13428 1xPhospho [S]	0	1901	3.53659e+06	3.55847e+06	3.7036e+06	3.01582e+06	2.88861e+06	3.27291e+06	High	High	High	High	High	High	High	6.523e-05	1.472e-05	1.9
[K].SEAPETPMEEEAELVLTEK.[S]	1xPhospho [T17]; 1xTMT6plex [K19]; 1xTMT6plex [N-Term]	0.00155336	0.000153469	Q5JTH9	Q5JTH9 [72-90]	Q5JTH9 1xPhospho [T88]	0	2670.29	191012	213462	188445	156461	150794	150519	High	High	High	High	High	High	High	6.523e-05	0.000354	2.47
[R].LDSPPPSPITEASEAAEAAEAGNLAVSSR.[E]	2xPhospho [S3; S7]; 1xTMT6plex [N-Term]	9.31968e-09	0.000153469	Q9C0C2	Q9C0C2 [492-520]	Q9C0C2 2xPhospho [S494; S498]	0	3226.48	636158	597127	586775	892375	802195	751057	High	High	High	High	High	High	High	6.523e-05	1.157e-09	3.36
[R].LDSPPPSPITEASEAAEAAEAGNLAVSSR.[E]	1xPhospho [S3]; 1xTMT6plex [N-Term]	2.09137e-08	0.000153469	Q9C0C2	Q9C0C2 [492-520]	Q9C0C2 1xPhospho [S494]	0	3146.51	77862.9	84168.2	80436.7	69181.7	75083.6	70584.7	High	High	High	High	High	High	High	6.523e-05	2.713e-09	2.72
[R].IDSPGFKPASQQK.[A]	1xPhospho [S3]; 2xTMT6plex [K7; K13]; 1xTMT6plex [N-Term]	8.13974e-05	0.000153469	Q07157	Q07157 [910-922]	Q07157 1xPhospho [S912]	0	2170.19	3.75463e+06	4.03224e+06	3.77399e+06	2.99051e+06	2.72217e+06	2.85122e+06	High	High	High	High	High	High	High	6.523e-05	1.622e-05	1.88
[K].SEEETSPLVTHQNPAGPVASAPELESK.[E]	1xPhospho [S20]; 1xTMT6plex [K27]; 1xTMT6plex [N-Term]	0.000176739	0.000153469	P43007	P43007 [502-528]	P43007 1xPhospho [S521]	0	3342.65	133646	204327	172501	292672	300943	344302	High	High	High	High	High	High	High	6.523e-05	3.654e-05	1.83
[R].SEEKISDSEGFK.[A]	1xPhospho [S6]; 2xTMT6plex [K4; K12]; 1xTMT6plex [N-Term]	0.000640437	0.000153469	P23246	P23246 [268-279]	P23246 1xPhospho [S273]	1	2123.09	1.87869e+06	2.06381e+06	1.91312e+06	2.56552e+06	2.54544e+06	2.43523e+06	High	High	High	High	High	High	High	6.523e-05	0.0001411	2.26
[R].LDLDSSTASFDPPSDMDSEAEDLVGNSDSLNK.[E]	2xPhospho [S14; S18]; 1xTMT6plex [K32]; 1xTMT6plex [N-Term]	9.74526e-11	0.000153469	Q13439	Q13439 [105-136]	Q13439 2xPhospho [S118; S122]	0	3989.72	50248.1	36292.3	56388.8	71452.9	67809.2	57298.2	High	High	High	High	High	High	High	6.523e-05	9.608e-12	2.64
[R].LDLDSSTASFDPPSDMDSEAEDLVGNSDSLNK.[E]	1xPhospho [S6]; 1xTMT6plex [K32]; 1xTMT6plex [N-Term]	0.00137135	0.000153469	Q13439	Q13439 [105-136]	Q13439 1xPhospho [S110]	0	3909.75	71016.9	89179.4	68723.4	86160.8	73429.1	84470.3	High	High	High	High	High	High	High	6.523e-05	0.0003109	1.8
[K].SEGFELYNNSTQNGSPESPQLPWAEYSEPK.[K]	2xPhospho [S15; S18]; 1xTMT6plex [K30]; 1xTMT6plex [N-Term]	1.35542e-08	0.000153469	P55196	P55196 [1126-1155]	P55196 2xPhospho [S1140; S1143]	0	4003.77	365147	400954	398625	238558	166050	207700	High	High	High	High	High	High	High	6.523e-05	1.722e-09	2.71
[R].SEGSEYEEIPK.[R]	1xPhospho [S4]; 1xTMT6plex [K11]; 1xTMT6plex [N-Term]	0.000196329	0.000153469	P48634	P48634 [1089-1099]	P48634 1xPhospho [S1092]	0	1805.86	309862	319479	317119	472356	483808	453094	High	High	High	High	High	High	High	6.523e-05	4.08e-05	2.84
[K].IDDRDSDEEGASDR.[R]	1xPhospho [S6]; 1xTMT6plex [N-Term]	7.43419e-08	0.000153469	Q8TDD1	Q8TDD1 [777-790]	Q8TDD1 1xPhospho [S782]	1	1888.78	1.13015e+06	1.15101e+06	1.07625e+06	993226	901463	948911	High	High	High	High	High	High	High	6.523e-05	1.033e-08	3.8
[R].SEGSEYEEIPK.[R]	2xPhospho [S4; Y6]; 1xTMT6plex [K11]; 1xTMT6plex [N-Term]	0.00124282	0.000153469	P48634	P48634 [1089-1099]	P48634 2xPhospho [S1092; Y1094]	0	1885.83	886525	993479	946298	785516	766264	852236	High	High	High	High	High	High	High	6.523e-05	0.0002815	3.04
[K].SEGSPVLPHEPAK.[V]	1xPhospho [S4]; 1xTMT6plex [K13]; 1xTMT6plex [N-Term]	4.17517e-06	0.000153469	Q9UKE5	Q9UKE5 [766-778]	Q9UKE5 1xPhospho [S769]	0	1885.98	1.03559e+06	1.15211e+06	1.18209e+06	1.02378e+06	890690	977203	High	High	High	High	High	High	High	6.523e-05	7.136e-07	3.1
[K].LDDDSDDDEESK.[E]	1xPhospho [S5]; 1xTMT6plex [K12]; 1xTMT6plex [N-Term]	1.98173e-05	0.000153469	Q12872	Q12872 [600-611]	Q12872 1xPhospho [S604]	0	1920.8	608954	583918	603317	674019	662326	663110	High	High	High	High	High	High	High	6.523e-05	3.67e-06	2.69
[K].IDASKNEEDEGHSNSSPR.[H]	2xPhospho [S15; S]; 1xTMT6plex [K5]; 1xTMT6plex [N-Term]	3.58006e-05	0.000153469	Q14103	Q14103 [68-85]	Q14103 2xPhospho [S82; S]	1	2590.12	1.0392e+06	1.17889e+06	1.02072e+06	985248	1.04667e+06	1.10297e+06	High	High	High	High	High	High	High	6.523e-05	6.852e-06	2.14
[K].IDASKNEEDEGHSNSSPR.[H]	1xPhospho [S]; 1xTMT6plex [K5]; 1xTMT6plex [N-Term]	5.95367e-06	0.000153469	Q14103	Q14103 [68-85]	Q14103 1xPhospho [S]	1	2510.16	1.17242e+06	1.28774e+06	1.28812e+06	1.15686e+06	1.14821e+06	1.24927e+06	High	High	High	High	High	High	High	6.523e-05	1.033e-06	3.15
[R].SELISEGRPVETDSESEFPVFPTALTSER.[L]	2xPhospho [S14; S]; 1xTMT6plex [N-Term]	6.91578e-08	0.000153469	Q5T5U3	Q5T5U3 [1624-1652]	Q5T5U3 2xPhospho [S1637; S]	0	3598.64	258435	253416	238689	185755	163046	176017	High	High	High	High	High	High	High	6.523e-05	9.557e-09	2.52
[K].SELPLDPLPVPTEEGNPLLK.[H]	1xPhospho [T12]; 1xTMT6plex [K20]; 1xTMT6plex [N-Term]	1.21061e-05	0.000153469	Q15758	Q15758 [503-522]	Q15758 1xPhospho [T514]	0	2696.46	275153	280289	265483	247856	227279	242277	High	High	High	High	High	High	High	6.523e-05	2.181e-06	2.16
[K].ICTLPSPPSPLASLAPVADSSTR.[V]	1xCarbamidomethyl [C2]; 2xPhospho [S9; S]; 1xTMT6plex [N-Term]	7.12813e-07	0.000153469	Q9UER7	Q9UER7 [663-685]	Q9UER7 2xPhospho [S671; S]	0	2726.31	207574	239125	236506	216382	185261	287677	High	High	High	High	High	High	High	6.523e-05	1.113e-07	2.07
[R].LCTDSLPETDDSLLCDAGTAISGGK.[A]	2xCarbamidomethyl [C2; C15]; 2xPhospho [S5; S12]; 1xTMT6plex [K25]; 1xTMT6plex [N-Term]	4.56542e-05	0.000153469	O14686	O14686 [1259-1283]	O14686 2xPhospho [S1263; S1270]	0	3214.43	170601	164505	182135	135511	145108	149320	High	High	High	High	High	High	High	6.523e-05	8.842e-06	1.76
[R].IDEDGENTQIEDTEPMSPVLNSK.[F]	1xPhospho [T/S]; 1xTMT6plex [K23]; 1xTMT6plex [N-Term]	7.5224e-10	0.000153469	Q12888	Q12888 [536-558]	Q12888 1xPhospho [T/S]	0	3099.45	1.28707e+06	1.58823e+06	1.38608e+06	1.65948e+06	1.36823e+06	1.72713e+06	High	High	High	High	High	High	High	6.523e-05	8.233e-11	4.55
[R].SESTDSLGGLSPSEVTAIQCK.[N]	1xCarbamidomethyl [C20]; 2xPhospho [S3; S6]; 1xTMT6plex [K21]; 1xTMT6plex [N-Term]	0.000308926	0.000153469	O60318	O60318 [420-440]	O60318 2xPhospho [S422; S425]	0	2784.28	200110	219211	224386	295176	279933	346468	High	High	High	High	High	High	High	6.523e-05	6.587e-05	3.42
[R].IDEDGENTQIEDTEPMSPVLNSK.[F]	1xPhospho [S17]; 1xOxidation [M16]; 1xTMT6plex [K23]; 1xTMT6plex [N-Term]	2.77801e-06	0.000153469	Q12888	Q12888 [536-558]	Q12888 1xPhospho [S552]	0	3115.44	790252	775950	789888	841534	974425	833252	High	High	High	High	High	High	High	6.523e-05	4.632e-07	1.75
[R].LDIDSPPITAR.[N]	1xPhospho [T/S]; 1xTMT6plex [N-Term]	0.00022986	0.000153469	P14618	P14618 [33-43]	P14618 1xPhospho [T/S]	0	1506.78	1.14846e+06	1.12148e+06	1.00348e+06	1.47773e+06	1.39357e+06	1.50591e+06	High	High	High	High	High	High	High	6.523e-05	4.822e-05	1.86
[K].IDGATQSSPAEPK.[S]	1xPhospho [S7]; 1xTMT6plex [K13]; 1xTMT6plex [N-Term]	5.03834e-05	0.000153469	Q32MZ4	Q32MZ4 [707-719]	Q32MZ4 1xPhospho [S713]	0	1838.93	648699	658302	630799	688491	608926	605764	High	High	High	High	High	High	High	6.523e-05	9.801e-06	2.36
[K].SEEVPAFGVASPPPLTDTPDTTANAEGDLPTTMGGPLPPHLALK.[A]	1xPhospho [S11]; 1xTMT6plex [K44]; 1xTMT6plex [N-Term]	2.14707e-08	0.000153469	Q08211	Q08211 [77-120]	Q08211 1xPhospho [S87]	0	4947.48	1.39364e+06	1.47006e+06	1.40744e+06	993928	987465	930261	High	High	High	High	High	High	High	6.523e-05	2.795e-09	3.8
[R].IDFTPVSPAPSPTR.[G]	2xPhospho [S7; S11]; 1xTMT6plex [N-Term]	2.41992e-06	0.000153469	Q7Z309	Q7Z309 [109-122]	Q7Z309 2xPhospho [S115; S119]	0	1873.87	586036	641288	659048	1.40378e+06	1.18192e+06	1.42102e+06	High	High	High	High	High	High	High	6.523e-05	4.03e-07	3.24
[R].IDFSSIAVPGTSSPR.[Q]	1xPhospho [S12]; 1xTMT6plex [N-Term]	0.00125923	0.000153469	Q5TDH0	Q5TDH0 [94-108]	Q5TDH0 1xPhospho [S105]	0	1842.92	59629	65566.5	64598.3	51584	40729.1	49283.2	High	High	High	High	High	High	High	6.523e-05	0.0002851	1.67
[R].IDFSQGSGSEEEEAAGTEGDAQEWPGAGSSADQDDEEGVVK.[F]	2xPhospho [S7; S9]; 1xTMT6plex [K41]; 1xTMT6plex [N-Term]	2.44225e-07	0.000153469	Q9NVC6	Q9NVC6 [47-87]	Q9NVC6 2xPhospho [S53; S55]	0	4788.99	175613	178954	177292	158502	143468	193824	High	High	High	High	High	High	High	6.523e-05	3.598e-08	4.45
[R].IDFIPVSPAPSPTR.[G]	2xPhospho [S7; S11]; 1xTMT6plex [N-Term]	9.65619e-05	0.000153469	Q96E09	Q96E09 [137-150]	Q96E09 2xPhospho [S143; S147]	0	1885.91	1.10872e+06	1.09225e+06	1.0625e+06	1.27137e+06	1.31999e+06	1.25898e+06	High	High	High	High	High	High	High	6.523e-05	1.944e-05	2.89
[K].IDFDSVSSIMASSQ.[-]	1xPhospho [S13]; 1xOxidation [M10]; 1xTMT6plex [N-Term]	0.000240678	0.000153469	Q9UBQ5	Q9UBQ5 [205-218]	Q9UBQ5 1xPhospho [S217]	0	1811.8	118797	124483	135437	108934	121957	123024	High	High	High	High	High	High	High	6.523e-05	5.068e-05	2.53
[K].IDFDSVSSIMASSQ.[-]	1xPhospho [S13]; 1xTMT6plex [N-Term]	2.92026e-05	0.000153469	Q9UBQ5	Q9UBQ5 [205-218]	Q9UBQ5 1xPhospho [S217]	0	1795.8	223976	262230	256398	184141	194993	224397	High	High	High	High	High	High	High	6.523e-05	5.508e-06	2.73
[K].SEEVPAFGVASPPPLTDTPDTTANAEGDLPTTMGGPLPPHLALK.[A]	1xPhospho [S/T]; 1xOxidation [M33]; 1xTMT6plex [K44]; 1xTMT6plex [N-Term]	6.3164e-06	0.000153469	Q08211	Q08211 [77-120]	Q08211 1xPhospho [S/T]	0	4963.47	162948	176966	234136	169924	160436	134113	High	High	High	High	High	High	High	6.523e-05	1.098e-06	3.39
[K].IDEPSTPYHSMMGDDEDACSDTEATEAMAPDILAR.[K]	1xCarbamidomethyl [C19]; 1xPhospho [S/T]; 1xTMT6plex [N-Term]	9.11391e-08	0.000153469	P41236	P41236 [68-102]	P41236 1xPhospho [S/T]	0	4150.71	219372	268283	277021	167027	147479	224309	High	High	High	High	High	High	High	6.523e-05	1.281e-08	3.2
[K].SKGHYEVTGSDDETGK.[L]	1xPhospho [S10]; 2xTMT6plex [K2; K16]; 1xTMT6plex [N-Term]	1.39339e-06	0.000153469	Q09666	Q09666 [5832-5847]	Q09666 1xPhospho [S5841]	1	2477.22	152228	180076	175533	158065	156628	145898	High	High	High	High	High	High	High	6.523e-05	2.254e-07	2.55
[K].SESVVYADIR.[K]	1xPhospho [S3]; 1xTMT6plex [N-Term]	0.00111895	0.000153469	O95297	O95297 [258-267]	O95297 1xPhospho [S260]	0	1447.7	616994	621186	613607	420130	430621	448843	High	High	High	High	High	High	High	6.523e-05	0.0002517	2.72
[K].SETIQDTDTQSLVGSPSTR.[I]	1xPhospho [S17]; 1xTMT6plex [N-Term]	7.74355e-06	0.000153469	Q9NZN5	Q9NZN5 [327-345]	Q9NZN5 1xPhospho [S343]	0	2331.09	239670	206821	205761	200974	184118	212237	High	High	High	High	High	High	High	6.523e-05	1.366e-06	3.83
[R].HQASDSENEELPKPR.[I]	2xPhospho [S4; S6]; 1xTMT6plex [K13]; 1xTMT6plex [N-Term]	1.97642e-09	0.000153469	Q96ST2	Q96ST2 [232-246]; [258-272]	Q96ST2 2xPhospho [S235; S237]; 2xPhospho [S261; S263]	0	2355.08	6.03808e+06	6.55052e+06	6.35219e+06	4.43064e+06	3.95437e+06	4.0742e+06	High	High	High	High	High	High	High	6.523e-05	2.27e-10	5.49
[R].HQASDSENEELPKPR.[I]	1xPhospho [S]; 1xTMT6plex [K13]; 1xTMT6plex [N-Term]	7.09041e-10	0.000153469	Q96ST2	Q96ST2 [232-246]; [258-272]	Q96ST2 1xPhospho [S]; 1xPhospho [S]	0	2275.11	542990	494251	564187	745370	690535	745370	High	High	High	High	High	High	High	6.523e-05	7.696e-11	4.24
[R].HPSGYVPGK.[V]	1xPhospho [S3]; 1xTMT6plex [K9]; 1xTMT6plex [N-Term]	0.000218091	0.000153469	Q9UHN6	Q9UHN6 [23-31]	Q9UHN6 1xPhospho [S25]	0	1479.78	1.86841e+06	1.94593e+06	1803328	940189	725920	1.01312e+06	High	High	High	High	High	High	High	6.523e-05	4.563e-05	2.86
[K].HPNYSPPGSPIEK.[Y]	2xPhospho [S5; S9]; 1xTMT6plex [K13]; 1xTMT6plex [N-Term]	0.00044628	0.000153469	Q9UHF7	Q9UHF7 [1077-1089]	Q9UHF7 2xPhospho [S1081; S1085]	0	2040.96	628698	761854	731115	1.38324e+06	1.40693e+06	1.37666e+06	High	High	High	High	High	High	High	6.523e-05	9.656e-05	2.68
[R].HQASDSENEEPPKPR.[M]	1xPhospho [S6]; 1xTMT6plex [K13]; 1xTMT6plex [N-Term]	1.08833e-07	0.000153469	Q96ST2	Q96ST2 [193-207]	Q96ST2 1xPhospho [S198]	0	2259.08	105717	90397.8	113652	136482	110812	123332	High	High	High	High	High	High	High	6.523e-05	1.539e-08	3.57
[R].HPLLSSGGPQSPLR.[G]	1xPhospho [S11]; 1xTMT6plex [N-Term]	0.000218091	0.000153469	Q9P1Y5	Q9P1Y5 [358-371]	Q9P1Y5 1xPhospho [S368]	0	1754.92	543722	563062	573217	469821	468725	475156	High	High	High	High	High	High	High	6.523e-05	4.558e-05	2.27
[R].SHILEDDENSVDISMLK.[T]	1xPhospho [S10]; 1xTMT6plex [K17]; 1xTMT6plex [N-Term]	5.12502e-09	0.000153469	O75717	O75717 [374-390]	O75717 1xPhospho [S383]	0	2483.21	257544	276204	265827	302946	261958	237045	High	High	High	High	High	High	High	6.523e-05	6.184e-10	2.49
[R].SHISDQSPLSSK.[R]	1xPhospho [S]; 1xTMT6plex [K12]; 1xTMT6plex [N-Term]	8.97145e-07	0.000153469	P42166	P42166 [345-356]	P42166 1xPhospho [S]	0	1823.93	1.2094e+06	1.23803e+06	1.35153e+06	2.17517e+06	2.10008e+06	2.41611e+06	High	High	High	High	High	High	High	6.523e-05	1.414e-07	3.03
[K].HPASDSEIEELQK.[S]	2xPhospho [S4; S6]; 1xTMT6plex [K13]; 1xTMT6plex [N-Term]	4.1861e-07	0.000153469	Q96ST2	Q96ST2 [154-166]	Q96ST2 2xPhospho [S157; S159]	0	2100.97	1.12962e+06	1.16575e+06	1.12807e+06	1.31757e+06	1.31179e+06	1.33474e+06	High	High	High	High	High	High	High	6.523e-05	6.363e-08	5.11
[R].HPAGPPGEAQEGSAK.[A]	1xPhospho [S13]; 1xTMT6plex [K15]; 1xTMT6plex [N-Term]	3.52865e-07	0.000153469	Q6P1M3	Q6P1M3 [668-682]	Q6P1M3 1xPhospho [S680]	0	1970.97	239984	243209	227200	194713	178616	183645	High	High	High	High	High	High	High	6.523e-05	5.313e-08	2.48
[K].SHSAPSEVGFSDAR.[H]	1xPhospho [S3]; 1xTMT6plex [N-Term]	0.000295042	0.000153469	Q86V48	Q86V48 [903-916]	Q86V48 1xPhospho [S905]	0	1755.79	87594.7	97688.9	100949	97414.5	105454	100337	High	High	High	High	High	High	High	6.523e-05	6.246e-05	1.95
[R].SHSESPSRLPINR.[S]	2xPhospho [S3; S5]; 1xTMT6plex [N-Term]	3.37447e-05	0.000153469	P25054	P25054 [2531-2543]	P25054 2xPhospho [S2533; S2535]	1	1868.86	357875	340755	343727	308539	304811	293662	High	High	High	High	High	High	High	6.523e-05	6.427e-06	3.04
[K].HNLFEDNMALPSESVSSLTDLKPPTGSNQASPAR.[R]	2xPhospho [S16; S]; 1xTMT6plex [K22]; 1xTMT6plex [N-Term]	5.86804e-08	0.000153469	Q9BZQ8	Q9BZQ8 [566-599]	Q9BZQ8 2xPhospho [S581; S]	0	4229	157133	174250	187583	134953	108549	157828	High	High	High	High	High	High	High	6.523e-05	8.017e-09	1.86
[R].HPEPVPEEGSEDELPPQVHKV.[-]	1xPhospho [S10]; 1xTMT6plex [K20]; 1xTMT6plex [N-Term]	2.75981e-06	0.000153469	Q7Z3C6	Q7Z3C6 [819-839]	Q7Z3C6 1xPhospho [S828]	1	2887.43	1.64042e+06	1.74109e+06	1.59609e+06	917649	944443	1.07854e+06	High	High	High	High	High	High	High	6.523e-05	4.622e-07	2.43
[R].HQASDSENEEPPKPR.[M]	2xPhospho [S4; S6]; 1xTMT6plex [K13]; 1xTMT6plex [N-Term]	2.93166e-09	0.000153469	Q96ST2	Q96ST2 [193-207]	Q96ST2 2xPhospho [S196; S198]	0	2339.05	3.1527e+06	3.49884e+06	3.24793e+06	2.60698e+06	2.27103e+06	2.4059e+06	High	High	High	High	High	High	High	6.523e-05	3.44e-10	5.24
[R].SGSSSPDSEITELKFPSINHD.[-]	2xPhospho [S4; S5]; 1xTMT6plex [K14]; 1xTMT6plex [N-Term]	0.000149967	0.000153469	P17812	P17812 [571-591]	P17812 2xPhospho [S574; S575]	1	2865.3	278960	309610	334526	229886	251657	259593	High	High	High	High	High	High	High	6.523e-05	3.083e-05	2.74
[R].SGSYSGRSPSPYGR.[R]	2xPhospho [S5; S8]; 1xTMT6plex [N-Term]	0.00114871	0.000153469	Q9NYV4	Q9NYV4 [316-329]	Q9NYV4 2xPhospho [S320; S323]	1	1846.77	380263	388378	378545	252132	244285	248789	High	High	High	High	High	High	High	6.523e-05	0.0002579	2.32
[R].HRPSPPATPPPK.[T]	2xPhospho [S4; T8]; 1xTMT6plex [K12]; 1xTMT6plex [N-Term]	3.07788e-05	0.000153469	Q8IYB3	Q8IYB3 [399-410]	Q8IYB3 2xPhospho [S402; T406]	0	1899.96	7.34069e+06	7.56658e+06	7.39233e+06	7.15475e+06	6.65181e+06	6.95018e+06	High	High	High	High	High	High	High	6.523e-05	5.834e-06	3.84
[R].SGYIPSNILEPLQPGTPGTQGQSPSR.[V]	1xPhospho [S23]; 1xTMT6plex [N-Term]	0.000554286	0.000153469	Q8TE67	Q8TE67 [496-521]	Q8TE67 1xPhospho [S518]	0	2990.48	126309	168699	171154	134337	91579.1	84091.1	High	High	High	High	High	High	High	6.523e-05	0.000121	2.47
[R].HRPSPPATPPPK.[T]	2xPhospho [S4; T8]; 1xTMT6plex [K12]	0.000133239	0.000153469	Q8IYB3	Q8IYB3 [399-410]	Q8IYB3 2xPhospho [S402; T406]	0	1670.8	171783	182298	236931	226927	358538	365348	High	High	High	High	High	High	High	6.523e-05	2.727e-05	3.56
[R].HRGSEEDPLLSPVETWK.[G]	2xPhospho [S4; S11]; 1xTMT6plex [K17]; 1xTMT6plex [N-Term]	0.000142288	0.000153469	Q13017	Q13017 [1192-1208]	Q13017 2xPhospho [S1195; S1202]	1	2598.24	243486	203879	288668	448902	405456	415617	High	High	High	High	High	High	High	6.523e-05	2.919e-05	2.72
[R].HRAEAPPLEREDSGTFSLGK.[M]	1xPhospho [S13]; 1xTMT6plex [K20]; 1xTMT6plex [N-Term]	5.08501e-06	0.000153469	O75569	O75569 [6-25]	O75569 1xPhospho [S18]	2	2735.39	305473	307776	303398	285538	248398	252283	High	High	High	High	High	High	High	6.523e-05	8.758e-07	2.65
[R].HQSDKNPGSSNLQK.[I]	1xPhospho [S3]; 2xTMT6plex [K5; K14]; 1xTMT6plex [N-Term]	8.92405e-05	0.000153469	Q12986	Q12986 [1093-1106]	Q12986 1xPhospho [S1095]	1	2307.21	122952	133484	153836	323797	304031	332094	High	High	High	High	High	High	High	6.523e-05	1.783e-05	2.45
[R].HQQQLLASPGSSTVDNK.[M]	1xPhospho [S]; 1xTMT6plex [K17]; 1xTMT6plex [N-Term]	3.4011e-08	0.000153469	Q9C0E2	Q9C0E2 [514-530]	Q9C0E2 1xPhospho [S]	0	2348.2	1.65139e+06	1.65608e+06	1.57609e+06	1.07057e+06	706315	939365	High	High	High	High	High	High	High	6.523e-05	4.536e-09	2.87
[K].HQPWQSPERPLSR.[L]	1xPhospho [S6]; 1xTMT6plex [N-Term]	0.000222432	0.000153469	Q9BQ52	Q9BQ52 [194-206]	Q9BQ52 1xPhospho [S199]	0	1926.95	618429	777039	630548	681145	572756	646437	High	High	High	High	High	High	High	6.523e-05	4.671e-05	2.15
[R].SHESNAPGSAGGQASEKPR.[E]	1xPhospho [S9]; 1xTMT6plex [K17]; 1xTMT6plex [N-Term]	5.7235e-06	0.000153469	Q6PJG2	Q6PJG2 [988-1006]	Q6PJG2 1xPhospho [S996]	0	2405.16	8202.21	11136.7	11617.1	19016.3	14285.9	15619.2	High	High	High	High	High	High	High	6.523e-05	9.962e-07	2.45
[R].SGSSSPDSEITELK.[F]	2xPhospho [S4; S]; 1xTMT6plex [K14]; 1xTMT6plex [N-Term]	7.59239e-06	0.000153469	P17812	P17812 [571-584]	P17812 2xPhospho [S574; S]	0	2054.93	1.50474e+06	1.44633e+06	1.48448e+06	1.98485e+06	2.06881e+06	2.17823e+06	High	High	High	High	High	High	High	6.523e-05	1.338e-06	3.19
[K].HNDIVDSDSDAEDRGTLSAELTAAHFGGGGGLLHK.[K]	2xPhospho [S7; S9]; 1xTMT6plex [K35]; 1xTMT6plex [N-Term]	2.04792e-05	0.000153469	P78316	P78316 [140-174]	P78316 2xPhospho [S146; S148]	1	4180.94	1.43281e+06	1518427	1.41163e+06	1.06632e+06	887536	974196	High	High	High	High	High	High	High	6.523e-05	3.793e-06	1.92
[K].HNDIVDSDSDAEDR.[G]	1xPhospho [S]; 1xTMT6plex [N-Term]	0.00020557	0.000153469	P78316	P78316 [140-153]	P78316 1xPhospho [S]	0	1896.78	166133	204350	208279	256640	230089	257881	High	High	High	High	High	High	High	6.523e-05	4.292e-05	1.79
[K].SHTPSPTSPK.[S]	1xPhospho [S/T]; 1xTMT6plex [K10]; 1xTMT6plex [N-Term]	1.16686e-06	0.000153469	P40123	P40123 [305-314]	P40123 1xPhospho [S]	0	1576.81	219542	223125	214823	154041	137514	135927	High	High	High	High	High	High	High	6.523e-05	1.869e-07	3.57
[R].HGSVSADEAAR.[T]	1xPhospho [S3]; 1xTMT6plex [N-Term]	8.71586e-06	0.000153469	Q9NWW5	Q9NWW5 [29-39]	Q9NWW5 1xPhospho [S31]	0	1408.64	450445	455903	452850	984825	924130	1.02975e+06	High	High	High	High	High	High	High	6.523e-05	1.548e-06	3.58
[K].SHTPSPTSPK.[S]	2xPhospho [S5; S8]; 1xTMT6plex [K10]; 1xTMT6plex [N-Term]	7.98086e-05	0.000153469	P40123	P40123 [305-314]	P40123 2xPhospho [S309; S312]	0	1656.78	458527	479172	457755	242559	209991	226566	High	High	High	High	High	High	High	6.523e-05	1.586e-05	3.54
[R].HGSGADSDYENTQSGDPLLGLEGK.[R]	2xPhospho [S3; S7]; 1xTMT6plex [K24]; 1xTMT6plex [N-Term]	4.93353e-07	0.000153469	Q9Y2X7	Q9Y2X7 [590-613]	Q9Y2X7 2xPhospho [S592; S596]	0	3065.35	624563	659210	669554	903126	642503	834089	High	High	High	High	High	High	High	6.523e-05	7.524e-08	3.27
[R].HGSGADSDYENTQSGDPLLGLEGK.[R]	1xPhospho [S3]; 1xTMT6plex [K24]; 1xTMT6plex [N-Term]	0.000378697	0.000153469	Q9Y2X7	Q9Y2X7 [590-613]	Q9Y2X7 1xPhospho [S592]	0	2985.39	416963	414897	418522	550276	526480	605089	High	High	High	High	High	High	High	6.523e-05	8.156e-05	2.03
[K].SHVEDGDIAGAPASSPEAPPAEQDPVQLK.[T]	1xPhospho [S14]; 1xTMT6plex [K29]; 1xTMT6plex [N-Term]	2.08591e-07	0.000153469	Q9P2E9	Q9P2E9 [1263-1291]	Q9P2E9 1xPhospho [S1276]	0	3450.68	196627	208299	227318	150607	190414	152111	High	High	High	High	High	High	High	6.523e-05	3.052e-08	3.27
[K].HGLAHDEMKSPR.[E]	1xPhospho [S10]; 1xOxidation [M8]; 1xTMT6plex [K9]; 1xTMT6plex [N-Term]	0.000255338	0.000153469	Q9Y2W1	Q9Y2W1 [689-700]	Q9Y2W1 1xPhospho [S698]	1	1931.96	220067	243747	263229	257810	231742	229664	High	High	High	High	High	High	High	6.523e-05	5.376e-05	1.77
[K].HGLAHDEMKSPR.[E]	1xPhospho [S10]; 1xTMT6plex [K9]; 1xTMT6plex [N-Term]	0.000443359	0.000153469	Q9Y2W1	Q9Y2W1 [689-700]	Q9Y2W1 1xPhospho [S698]	1	1915.96	131416	138045	133868	132718	113975	123297	High	High	High	High	High	High	High	6.523e-05	9.618e-05	1.98
[K].SHVEDGDIAGAPASSPEAPPAEQDPVQLK.[T]	2xPhospho [S14; S15]; 1xTMT6plex [K29]; 1xTMT6plex [N-Term]	0.000440456	0.000153469	Q9P2E9	Q9P2E9 [1263-1291]	Q9P2E9 2xPhospho [S1276; S1277]	0	3530.65	114376	122410	91986.5	122694	104646	107394	High	High	High	High	High	High	High	6.523e-05	9.524e-05	2.37
[K].SKEPHELVGSSPHR.[E]	1xPhospho [S11]; 1xTMT6plex [K2]; 1xTMT6plex [N-Term]	0.000383705	0.000153469	Q3T8J9	Q3T8J9 [1886-1899]	Q3T8J9 1xPhospho [S1896]	1	2098.08	41989.9	43982	55168.9	54790.6	44345.5	46255.8	High	High	High	High	High	High	High	6.523e-05	8.237e-05	2.52
[R].HHNSTAELQK.[A]	1xPhospho [S4]; 1xTMT6plex [K10]; 1xTMT6plex [N-Term]	0.00197986	0.000153469	P33527	P33527 [927-936]	P33527 1xPhospho [S930]	0	1702.87	116709	124218	120306	129363	121623	134801	High	High	High	High	High	High	High	6.523e-05	0.0004543	2.75
[R].SHSQASLAGPGPVDPSNR.[S]	1xPhospho [S]; 1xTMT6plex [N-Term]	7.71299e-07	0.000153469	Q9P2M7	Q9P2M7 [129-146]	Q9P2M7 1xPhospho [S]	0	2085.99	911764	977588	932597	687528	630412	724455	High	High	High	High	High	High	High	6.523e-05	1.208e-07	2.86
[R].SHSPSSPDPDTPSPVGDSR.[A]	1xPhospho [S3]; 1xTMT6plex [N-Term]	4.23041e-06	0.000153469	Q13586	Q13586 [616-634]	Q13586 1xPhospho [S618]	0	2230.98	116166	138193	121819	178461	136942	158802	High	High	High	High	High	High	High	6.523e-05	7.235e-07	3.42
[R].SHSGTSPDNTAPPPPPPRPQPSHSR.[S]	1xPhospho [S]; 1xTMT6plex [N-Term]	1.35896e-09	0.000153469	Q96D71	Q96D71 [535-559]	Q96D71 1xPhospho [S]	0	2910.38	48112.7	43496.6	48349.7	50781.9	60045.9	66606.7	High	High	High	High	High	High	High	6.523e-05	1.527e-10	4.07
[K].HIVSNDSSDSDDESHEPK.[G]	2xPhospho [S8; S10]; 1xTMT6plex [K18]; 1xTMT6plex [N-Term]	6.25838e-05	0.000153469	P47712	P47712 [428-445]	P47712 2xPhospho [S435; S437]	0	2616.09	283467	322095	369320	531549	535118	526180	High	High	High	High	High	High	High	6.523e-05	1.227e-05	2.43
[K].HIVSNDSSDSDDESHEPK.[G]	1xPhospho [S]; 1xTMT6plex [K18]; 1xTMT6plex [N-Term]	4.68087e-07	0.000153469	P47712	P47712 [428-445]	P47712 1xPhospho [S]	0	2536.12	86970	114569	108670	106774	152923	152224	High	High	High	High	High	High	High	6.523e-05	7.154e-08	2.05
[R].SHSGTSPDNTAPPPPPPRPQPSHSR.[S]	2xPhospho [S3; S6]; 1xTMT6plex [N-Term]	4.19705e-08	0.000153469	Q96D71	Q96D71 [535-559]	Q96D71 2xPhospho [S537; S540]	0	2990.35	264442	282212	267073	201995	180410	180482	High	High	High	High	High	High	High	6.523e-05	5.656e-09	3.2
[R].SHSHTQEQTGETASEEQRPGGPSANVTK.[E]	1xPhospho [S3]; 1xTMT6plex [K28]; 1xTMT6plex [N-Term]	9.22211e-05	0.000153469	Q9BWH6	Q9BWH6 [264-291]	Q9BWH6 1xPhospho [S266]	0	3488.64	15046.8	15026.2	18308	28731.4	34431.1	31971.9	High	High	High	High	High	High	High	6.523e-05	1.841e-05	3.06
[K].HLSQEDNDLNK.[Q]	1xPhospho [S3]; 1xTMT6plex [K11]; 1xTMT6plex [N-Term]	5.93789e-05	0.000153469	Q8N4S0	Q8N4S0 [129-139]; [152-162]	Q8N4S0 1xPhospho [S131]; 1xPhospho [S154]	0	1850.9	1.1499e+06	1.18823e+06	1.16353e+06	2.17721e+06	1.7707e+06	2.06319e+06	High	High	High	High	High	High	High	6.523e-05	1.162e-05	3.73
[R].HLLTDLPLPPELPGGDLSPPDSPEPK.[A]	2xPhospho [S18; S22]; 1xTMT6plex [K26]; 1xTMT6plex [N-Term]	1.42858e-08	0.000153469	Q9NYV4	Q9NYV4 [664-689]	Q9NYV4 2xPhospho [S681; S685]	0	3349.68	4.24156e+06	4.4573e+06	4.23907e+06	2.41608e+06	2.27536e+06	2.4706e+06	High	High	High	High	High	High	High	6.523e-05	1.819e-09	3.54
[R].HLLTDLPLPPELPGGDLSPPDSPEPK.[A]	1xPhospho [S22]; 1xTMT6plex [K26]; 1xTMT6plex [N-Term]	4.2976e-07	0.000153469	Q9NYV4	Q9NYV4 [664-689]	Q9NYV4 1xPhospho [S685]	0	3269.71	528915	480659	530808	332156	290238	380849	High	High	High	High	High	High	High	6.523e-05	6.54e-08	2.39
[R].HLLSPQLVQYQCGDSGK.[Q]	1xCarbamidomethyl [C12]; 1xPhospho [S4]; 1xTMT6plex [K17]; 1xTMT6plex [N-Term]	2.39776e-05	0.000153469	Q9P209	Q9P209 [234-250]	Q9P209 1xPhospho [S237]	0	2468.24	484720	556660	549642	298611	233251	292499	High	High	High	High	High	High	High	6.523e-05	4.474e-06	2.17
[K].HIKEEPLSEEEPCTSTAIASPEK.[K]	1xCarbamidomethyl [C13]; 1xPhospho [T/S]; 2xTMT6plex [K3; K23]; 1xTMT6plex [N-Term]	4.61975e-07	0.000153469	Q9Y2X3	Q9Y2X3 [495-517]	Q9Y2X3 1xPhospho [T/S]	1	3349.68	1.01224e+07	9.92528e+06	9.64359e+06	9101727	8.64457e+06	7.86889e+06	High	High	High	High	High	High	High	6.523e-05	7.022e-08	1.97
[R].SHSPSASQSGSQLR.[N]	1xPhospho [S3]; 1xTMT6plex [N-Term]	9.15006e-07	0.000153469	Q8WWI1	Q8WWI1 [1591-1604]	Q8WWI1 1xPhospho [S1593]	0	1737.81	199465	217720	222964	126903	125889	149454	High	High	High	High	High	High	High	6.523e-05	1.44e-07	2.72
[R].HLDRSPESDRPR.[K]	1xPhospho [S5]; 1xTMT6plex [N-Term]	2.61847e-06	0.000153469	Q96T37	Q96T37 [652-663]	Q96T37 1xPhospho [S656]	1	1773.86	151735	140014	142626	168173	174843	183405	High	High	High	High	High	High	High	6.523e-05	4.353e-07	3.46
[K].HLDGEEDGSSDQSQASGTTGGR.[R]	2xPhospho [S9; S10]; 1xTMT6plex [N-Term]	5.22706e-09	0.000153469	Q9UNF1	Q9UNF1 [182-203]	Q9UNF1 2xPhospho [S190; S191]	0	2580.01	292065	283587	340619	247178	231483	248844	High	High	High	High	High	High	High	6.523e-05	6.301e-10	4.01
[K].HLDGEEDGSSDQSQASGTTGGR.[R]	1xPhospho [S]; 1xTMT6plex [N-Term]	5.15187e-11	0.000153469	Q9UNF1	Q9UNF1 [182-203]	Q9UNF1 1xPhospho [S]	0	2500.04	59913.5	52006.3	75488.2	56588	47448	51910.2	High	High	High	High	High	High	High	6.523e-05	4.906e-12	3.34
[K].HKSESPCESPYPNEK.[D]	1xCarbamidomethyl [C7]; 1xPhospho [S/Y]; 2xTMT6plex [K2; K15]; 1xTMT6plex [N-Term]	0.000191237	0.000153469	Q8NI27	Q8NI27 [1512-1526]	Q8NI27 1xPhospho [S/Y]	1	2556.24	535038	587257	557336	683764	561397	657961	High	High	High	High	High	High	High	6.523e-05	3.97e-05	1.83
[R].SHSPSIDGTPK.[R]	1xPhospho [S3]; 1xTMT6plex [K11]; 1xTMT6plex [N-Term]	2.8445e-05	0.000153469	Q9BWT3	Q9BWT3 [646-656]	Q9BWT3 1xPhospho [S648]	0	1663.85	381897	376939	380876	339405	322415	375209	High	High	High	High	High	High	High	6.523e-05	5.348e-06	3.1
[R].HKSDNETNLQQQVVWGNR.[N]	1xPhospho [T7]; 1xTMT6plex [K2]; 1xTMT6plex [N-Term]	0.00121859	0.000153469	Q7Z401	Q7Z401 [1013-1030]	Q7Z401 1xPhospho [T1019]	1	2691.34	478744	421846	473974	252758	216264	249241	High	High	High	High	High	High	High	6.523e-05	0.000275	1.52
[K].HNDIVDSDSDAEDR.[G]	2xPhospho [S7; S9]; 1xTMT6plex [N-Term]	1.19009e-06	0.000153469	P78316	P78316 [140-153]	P78316 2xPhospho [S146; S148]	0	1976.75	693322	760333	772091	755719	600802	650171	High	High	High	High	High	High	High	6.523e-05	1.904e-07	3.35
[R].SGSSSPDSEITELK.[F]	1xPhospho [S]; 1xTMT6plex [K14]; 1xTMT6plex [N-Term]	4.04022e-06	0.000153469	P17812	P17812 [571-584]	P17812 1xPhospho [S]	0	1974.97	1.54034e+06	1.86207e+06	1.75733e+06	2.13599e+06	2.09847e+06	2.03612e+06	High	High	High	High	High	High	High	6.523e-05	6.902e-07	3.35
[K].HSDPHLLER.[N]	1xPhospho [S2]; 1xTMT6plex [N-Term]	0.00175948	0.000153469	Q9Y6M7	Q9Y6M7 [241-249]	Q9Y6M7 1xPhospho [S242]	0	1412.69	203208	143820	146187	237910	221801	274228	High	High	High	High	High	High	High	6.523e-05	0.0004019	2.52
[K].HSDSGTSEASLSPPSSPPSRPR.[N]	2xPhospho [S15; S]; 1xTMT6plex [N-Term]	0.000368877	0.000153469	Q7Z4S6	Q7Z4S6 [1260-1281]	Q7Z4S6 2xPhospho [S1274; S]	0	2625.15	63587.1	52509.4	63061.5	65861.2	68982.2	70338.3	High	High	High	High	High	High	High	6.523e-05	7.94e-05	2.06
[K].SFSEDVISHK.[G]	1xPhospho [S3]; 1xTMT6plex [K10]; 1xTMT6plex [N-Term]	3.89933e-05	0.000153469	Q03001	Q03001 [3968-3977]	Q03001 1xPhospho [S3970]	0	1686.85	825197	901396	901641	1.12748e+06	1.02475e+06	1.16107e+06	High	High	High	High	High	High	High	6.523e-05	7.448e-06	2.29
[K].SFSKEELMSSDLEETAGSTSIPK.[R]	1xPhospho [T/S]; 2xTMT6plex [K4; K23]; 1xTMT6plex [N-Term]	8.72694e-09	0.000153469	O00567	O00567 [511-533]	O00567 1xPhospho [T/S]	1	3240.62	6.41674e+06	6.55043e+06	6.77878e+06	4.57327e+06	4.01999e+06	4.42631e+06	High	High	High	High	High	High	High	6.523e-05	1.081e-09	3.03
[R].SFSLASSSNSPISQR.[R]	1xPhospho [S]; 1xTMT6plex [N-Term]	6.07221e-06	0.000153469	Q9BXB4	Q9BXB4 [172-186]	Q9BXB4 1xPhospho [S]	0	1876.9	928929	1.10388e+06	859050	959456	858062	906596	High	High	High	High	High	High	High	6.523e-05	1.059e-06	2.31
[K].KAEQGSEEEGEGEEEEEEGGESK.[A]	1xPhospho [S6]; TMT6plex [K]; 1xTMT6plex [N-Term]	4.04022e-06	0.000153469	Q8NE71	Q8NE71 [223-245]	Q8NE71 1xPhospho [S228]	1	3020.28	1.1836e+06	1.43835e+06	1.4418e+06	746910	795839	792855	High	High	High	High	High	High	High	6.523e-05	6.868e-07	3.89
[K].SFSLDEPPLFIPDNIATIR.[R]	1xPhospho [S3]; 1xTMT6plex [N-Term]	3.29117e-08	0.000153469	Q92576	Q92576 [680-698]	Q92576 1xPhospho [S682]	0	2454.25	76441.4	78000.1	95239.3	69648.1	70429.4	73151.1	High	High	High	High	High	High	High	6.523e-05	4.365e-09	2.49
[R].KAEDSDSEPEPEDNVR.[L]	2xPhospho [S5; S7]; 1xTMT6plex [K1]; 1xTMT6plex [N-Term]	6.09603e-05	0.000153469	Q9H0D6	Q9H0D6 [495-510]	Q9H0D6 2xPhospho [S499; S501]	1	2205.88	866950	887964	929231	785138	865353	842547	High	High	High	High	High	High	High	6.523e-05	1.195e-05	3.04
[R].SFSSQRPVDR.[Q]	1xPhospho [S4]; 1xTMT6plex [N-Term]	0.00117155	0.000153469	Q9Y520	Q9Y520 [1542-1551]	Q9Y520 1xPhospho [S1545]	0	1487.72	205627	188277	234444	235711	195231	212422	High	High	High	High	High	High	High	6.523e-05	0.0002632	2.8
[R].HYGGLTGLNK.[A]	1xPhospho [Y2]; 1xTMT6plex [K10]; 1xTMT6plex [N-Term]	8.948e-06	0.000153469	P18669	P18669 [91-100]	P18669 1xPhospho [Y92]	0	1597.85	130830	138991	134914	223840	218132	271978	High	High	High	High	High	High	High	6.523e-05	1.592e-06	2.98
[R].SFTLDDESLK.[Y]	1xPhospho [T3]; 1xTMT6plex [K10]; 1xTMT6plex [N-Term]	0.000576562	0.000153469	Q86WR7	Q86WR7 [43-52]	Q86WR7 1xPhospho [T45]	0	1692.85	1.774e+06	1.96805e+06	2.08565e+06	1.01142e+06	918826	886248	High	High	High	High	High	High	High	6.523e-05	0.0001262	2.01
[R].HVSPVTPPR.[E]	2xPhospho [S3; T6]; 1xTMT6plex [N-Term]	0.000962174	0.000153469	Q13443	Q13443 [756-764]	Q13443 2xPhospho [S758; T761]	0	1378.65	828127	901890	856783	1.17433e+06	1.20058e+06	1.25704e+06	High	High	High	High	High	High	High	6.523e-05	0.0002159	3.54
[R].SGAQASSTPLSPTR.[I]	1xPhospho [S11]; 1xTMT6plex [N-Term]	4.45276e-08	0.000153469	P02545	P02545 [12-25]	P02545 1xPhospho [S22]	0	1668.82	827236	964571	923098	1.32231e+06	1.22804e+06	1.30417e+06	High	High	High	High	High	High	High	6.523e-05	6.017e-09	3.82
[K].SGCSEAQPPESPETR.[L]	1xCarbamidomethyl [C3]; 1xPhospho [S11]; 1xTMT6plex [N-Term]	6.09603e-05	0.000153469	Q9Y6A5	Q9Y6A5 [424-438]	Q9Y6A5 1xPhospho [S434]	0	1940.83	59772.2	76186.6	60269.5	142466	115615	135598	High	High	High	High	High	High	High	6.523e-05	1.194e-05	2.98
[R].SGDETPGSEVPGDK.[A]	1xPhospho [S1]; 1xTMT6plex [K14]	7.82507e-05	0.000153469	Q1KMD3	Q1KMD3 [161-174]	Q1KMD3 1xPhospho [S161]	0	1683.73	257697	275648	271434	355913	404717	409650	High	High	High	High	High	High	High	6.523e-05	1.553e-05	2.75
[R].HTSCSSAGNDSKPVQEAPSVAR.[I]	1xCarbamidomethyl [C4]; 1xPhospho [S3]; 1xTMT6plex [K12]; 1xTMT6plex [N-Term]	8.45624e-07	0.000153469	Q9P246	Q9P246 [695-716]	Q9P246 1xPhospho [S697]	0	2823.35	332601	313194	334097	321305	337665	403002	High	High	High	High	High	High	High	6.523e-05	1.333e-07	2.74
[R].HVVLGAIENKVESK.[G]	1xPhospho [S13]; 2xTMT6plex [K10; K14]; 1xTMT6plex [N-Term]	4.51774e-06	0.000153469	P41227	P41227 [170-183]	P41227 1xPhospho [S182]	1	2290.31	288547	278928	300652	230112	250598	346534	High	High	High	High	High	High	High	6.523e-05	7.761e-07	3.01
[K].SFSEDAVTDSSGSGTLPR.[A]	1xPhospho [S3]; 1xTMT6plex [N-Term]	2.17548e-08	0.000153469	Q27J81	Q27J81 [1192-1209]	Q27J81 1xPhospho [S1194]	0	2121.95	89216.6	107309	90029.7	77803.1	77270.7	105217	High	High	High	High	High	High	High	6.523e-05	2.826e-09	3.44
[R].SFSADNFIGIQR.[S]	1xPhospho [S3]; 1xTMT6plex [N-Term]	0.000204223	0.000153469	Q8N7R7	Q8N7R7 [342-353]	Q8N7R7 1xPhospho [S344]	0	1663.8	1.9306e+06	2.06445e+06	2.06677e+06	1.03042e+06	1.05948e+06	1.1091e+06	High	High	High	High	High	High	High	6.523e-05	4.271e-05	2.12
[R].SETPPHWR.[Q]	1xPhospho [T3]; 1xTMT6plex [N-Term]	0.00096851	0.000153469	Q13427	Q13427 [356-363]	Q13427 1xPhospho [T358]	0	1318.61	439783	460949	486950	365376	365946	380718	High	High	High	High	High	High	High	6.523e-05	0.0002163	2.85
[K].SEVQQPVHPKPLSPDSR.[A]	1xPhospho [S]; 1xTMT6plex [K10]; 1xTMT6plex [N-Term]	6.42505e-05	0.000153469	Q9UHB6	Q9UHB6 [350-366]	Q9UHB6 1xPhospho [S]	0	2439.28	823762	848583	844842	1.14499e+06	1.08795e+06	1.10398e+06	High	High	High	High	High	High	High	6.523e-05	1.26e-05	1.47
[K].SEVQQPVHPKPLSPDSR.[A]	2xPhospho [S13; S16]; 1xTMT6plex [K10]; 1xTMT6plex [N-Term]	0.00014704	0.000153469	Q9UHB6	Q9UHB6 [350-366]	Q9UHB6 2xPhospho [S362; S365]	0	2519.25	1.10332e+06	1.1199e+06	1.08597e+06	1.17995e+06	1.00923e+06	1.0455e+06	High	High	High	High	High	High	High	6.523e-05	3.019e-05	2.32
[K].SFEDLTDHPVTR.[S]	1xPhospho [T6]; 1xTMT6plex [N-Term]	0.000255338	0.000153469	P78536	P78536 [791-802]	P78536 1xPhospho [T796]	0	1725.8	1.23872e+06	1.24569e+06	1.19698e+06	1.02646e+06	910931	1.01737e+06	High	High	High	High	High	High	High	6.523e-05	5.367e-05	2.84
[R].SFELPPYTPPPILSPVR.[E]	2xPhospho [T8; S14]; 1xTMT6plex [N-Term]	1.44943e-06	0.000153469	Q6PJG2	Q6PJG2 [648-664]	Q6PJG2 2xPhospho [T655; S661]	0	2299.14	319342	359507	389287	429278	408602	388321	High	High	High	High	High	High	High	6.523e-05	2.35e-07	2.6
[R].SFELPPYTPPPILSPVR.[E]	3xPhospho [Y7; T8; S14]; 1xTMT6plex [N-Term]	0.000821926	0.000153469	Q6PJG2	Q6PJG2 [648-664]	Q6PJG2 3xPhospho [Y654; T655; S661]	0	2379.1	59341.2	69485.5	49443.8	103020	95419.9	111504	High	High	High	High	High	High	High	6.523e-05	0.0001829	2.86
[K].KKEPAITSQNSPEAR.[E]	1xPhospho [S11]; TMT6plex [K]; 1xTMT6plex [N-Term]	7.27943e-05	0.000153469	P23193	P23193 [90-104]	P23193 1xPhospho [S100]	2	2194.16	88078.5	91453.8	87316.4	197632	191346	186845	High	High	High	High	High	High	High	6.523e-05	1.445e-05	2.17
[R].KHSPSPPPPTPTESR.[K]	2xPhospho [S3; S5]; 1xTMT6plex [N-Term]; 1xTMT6plex [K1]	3.02575e-06	0.000153469	Q92922	Q92922 [326-340]	Q92922 2xPhospho [S328; S330]	1	2003.92	162963	195288	162422	287369	319117	347716	High	High	High	High	High	High	High	6.523e-05	5.087e-07	3.12
[R].SFEVEEVETPNSTPPR.[R]	1xPhospho [T]; 1xTMT6plex [N-Term]	1.33952e-06	0.000153469	Q9UHD8	Q9UHD8 [30-45]	Q9UHD8 1xPhospho [T]	0	2126.98	2.90213e+06	3.19724e+06	3.12088e+06	2.43395e+06	2.40936e+06	2.47826e+06	High	High	High	High	High	High	High	6.523e-05	2.155e-07	2.37
[K].KGNAEGSSDEEGK.[L]	2xPhospho [S7; S8]; 1xTMT6plex [K13]; 1xTMT6plex [N-Term]	6.92507e-06	0.000153469	P51858	P51858 [126-138]	P51858 2xPhospho [S132; S133]	1	1925.83	90737.8	90382.9	96428.4	234454	230805	250457	High	High	High	High	High	High	High	6.523e-05	1.213e-06	4.3
[R].SFEVEEVETPNSTPPRR.[V]	2xPhospho [T9; T13]; 1xTMT6plex [N-Term]	0.00123469	0.000153469	Q9UHD8	Q9UHD8 [30-46]	Q9UHD8 2xPhospho [T38; T42]	1	2363.05	103698	106185	100575	117412	104933	118414	High	High	High	High	High	High	High	6.523e-05	0.0002797	1.98
[K].KGDVEGSQSQDEGEGSGESER.[G]	1xPhospho [S]; 1xTMT6plex [N-Term]	8.41149e-10	0.000153469	Q9UQE7	Q9UQE7 [1059-1079]	Q9UQE7 1xPhospho [S]	1	2476.03	151483	134411	139770	213105	189685	212089	High	High	High	High	High	High	High	6.523e-05	9.251e-11	4.38
[R].KGAGDGSDEEVDGK.[A]	1xPhospho [S7]; 2xTMT6plex [K1; K14]	0.000101107	0.000153469	P35579	P35579 [1937-1950]	P35579 1xPhospho [S1943]	1	1901.89	2.04406e+06	1.97972e+06	1.96809e+06	2.07403e+06	1.74673e+06	1.8473e+06	High	High	High	High	High	High	High	6.523e-05	2.032e-05	2.83
[K].SFNYSPNSSTSEVSSTSASK.[A]	1xPhospho [S/T]; 1xTMT6plex [K20]; 1xTMT6plex [N-Term]	2.91639e-07	0.000153469	Q5VT52	Q5VT52 [589-608]	Q5VT52 1xPhospho [S/T]	0	2605.21	1.32118e+06	1.3681e+06	1.28145e+06	1.01043e+06	1.17393e+06	1.40263e+06	High	High	High	High	High	High	High	6.523e-05	4.346e-08	1.84
[R].SGDETPGSEVPGDK.[A]	1xPhospho [T/S]; 1xTMT6plex [K14]; 1xTMT6plex [N-Term]	3.44165e-05	0.000153469	Q1KMD3	Q1KMD3 [161-174]	Q1KMD3 1xPhospho [T/S]	0	1912.89	6.58048e+06	7.00379e+06	6.81509e+06	1.04442e+07	1.02892e+07	1.02727e+07	High	High	High	High	High	High	High	6.523e-05	6.535e-06	2.14
[K].HTGPNSPDTANDGFVR.[L]	1xPhospho [T/S]; 1xTMT6plex [N-Term]	4.88185e-08	0.000153469	P31943	P31943 [99-114]	P31943 1xPhospho [T/S]	0	1993.9	2.55318e+06	2.66087e+06	2.53472e+06	1.91457e+06	1.60286e+06	2.01111e+06	High	High	High	High	High	High	High	6.523e-05	6.613e-09	3.03
[R].SGEGEVSGLMR.[K]	1xPhospho [S7]; 1xTMT6plex [N-Term]	0.000838274	0.000153469	Q13263	Q13263 [473-483]	Q13263 1xPhospho [S479]	0	1430.65	1.77124e+06	1.64174e+06	1.68553e+06	1.88669e+06	1784723	2.06281e+06	High	High	High	High	High	High	High	6.523e-05	0.0001864	2.73
[K].HSPSPPPPTPTESR.[K]	2xPhospho [S2; S4]; 1xTMT6plex [N-Term]	0.0014264	0.000153469	Q92922	Q92922 [327-340]	Q92922 2xPhospho [S328; S330]	0	1875.82	99135.5	103550	89560.2	140841	96084	117572	High	High	High	High	High	High	High	6.523e-05	0.0003243	1.79
[R].SGSAAQAEGLCK.[Q]	1xCarbamidomethyl [C11]; 1xPhospho [S3]; 1xTMT6plex [K12]; 1xTMT6plex [N-Term]	5.86036e-05	0.000153469	Q92685	Q92685 [11-22]	Q92685 1xPhospho [S13]	0	1716.84	2.8624e+06	2.90584e+06	3.06846e+06	3.69735e+06	3.31045e+06	3.45963e+06	High	High	High	High	High	High	High	6.523e-05	1.148e-05	2.33
[R].HSPQQPSNGSLR.[S]	1xPhospho [S]; 1xTMT6plex [N-Term]	0.000391342	0.000153469	Q07157	Q07157 [328-339]	Q07157 1xPhospho [S]	0	1616.77	200060	209528	207274	340489	330215	339625	High	High	High	High	High	High	High	6.523e-05	8.42e-05	2.5
[R].SGSDAGEARPPTPASPR.[A]	1xPhospho [S/T]; 1xTMT6plex [N-Term]	0.000231376	0.000153469	Q96FS4	Q96FS4 [53-69]	Q96FS4 1xPhospho [S/T]	0	1961.93	61559.1	65604.6	62864.8	43376.6	40182.9	40206	High	High	High	High	High	High	High	6.523e-05	4.864e-05	1.6
[R].SGSIVELIAGGGSSCSPVLSR.[K]	1xCarbamidomethyl [C15]; 2xPhospho [S3; S13]; 1xTMT6plex [N-Term]	4.4236e-08	0.000153469	P42858	P42858 [417-437]	P42858 2xPhospho [S419; S429]	0	2422.13	418952	405521	428225	462972	495597	537238	High	High	High	High	High	High	High	6.523e-05	5.972e-09	3.62
[R].SGSMDPSGAHPSVR.[Q]	1xPhospho [S]; 1xTMT6plex [N-Term]	2.45194e-06	0.000153469	Q07666	Q07666 [18-31]	Q07666 1xPhospho [S]	0	1693.76	393600	393988	398730	483405	473689	523912	High	High	High	High	High	High	High	6.523e-05	4.073e-07	2.77
[R].SGSMDPSGAHPSVR.[Q]	1xPhospho [S3]; 1xOxidation [M4]; 1xTMT6plex [N-Term]	0.00125923	0.000153469	Q07666	Q07666 [18-31]	Q07666 1xPhospho [S20]	0	1709.75	128770	119281	121824	158636	165819	185437	High	High	High	High	High	High	High	6.523e-05	0.0002836	2.12
[R].HSLSGSSPGMK.[D]	1xPhospho [S6]; 1xOxidation [M10]; 1xTMT6plex [K11]; 1xTMT6plex [N-Term]	0.000119158	0.000153469	Q9UQ35	Q9UQ35 [1457-1467]	Q9UQ35 1xPhospho [S1462]	0	1641.81	50107	44961	45973.2	56578.2	56289.6	54386.9	High	High	High	High	High	High	High	6.523e-05	2.421e-05	2.47
[K].SGSMSLDPAVADGSESETEDSVLETR.[E]	2xPhospho [S14; S16]; 1xTMT6plex [N-Term]	2.74868e-12	0.000153469	O60447	O60447 [763-788]	O60447 2xPhospho [S776; S778]	0	3058.27	114103	81647.2	74284.5	127991	100844	133756	High	High	High	High	High	High	High	6.523e-05	2.242e-13	4.66
[K].HSLDSDEEEDDDDGGSSK.[Y]	1xPhospho [S5]; 1xTMT6plex [K18]; 1xTMT6plex [N-Term]	3.76325e-09	0.000153469	O95400	O95400 [45-62]	O95400 1xPhospho [S49]	0	2475.01	2.04885e+06	2.05866e+06	2.05156e+06	2.22489e+06	1.99293e+06	1.99328e+06	High	High	High	High	High	High	High	6.523e-05	4.483e-10	3.9
[R].HSHSHSPMSTR.[R]	3xPhospho [S2; S4; S6]; 1xTMT6plex [N-Term]	0.000345425	0.000153469	P62995	P62995 [94-104]	P62995 3xPhospho [S95; S97; S99]	0	1732.63	228592	243959	228781	350287	378082	406194	High	High	High	High	High	High	High	6.523e-05	7.379e-05	4.02
[K].SGSMSLDPAVADGSESETEDSVLETR.[E]	3xPhospho [S5; S14; S16]; 1xTMT6plex [N-Term]	0.00044628	0.000153469	O60447	O60447 [763-788]	O60447 3xPhospho [S767; S776; S778]	0	3138.23	48649.9	52295.8	54320.1	50182.1	50900.6	61631.2	High	High	High	High	High	High	High	6.523e-05	9.637e-05	2.89
[K].HSGSRSDEDRYQNGAER.[R]	1xPhospho [S6]; 1xTMT6plex [N-Term]	0.00159465	0.000153469	Q9HCG8	Q9HCG8 [861-877]	Q9HCG8 1xPhospho [S866]	2	2272.99	9758.33	10375.1	10332.5	8596.17	7905.86	6333.95	High	High	High	High	High	High	High	6.523e-05	0.0003634	2.59
[K].SGSQDFPQCNTIENTGTK.[Q]	1xCarbamidomethyl [C9]; 1xPhospho [S3]; 1xTMT6plex [K18]; 1xTMT6plex [N-Term]	0.000854946	0.000153469	P28290	P28290 [591-608]	P28290 1xPhospho [S593]	0	2522.16	903875	916932	865510	930779	935698	1.02287e+06	High	High	High	High	High	High	High	6.523e-05	0.0001898	1.79
[K].SGSSPSQSPCSDLEEPWLPR.[S]	1xCarbamidomethyl [C10]; 3xPhospho [S6; S8; S11]; 1xTMT6plex [N-Term]	1.09697e-05	0.000153469	Q5SYE7	Q5SYE7 [720-739]	Q5SYE7 3xPhospho [S725; S727; S730]	0	2685.05	22260.3	29058.1	28026.5	25145.3	23142.8	29492.4	High	High	High	High	High	High	High	6.523e-05	1.97e-06	1.87
[R].SGSSSPDSEITELK.[F]	2xPhospho [S3; S4]; 1xTMT6plex [K14]	0.000302897	0.000153469	P17812	P17812 [571-584]	P17812 2xPhospho [S573; S574]	0	1825.77	244561	257903	256211	359865	366094	349326	High	High	High	High	High	High	High	6.523e-05	6.441e-05	2.47
[R].HSPTGPPGFPR.[D]	1xPhospho [S/T]; 1xTMT6plex [N-Term]	9.97871e-05	0.000153469	P98175	P98175 [88-98]	P98175 1xPhospho [S/T]	0	1458.71	1.5849e+06	1.43102e+06	1.5193e+06	1.89641e+06	1.57927e+06	1.73303e+06	High	High	High	High	High	High	High	6.523e-05	2.002e-05	2.27
[K].HSQPSPEPHSPTEPPAWGSSIVK.[V]	2xPhospho [S5; S10]; 1xTMT6plex [K23]; 1xTMT6plex [N-Term]	6.44216e-06	0.000153469	Q5VZ89	Q5VZ89 [964-986]	Q5VZ89 2xPhospho [S968; S973]	0	3070.45	1.78484e+06	1.91384e+06	1.98416e+06	2.20142e+06	2.0168e+06	2.29194e+06	High	High	High	High	High	High	High	6.523e-05	1.126e-06	2.58
[R].HTDDEMTGYVATR.[W]	1xPhospho [Y9]; 1xOxidation [M6]; 1xTMT6plex [N-Term]	8.63562e-05	0.000153469	Q16539	Q16539 [174-186]	Q16539 1xPhospho [Y182]	0	1820.77	26751.8	26686.6	24138.5	18596.9	14842	19963.8	High	High	High	High	High	High	High	6.523e-05	1.72e-05	1.71
[R].HSYCCGGLPTESPHSSVK.[A]	2xCarbamidomethyl [C4; C5]; 2xPhospho [S16; S/T]; 1xTMT6plex [K18]; 1xTMT6plex [N-Term]	1.28774e-06	0.000153469	O95490	O95490 [1101-1118]	O95490 2xPhospho [S1116; S/T]	0	2621.13	2.08388e+06	2.23028e+06	2.02758e+06	931641	776631	852991	High	High	High	High	High	High	High	6.523e-05	2.071e-07	3.09
[K].SGLELTELQNMTVPEDDNISNDSNDFTEVENGQINSK.[F]	2xPhospho [S20; S23]; 1xTMT6plex [K37]	7.54266e-06	0.000153469	Q9H2H9	Q9H2H9 [6-42]	Q9H2H9 2xPhospho [S25; S28]	0	4485.94	451791	438399	446799	245726	240045	199595	High	High	High	High	High	High	High	6.523e-05	1.327e-06	1.51
[K].HSVTAATPPPSPTSGESGDLLSNLLQSPSSAK.[L]	2xPhospho [T/S]; 1xTMT6plex [K32]; 1xTMT6plex [N-Term]	1.81704e-07	0.000153469	Q96QU8	Q96QU8 [198-229]	Q96QU8 2xPhospho [T/S]	0	3751.82	1.05788e+06	1.10301e+06	1.20747e+06	1.54563e+06	1.48594e+06	1.81086e+06	High	High	High	High	High	High	High	6.523e-05	2.641e-08	3.13
[K].HSTPSNSSNPSGPPSPNSPHR.[S]	2xPhospho [S15; S18]; 1xTMT6plex [N-Term]	9.4557e-07	0.000153469	Q9Y5S2	Q9Y5S2 [1676-1696]	Q9Y5S2 2xPhospho [S1690; S1693]	0	2530.07	32660.7	31563	42854.2	42196	46859.2	52568.8	High	High	High	High	High	High	High	6.523e-05	1.497e-07	3.39
[K].SGLELTELQNMTVPEDDNISNDSNDFTEVENGQINSK.[F]	2xPhospho [S/T]; 1xTMT6plex [K37]; 1xTMT6plex [N-Term]	1.09403e-09	0.000153469	Q9H2H9	Q9H2H9 [6-42]	Q9H2H9 2xPhospho [S/T]	0	4715.1	1.1357e+06	1.30475e+06	1.31977e+06	1.06199e+06	1.01225e+06	837143	High	High	High	High	High	High	High	6.523e-05	1.216e-10	3.13
[R].HSSTGDSADAGPPAAGSAR.[G]	1xPhospho [S3]; 1xTMT6plex [N-Term]	6.06405e-08	0.000153469	Q6ZU35	Q6ZU35 [872-890]	Q6ZU35 1xPhospho [S874]	0	2020.89	73962.5	68250.9	60336.6	81914.6	89783.9	86266.8	High	High	High	High	High	High	High	6.523e-05	8.287e-09	4.19
[R].HSSPTEERDEPAYPR.[G]	1xPhospho [S3]; 1xTMT6plex [N-Term]	0.000759657	0.000153469	Q9Y6R4	Q9Y6R4 [1250-1264]	Q9Y6R4 1xPhospho [S1252]	1	2079.93	76860	84546.3	82178.6	86612.1	90155.4	91976.9	High	High	High	High	High	High	High	6.523e-05	0.000168	2.77
[R].SGLTVPTSPK.[G]	1xPhospho [S8]; 1xTMT6plex [K10]; 1xTMT6plex [N-Term]	0.00016227	0.000153469	Q53EL6	Q53EL6 [87-96]	Q53EL6 1xPhospho [S94]	0	1524.84	1.25107e+06	1.34272e+06	1.21345e+06	1.39288e+06	1.22938e+06	1.26697e+06	High	High	High	High	High	High	High	6.523e-05	3.347e-05	3.11
[R].HSSISPVRLPLNSSLGAELSR.[K]	2xPhospho [S3; S5]; 1xTMT6plex [N-Term]	1.1932e-07	0.000153469	Q9NYV4	Q9NYV4 [381-401]	Q9NYV4 2xPhospho [S383; S385]	1	2609.31	3.49199e+06	3.73215e+06	3.70141e+06	2.01498e+06	1.82106e+06	1.94899e+06	High	High	High	High	High	High	High	6.523e-05	1.689e-08	4.75
[R].HSSISPSTLTLK.[S]	2xPhospho [S3; S5]; 1xTMT6plex [K12]; 1xTMT6plex [N-Term]	0.000317151	0.000153469	Q14004	Q14004 [435-446]	Q14004 2xPhospho [S437; S439]	0	1888.96	579941	450862	541465	487015	432356	556620	High	High	High	High	High	High	High	6.523e-05	6.744e-05	2.54
[R].HSSETFSSTPSATR.[V]	1xPhospho [S3]; 1xTMT6plex [N-Term]	4.81184e-05	0.000153469	P35568	P35568 [1099-1112]	P35568 1xPhospho [S1101]	0	1803.81	124401	121915	115429	113323	108303	118359	High	High	High	High	High	High	High	6.523e-05	9.352e-06	2.19
[R].HSSEDSDITSLIEAMDK.[D]	2xPhospho [S3; S6]; 1xTMT6plex [K17]; 1xTMT6plex [N-Term]	0.000415174	0.000153469	Q92545	Q92545 [1340-1356]	Q92545 2xPhospho [S1342; S1345]	0	2496.1	98629.8	100551	106426	88877.3	87540.2	101917	High	High	High	High	High	High	High	6.523e-05	8.974e-05	2.56
[R].HSQEQGSGGQASAASNPPSFFTTPTSDGAFELAPT.[-]	2xPhospho [S7; S12]; 1xTMT6plex [N-Term]	0.000476576	0.000153469	Q99956	Q99956 [350-384]	Q99956 2xPhospho [S356; S361]	0	3868.66	49462.4	36528.5	50183.2	32522	29163.5	36540.6	High	High	High	High	High	High	High	6.523e-05	0.0001034	2.84
[R].SNTLDIMDGR.[I]	1xPhospho [T3]; 1xTMT6plex [N-Term]	0.000452181	0.000153469	O94915	O94915 [1957-1966]	O94915 1xPhospho [T1959]	0	1430.65	487882	475759	478979	773552	723680	754764	High	High	High	High	High	High	High	6.523e-05	9.792e-05	2.73
[K].GPCAPAASSPTQK.[E]	1xCarbamidomethyl [C3]; 1xPhospho [T11]; 1xTMT6plex [K13]; 1xTMT6plex [N-Term]	0.000790179	0.000153469	Q8N1P7	Q8N1P7 [602-614]	Q8N1P7 1xPhospho [T612]	0	1809.9	134182	145982	145336	69761.2	58324.6	65780.5	High	High	High	High	High	High	High	6.523e-05	0.000175	1.47
[R].FPGDQVVNGAGPELSTGPSPGSPTLDIDQSIEQLNR.[L]	1xPhospho [S/T]; 1xTMT6plex [N-Term]	2.30491e-10	0.000153469	Q68CZ2	Q68CZ2 [669-704]	Q68CZ2 1xPhospho [S/T]	0	4001.93	242144	272197	233998	283359	317587	268293	High	High	High	High	High	High	High	6.523e-05	2.361e-11	2.81
[R].SRPTSEGSDIESTEPQK.[Q]	1xPhospho [S8]; 1xTMT6plex [K17]; 1xTMT6plex [N-Term]	1.4763e-08	0.000153469	Q4G0J3	Q4G0J3 [254-270]	Q4G0J3 1xPhospho [S261]	0	2386.15	644473	652882	597428	687178	688464	628798	High	High	High	High	High	High	High	6.523e-05	1.885e-09	3.12
[R].SRPTSEGSDIESTEPQK.[Q]	2xPhospho [S/T]; 1xTMT6plex [K17]; 1xTMT6plex [N-Term]	0.000440456	0.000153469	Q4G0J3	Q4G0J3 [254-270]	Q4G0J3 2xPhospho [S/T]	0	2466.12	1.43518e+07	1.25933e+07	1.30004e+07	1.38372e+07	1.30202e+07	1.35713e+07	High	High	High	High	High	High	High	6.523e-05	9.516e-05	3.43
[R].SRPTSFADELAAR.[I]	1xPhospho [T4]; 1xTMT6plex [N-Term]	0.000198926	0.000153469	Q9Y4E1; Q641Q2	Q9Y4E1 [284-296]; Q641Q2 [284-296]	Q9Y4E1 1xPhospho [T287]; Q641Q2 1xPhospho [T287]	0	1729.85	269446	278299	305275	381780	294430	348538	High	High	High	High	High	High	High	6.523e-05	4.139e-05	2.72
[R].FNGGHSPTHSPEK.[I]	2xPhospho [S6; S10]; 1xTMT6plex [K13]; 1xTMT6plex [N-Term]	0.000289284	0.000153469	Q9Y5K6	Q9Y5K6 [505-517]	Q9Y5K6 2xPhospho [S510; S514]	0	2012.9	693199	720954	701117	790822	655326	741939	High	High	High	High	High	High	High	6.523e-05	6.147e-05	2.63
[R].FNGGHSPTHSPEK.[I]	1xPhospho [S6]; 1xTMT6plex [K13]; 1xTMT6plex [N-Term]	0.00132709	0.000153469	Q9Y5K6	Q9Y5K6 [505-517]	Q9Y5K6 1xPhospho [S510]	0	1932.94	64417.7	61151.1	69547.6	68040.9	73570.4	74139.1	High	High	High	High	High	High	High	6.523e-05	0.0003013	1.82
[K].FNFESFPESPGEK.[G]	1xPhospho [S9]; 1xTMT6plex [K13]; 1xTMT6plex [N-Term]	0.00102744	0.000153469	Q96Q05	Q96Q05 [945-957]	Q96Q05 1xPhospho [S953]	0	2052.97	90227	110330	109005	112491	97592.6	94774.7	High	High	High	High	High	High	High	6.523e-05	0.0002308	1.94
[R].SRNSPLLER.[A]	1xPhospho [S4]; 1xTMT6plex [N-Term]	0.000795384	0.000153469	Q7KZI7	Q7KZI7 [483-491]	Q7KZI7 1xPhospho [S486]	1	1380.72	586962	588385	636234	511393	487132	541506	High	High	High	High	High	High	High	6.523e-05	0.0001761	3.31
[R].SRPTSFADELAAR.[I]	2xPhospho [T4; S5]; 1xTMT6plex [N-Term]	4.74902e-05	0.000153469	Q9Y4E1; Q641Q2	Q9Y4E1 [284-296]; Q641Q2 [284-296]	Q9Y4E1 2xPhospho [T287; S288]; Q641Q2 2xPhospho [T287; S288]	0	1809.81	1.27287e+06	1.27695e+06	1.27886e+06	1.84016e+06	1.76356e+06	1.75314e+06	High	High	High	High	High	High	High	6.523e-05	9.175e-06	3.47
[K].FNDSEGDDTEETEDYR.[Q]	1xPhospho [S/T]; 1xTMT6plex [N-Term]	1.90755e-08	0.000153469	Q9NYF8	Q9NYF8 [394-409]	Q9NYF8 1xPhospho [S/T]	0	2230.85	1.09351e+06	1.22129e+06	1.19778e+06	1.02635e+06	971490	1.0759e+06	High	High	High	High	High	High	High	6.523e-05	2.468e-09	2.95
[K].SRQSVVTLQGSAVVANR.[T]	1xPhospho [S4]; 1xTMT6plex [N-Term]	9.174e-08	0.000153469	Q8TE77	Q8TE77 [599-615]	Q8TE77 1xPhospho [S602]	1	2081.11	351095	408430	350528	294590	308208	297522	High	High	High	High	High	High	High	6.523e-05	1.282e-08	4.17
[R].SRQTPSPDVVLR.[G]	2xPhospho [T4; S6]; 1xTMT6plex [N-Term]	0.000219529	0.000153469	Q9UPQ0	Q9UPQ0 [212-223]	Q9UPQ0 2xPhospho [T215; S217]	1	1743.84	90812.2	105863	114303	144880	113872	130741	High	High	High	High	High	High	High	6.523e-05	4.592e-05	2.55
[R].SRSDIDVNAAAGAK.[A]	1xPhospho [S3]; 1xTMT6plex [K14]; 1xTMT6plex [N-Term]	4.20803e-09	0.000153469	O75122	O75122 [368-381]	O75122 1xPhospho [S370]	1	1912.99	3.83086e+06	4.09765e+06	3.98581e+06	3.5461e+06	3.53872e+06	3.6614e+06	High	High	High	High	High	High	High	6.523e-05	5.013e-10	4.05
[K].FMEQSRSPSVSPSK.[Q]	2xPhospho [S9; S11]; 1xTMT6plex [K14]; 1xTMT6plex [N-Term]	0.000949625	0.000153469	Q96JG6	Q96JG6 [488-501]	Q96JG6 2xPhospho [S496; S498]	1	2185.02	411266	487459	424596	397729	330528	343915	High	High	High	High	High	High	High	6.523e-05	0.0002119	2.15
[K].FIYLEDGTGSAVSLE.[-]	2xPhospho [S10; S13]; 1xTMT6plex [N-Term]	0.00149342	0.000153469	O00220	O00220 [454-468]	O00220 2xPhospho [S463; S466]	0	1989.87	17659.4	20077.7	20843.3	17249.2	17883.7	17011.4	High	High	High	High	High	High	High	6.523e-05	0.0003385	1.03
[R].SRSDIDVNAAASAK.[S]	1xPhospho [S3]; 1xTMT6plex [K14]; 1xTMT6plex [N-Term]	8.91196e-12	0.000153469	Q7Z460	Q7Z460 [598-611]	Q7Z460 1xPhospho [S600]	1	1943	5.93674e+06	6.14132e+06	5.52083e+06	7.74016e+06	7.18246e+06	7.43436e+06	High	High	High	High	High	High	High	6.523e-05	7.762e-13	4.37
[R].SRSDVDMDAAAEATR.[L]	1xPhospho [S3]; 1xTMT6plex [N-Term]	2.80736e-05	0.000153469	O15085	O15085 [633-647]	O15085 1xPhospho [S635]	1	1903.84	208999	231925	252575	215932	264691	196377	High	High	High	High	High	High	High	6.523e-05	5.301e-06	2.88
[K].FNDSEGDDTEETEDYR.[Q]	2xPhospho [S4; T9]; 1xTMT6plex [N-Term]	9.30785e-06	0.000153469	Q9NYF8	Q9NYF8 [394-409]	Q9NYF8 2xPhospho [S397; T402]	0	2310.82	335001	436011	389331	448065	441773	455008	High	High	High	High	High	High	High	6.523e-05	1.651e-06	3.37
[R].SRLTPVSPESSSTEEK.[S]	2xPhospho [T/S]; 1xTMT6plex [K16]; 1xTMT6plex [N-Term]	0.000505595	0.000153469	Q13501	Q13501 [266-281]	Q13501 2xPhospho [T/S]	1	2352.11	5.10639e+06	5.49372e+06	5.66701e+06	1.9014e+06	1.94191e+06	1.9837e+06	High	High	High	High	High	High	High	6.523e-05	0.0001103	2.32
[K].FPPEITVTPPTPTLLSPK.[G]	2xPhospho [T8; T]; 1xTMT6plex [K18]; 1xTMT6plex [N-Term]	5.39481e-06	0.000153469	Q9Y6J0	Q9Y6J0 [2144-2161]	Q9Y6J0 2xPhospho [T2151; T]	0	2553.34	627951	649346	611883	613554	661506	678966	High	High	High	High	High	High	High	6.523e-05	9.364e-07	2.82
[R].SQTTTERDSDTDVEEEELPVENR.[E]	2xPhospho [T5; T11]; 1xTMT6plex [N-Term]	1.02315e-06	0.000153469	Q14676	Q14676 [445-467]	Q14676 2xPhospho [T449; T455]	1	3068.28	321602	344292	286345	393823	443641	413372	High	High	High	High	High	High	High	6.523e-05	1.622e-07	3.4
[R].FQQMGDDLPESASESTEESDSEDDD.[-]	2xPhospho [S13; S]; 1xTMT6plex [N-Term]	0.00014704	0.000153469	Q9UKD2	Q9UKD2 [215-239]	Q9UKD2 2xPhospho [S227; S]	0	3152.12	143727	111869	153514	189252	190912	199334	High	High	High	High	High	High	High	6.523e-05	3.015e-05	2.3
[R].SRDSGDENEPIQER.[F]	1xPhospho [S4]; 1xTMT6plex [N-Term]	4.93353e-07	0.000153469	Q8WX93	Q8WX93 [1118-1131]	Q8WX93 1xPhospho [S1121]	1	1940.85	35026.1	39652.2	39068.6	52464.9	43145.8	47114.8	High	High	High	High	High	High	High	6.523e-05	7.518e-08	3.72
[K].FQDLSEGSSISQLSFAEDISADEDDQILSQGK.[H]	1xPhospho [S]; 1xTMT6plex [K32]; 1xTMT6plex [N-Term]	5.15881e-09	0.000153469	Q14684	Q14684 [331-362]	Q14684 1xPhospho [S]	0	3997.88	197886	215798	243019	189155	192286	184728	High	High	High	High	High	High	High	6.523e-05	6.211e-10	3.24
[R].SRESSPSHGLLK.[L]	2xPhospho [S4; S5]; 1xTMT6plex [K12]; 1xTMT6plex [N-Term]	0.00181812	0.000153469	Q96JH7	Q96JH7 [994-1005]	Q96JH7 2xPhospho [S997; S998]	1	1915.94	2.47415e+06	2.75444e+06	2.59377e+06	2.57005e+06	2.62959e+06	2.60836e+06	High	High	High	High	High	High	High	6.523e-05	0.0004159	2.87
[K].FPSPHPSPAK.[L]	2xPhospho [S3; S7]; 1xTMT6plex [K10]; 1xTMT6plex [N-Term]	0.00129272	0.000153469	O14681	O14681 [324-333]	O14681 2xPhospho [S326; S330]	0	1682.81	3.09079e+06	3.34448e+06	3.41077e+06	3.97361e+06	3.85252e+06	4.28632e+06	High	High	High	High	High	High	High	6.523e-05	0.0002932	2.76
[R].FPSNLEVEASPQASSAEVNASPLWNLAHVK.[M]	2xPhospho [S10; S14]; 1xTMT6plex [K30]; 1xTMT6plex [N-Term]	0.00015396	0.000153469	O94864	O94864 [314-343]	O94864 2xPhospho [S323; S327]	0	3810.85	79802.9	74766.8	60179.5	57593.5	59843.6	56485.5	High	High	High	High	High	High	High	6.523e-05	3.156e-05	3.08
[K].SRLSSSSSNDSGNK.[V]	1xPhospho [S4]; 1xTMT6plex [K14]; 1xTMT6plex [N-Term]	0.000138597	0.000153469	Q09666	Q09666 [5860-5873]	Q09666 1xPhospho [S5863]	1	1963.95	58732.3	61537.5	51208.2	102563	99194.7	102564	High	High	High	High	High	High	High	6.523e-05	2.841e-05	2
[R].FPSGNQGGAGPSQGSGGGTGGSVYTEDNDDDLYG.[-]	2xPhospho [S/T]; 1xTMT6plex [N-Term]	1.18698e-05	0.000153469	P55072	P55072 [773-806]	P55072 2xPhospho [S/T]	0	3609.42	18889.9	18103.8	21023.5	19367.8	17682.1	22636.6	High	High	High	High	High	High	High	6.523e-05	2.134e-06	2.85
[R].FPSGNQGGAGPSQGSGGGTGGSVYTEDNDDDLYG.[-]	1xPhospho [T/Y/S]; 1xTMT6plex [N-Term]	0.000420664	0.000153469	P55072	P55072 [773-806]	P55072 1xPhospho [T/S]	0	3529.45	672871	574180	583852	461277	471489	612938	High	High	High	High	High	High	High	6.523e-05	9.09e-05	2.19
[R].SRLTPVSPESSSTEEK.[S]	1xPhospho [T4]; 1xTMT6plex [K16]; 1xTMT6plex [N-Term]	7.71299e-07	0.000153469	Q13501	Q13501 [266-281]	Q13501 1xPhospho [T269]	1	2272.15	505251	601821	575768	227721	195614	232650	High	High	High	High	High	High	High	6.523e-05	1.206e-07	3.33
[R].SRSESETSTMAAK.[K]	1xPhospho [S/T]; 1xTMT6plex [K13]; 1xTMT6plex [N-Term]	5.6338e-05	0.000153469	Q96B23	Q96B23 [143-155]	Q96B23 1xPhospho [S/T]	1	1922.93	758829	848763	842833	630416	613249	578601	High	High	High	High	High	High	High	6.523e-05	1.098e-05	2.97
[K].FQSPQIQATISPPLQPK.[T]	1xPhospho [T9]; 1xTMT6plex [K17]; 1xTMT6plex [N-Term]	0.000883474	0.000153469	Q7Z478	Q7Z478 [190-206]	Q7Z478 1xPhospho [T198]	0	2418.32	355522	329286	291734	575821	351483	326609	High	High	High	High	High	High	High	6.523e-05	0.0001975	2.01
[K].FLNRSPEESFDIK.[E]	2xPhospho [S5; S9]; 1xTMT6plex [K13]; 1xTMT6plex [N-Term]	0.000565314	0.000153469	Q96S38	Q96S38 [419-431]	Q96S38 2xPhospho [S423; S427]	1	2200.05	1.17204e+06	1.35962e+06	1.22947e+06	526996	494636	555920	High	High	High	High	High	High	High	6.523e-05	0.000124	2.94
[R].SRSFTLDDESLK.[Y]	1xPhospho [S3]; 1xTMT6plex [K12]; 1xTMT6plex [N-Term]	6.17667e-05	0.000153469	Q86WR7	Q86WR7 [41-52]	Q86WR7 1xPhospho [S43]	1	1935.98	592390	583927	565614	290319	296283	297108	High	High	High	High	High	High	High	6.523e-05	1.215e-05	2.59
[R].FHSPSTTWSPNK.[D]	2xPhospho [S3; S5]; 1xTMT6plex [K12]; 1xTMT6plex [N-Term]	0.000359311	0.000153469	Q99590	Q99590 [794-805]	Q99590 2xPhospho [S796; S798]	0	2006.92	1.61651e+06	1.79026e+06	1.84372e+06	2.01396e+06	1.92155e+06	2.01892e+06	High	High	High	High	High	High	High	6.523e-05	7.687e-05	2.76
[R].FHSPSTTWSPNK.[D]	1xPhospho [S3]; 1xTMT6plex [K12]; 1xTMT6plex [N-Term]	0.000554286	0.000153469	Q99590	Q99590 [794-805]	Q99590 1xPhospho [S796]	0	1926.95	346766	357204	434949	328434	354449	311539	High	High	High	High	High	High	High	6.523e-05	0.0001215	2.35
[R].FHSLPFSLTK.[M]	2xPhospho [S3; S7]; 1xTMT6plex [K10]; 1xTMT6plex [N-Term]	0.000295042	0.000153469	Q9NQC7	Q9NQC7 [416-425]	Q9NQC7 2xPhospho [S418; S422]	0	1794.9	400739	405997	393622	217789	226184	244338	High	High	High	High	High	High	High	6.523e-05	6.246e-05	2.38
[R].SRSPPPVSK.[R]	1xPhospho [S3]; 1xTMT6plex [K9]; 1xTMT6plex [N-Term]	8.86561e-05	0.000153469	Q01130	Q01130 [189-197]	Q01130 1xPhospho [S191]	1	1492.83	194133	202651	180672	267855	254929	254688	High	High	High	High	High	High	High	6.523e-05	1.774e-05	2.93
[R].SRSPSSPELNNK.[C]	2xPhospho [S3; S5]; 1xTMT6plex [K12]; 1xTMT6plex [N-Term]	0.00183008	0.000153469	Q9UQ35	Q9UQ35 [1497-1508]	Q9UQ35 2xPhospho [S1499; S1501]	1	1933.92	1.78735e+06	1.90694e+06	1.8328e+06	1.59514e+06	1.5874e+06	1.56379e+06	High	High	High	High	High	High	High	6.523e-05	0.0004181	2.92
[K].FGSADNIPNLK.[D]	1xPhospho [S3]; 1xTMT6plex [K11]; 1xTMT6plex [N-Term]	0.00108283	0.000153469	O94876	O94876 [380-390]	O94876 1xPhospho [S382]	0	1713.9	641102	675858	748264	831952	688517	723332	High	High	High	High	High	High	High	6.523e-05	0.0002434	1.89
[K].SRSPIIHSPK.[R]	2xPhospho [S3; S8]; 1xTMT6plex [K10]; 1xTMT6plex [N-Term]	2.9784e-05	0.000153469	O94913	O94913 [487-496]	O94913 2xPhospho [S489; S494]	1	1739.9	1.85706e+06	1.89641e+06	1.90048e+06	2.19524e+06	1.88968e+06	2.1106e+06	High	High	High	High	High	High	High	6.523e-05	5.647e-06	3.37
[R].FGQAATMEGIGAIGGTPPAFNR.[A]	1xPhospho [T16]; 1xTMT6plex [N-Term]	1.74209e-11	0.000153469	Q15233	Q15233 [435-456]	Q15233 1xPhospho [T450]	0	2472.19	198264	182685	175053	147969	143631	191645	High	High	High	High	High	High	High	6.523e-05	1.561e-12	4.46
[K].FGESEEVEMEVESDEEDDKQEK.[A]	1xPhospho [S13]; 2xTMT6plex [K19; K22]; 1xTMT6plex [N-Term]	1.78623e-08	0.000153469	Q15459	Q15459 [317-338]	Q15459 1xPhospho [S329]	1	3384.52	3.51451e+06	3.83016e+06	3.7059e+06	3.7662e+06	3.53564e+06	3.74553e+06	High	High	High	High	High	High	High	6.523e-05	2.3e-09	3.59
[K].FGESEEVEMEVESDEEDDK.[Q]	1xPhospho [S13]; 1xTMT6plex [K19]; 1xTMT6plex [N-Term]	3.31287e-08	0.000153469	Q15459	Q15459 [317-335]	Q15459 1xPhospho [S329]	0	2770.16	436339	458307	510991	796504	779424	804590	High	High	High	High	High	High	High	6.523e-05	4.389e-09	3.02
[R].FFTTGSDSESESSLSGEELVTKPVGGNYGK.[Q]	1xPhospho [S6]; 2xTMT6plex [K22; K30]; 1xTMT6plex [N-Term]	2.70594e-06	0.000153469	Q99613	Q99613 [4-33]	Q99613 1xPhospho [S9]	0	3876.9	128787	132901	133064	131082	115173	119721	High	High	High	High	High	High	High	6.523e-05	4.504e-07	3.38
[R].SRSQPCVLNDK.[K]	1xCarbamidomethyl [C6]; 1xPhospho [S3]; 1xTMT6plex [K11]; 1xTMT6plex [N-Term]	0.00121859	0.000153469	Q14153	Q14153 [266-276]	Q14153 1xPhospho [S268]	1	1841.93	344156	379180	423341	419504	421236	420520	High	High	High	High	High	High	High	6.523e-05	0.0002745	2.49
[R].SRSPTPPSSAGLGSNSAPPIPDSR.[L]	3xPhospho [S3; S8; S9]; 1xTMT6plex [N-Term]	0.000352299	0.000153469	Q8IWX8	Q8IWX8 [815-838]	Q8IWX8 3xPhospho [S817; S822; S823]	1	2804.23	659944	639817	612719	620197	607867	631406	High	High	High	High	High	High	High	6.523e-05	7.565e-05	2.01
[K].FKAEAPLPSPK.[L]	1xPhospho [S9]; 2xTMT6plex [K2; K11]; 1xTMT6plex [N-Term]	2.62882e-05	0.000153469	Q09666	Q09666 [5102-5112]	Q09666 1xPhospho [S5110]	1	1952.12	737384	670853	667709	989974	894920	877334	High	High	High	High	High	High	High	6.523e-05	4.932e-06	1.37
[R].SRSGDVLAK.[N]	1xPhospho [S3]; 1xTMT6plex [K9]; 1xTMT6plex [N-Term]	0.00175948	0.000153469	P85299	P85299 [238-246]	P85299 1xPhospho [S240]	1	1470.81	877702	884788	911233	542244	460290	560312	High	High	High	High	High	High	High	6.523e-05	0.0004019	2.58
[R].FIIGSVSEDNSEDEISNLVK.[L]	2xPhospho [S7; S]; 1xTMT6plex [K20]; 1xTMT6plex [N-Term]	1.81704e-07	0.000153469	Q13085	Q13085 [19-38]	Q13085 2xPhospho [S25; S]	0	2813.33	3.17731e+06	3.49066e+06	3.49025e+06	2.36132e+06	2.16908e+06	2.24648e+06	High	High	High	High	High	High	High	6.523e-05	2.632e-08	2.79
[R].FIIGSVSEDNSEDEISNLVK.[L]	1xPhospho [S]; 1xTMT6plex [K20]; 1xTMT6plex [N-Term]	2.3508e-10	0.000153469	Q13085	Q13085 [19-38]	Q13085 1xPhospho [S]	0	2733.36	2.95035e+06	2.94518e+06	2.84269e+06	1.52151e+06	1.4602e+06	1.50692e+06	High	High	High	High	High	High	High	6.523e-05	2.414e-11	3.21
[R].FIHQQPQSSSPVYGSSAK.[T]	1xPhospho [S8]; 1xTMT6plex [K18]; 1xTMT6plex [N-Term]	5.93016e-07	0.000153469	P49023	P49023 [76-93]	P49023 1xPhospho [S83]	0	2486.25	481703	454468	454726	466272	384272	364583	High	High	High	High	High	High	High	6.523e-05	9.15e-08	2.28
[R].FLETDSEEEQEEVNEK.[K]	2xPhospho [T4; S6]; 1xTMT6plex [K16]; 1xTMT6plex [N-Term]	4.84356e-05	0.000153469	Q76FK4	Q76FK4 [885-900]	Q76FK4 2xPhospho [T888; S890]	0	2573.1	1.16394e+06	1.29803e+06	1.28597e+06	1.67766e+06	1.50575e+06	1.71821e+06	High	High	High	High	High	High	High	6.523e-05	9.354e-06	4.25
[R].FLETDSEEEQEEVNEK.[K]	1xPhospho [S6]; 1xTMT6plex [K16]; 1xTMT6plex [N-Term]	1.86793e-05	0.000153469	Q76FK4	Q76FK4 [885-900]	Q76FK4 1xPhospho [S890]	0	2493.13	53216.8	71338.5	59139.3	106924	92439	118448	High	High	High	High	High	High	High	6.523e-05	3.446e-06	3.23
[R].SRSGEGEVSGLMR.[K]	1xPhospho [S3]; 1xTMT6plex [N-Term]	8.60206e-06	0.000153469	Q13263	Q13263 [471-483]	Q13263 1xPhospho [S473]	1	1673.79	1.68806e+06	1.74184e+06	1.74757e+06	1.71681e+06	1.59759e+06	1.72087e+06	High	High	High	High	High	High	High	6.523e-05	1.528e-06	4.27
[R].SRSGEGEVSGLMR.[K]	1xPhospho [S3]; 1xOxidation [M12]; 1xTMT6plex [N-Term]	0.00100741	0.000153469	Q13263	Q13263 [471-483]	Q13263 1xPhospho [S473]	1	1689.78	373047	368673	410101	422869	411147	395176	High	High	High	High	High	High	High	6.523e-05	0.0002258	3.16
[K].FLESAAADFSDEDEDDDVDGR.[E]	1xPhospho [S10]; 1xTMT6plex [N-Term]	6.48413e-11	0.000153469	O43815	O43815 [236-256]	O43815 1xPhospho [S245]	0	2627.05	984625	1.02672e+06	975809	555238	535701	689863	High	High	High	High	High	High	High	6.523e-05	6.253e-12	4
[R].SRSGSSQELDVKPSASPQER.[S]	2xPhospho [S3; S5]; 1xTMT6plex [K12]; 1xTMT6plex [N-Term]	0.000124766	0.000153469	Q9UQ35	Q9UQ35 [1537-1556]	Q9UQ35 2xPhospho [S1539; S1541]	1	2763.31	172368	171797	174617	174250	150977	163585	High	High	High	High	High	High	High	6.523e-05	2.543e-05	2.65
[R].SRSHTSEGAHLDITPNSGAAGNSAGPK.[S]	1xPhospho [S3]; 1xTMT6plex [K27]; 1xTMT6plex [N-Term]	1.01379e-05	0.000153469	Q92597	Q92597 [362-388]	Q92597 1xPhospho [S364]	1	3157.54	53532.4	52601.8	58482.7	111205	139660	111608	High	High	High	High	High	High	High	6.523e-05	1.808e-06	3.6
[R].SRSLSESYELSSDLQDK.[Q]	2xPhospho [S3; S5]; 1xTMT6plex [K17]; 1xTMT6plex [N-Term]	2.6116e-05	0.000153469	Q6DN90	Q6DN90 [103-119]	Q6DN90 2xPhospho [S105; S107]	1	2562.18	176647	178019	189590	174201	164363	195118	High	High	High	High	High	High	High	6.523e-05	4.891e-06	2.75
[K].FLDDDGSISPIEESTAEDEDATHLEDNECDIK.[L]	1xCarbamidomethyl [C29]; 2xPhospho [S9; S]; 1xTMT6plex [K32]; 1xTMT6plex [N-Term]	1.85569e-05	0.000153469	Q9H5J8	Q9H5J8 [198-229]	Q9H5J8 2xPhospho [S206; S]	0	4227.78	251706	242659	276622	205328	245262	192829	High	High	High	High	High	High	High	6.523e-05	3.419e-06	2.94
[R].SRSPGRPPK.[S]	1xPhospho [S3]; 1xTMT6plex [K9]; 1xTMT6plex [N-Term]	0.0011412	0.000153469	Q14739	Q14739 [84-92]	Q14739 1xPhospho [S86]	1	1519.85	189536	233900	256577	794924	667674	724348	High	High	High	High	High	High	High	6.523e-05	0.0002568	2.16
[K].FICVTPTTCSNTIDLPMSPR.[T]	2xCarbamidomethyl [C3; C9]; 1xPhospho [S/T]; 1xTMT6plex [N-Term]	0.00178271	0.000153469	P40763	P40763 [710-729]	P40763 1xPhospho [S/T]	0	2619.22	170361	194921	211764	133591	109891	113705	High	High	High	High	High	High	High	6.523e-05	0.0004058	2.24
[R].SRSESETSTMAAK.[K]	1xPhospho [S]; 1xOxidation [M10]; 1xTMT6plex [K13]; 1xTMT6plex [N-Term]	0.000228355	0.000153469	Q96B23	Q96B23 [143-155]	Q96B23 1xPhospho [S]	1	1938.92	389221	422501	393311	288064	260742	257255	High	High	High	High	High	High	High	6.523e-05	4.798e-05	3.02
[R].SQTTTERDSDTDVEEEELPVENR.[E]	1xPhospho [S9]; 1xTMT6plex [N-Term]	1.14553e-09	0.000153469	Q14676	Q14676 [445-467]	Q14676 1xPhospho [S453]	1	2988.32	389637	480830	438406	807969	778367	775706	High	High	High	High	High	High	High	6.523e-05	1.276e-10	5.24
[R].FRDQDLASCDR.[D]	1xCarbamidomethyl [C9]; 1xPhospho [S8]; 1xTMT6plex [N-Term]	0.00111163	0.000153469	Q9Y383	Q9Y383 [340-350]	Q9Y383 1xPhospho [S347]	1	1691.74	675396	642749	664548	675583	667824	613456	High	High	High	High	High	High	High	6.523e-05	0.0002495	2.17
[R].SQTPPGVATPPIPK.[I]	1xPhospho [T3]; 1xTMT6plex [K14]; 1xTMT6plex [N-Term]	1.68592e-06	0.000153469	Q15648	Q15648 [1049-1062]	Q15648 1xPhospho [T1051]	0	1928.07	436867	514711	455630	441647	431917	481328	High	High	High	High	High	High	High	6.523e-05	2.744e-07	2.45
[K].GADNDGSGSESGYTTPK.[K]	2xPhospho [S7; S9]; 1xTMT6plex [K17]; 1xTMT6plex [N-Term]	2.66006e-07	0.000153469	Q7Z417	Q7Z417 [206-222]	Q7Z417 2xPhospho [S212; S214]	0	2260.94	1357969	1.37646e+06	1.32996e+06	1.20416e+06	1.1945e+06	1.28292e+06	High	High	High	High	High	High	High	6.523e-05	3.94e-08	3.11
[K].GADNDGSGSESGYTTPK.[K]	1xPhospho [S7]; 1xTMT6plex [K17]; 1xTMT6plex [N-Term]	4.97904e-08	0.000153469	Q7Z417	Q7Z417 [206-222]	Q7Z417 1xPhospho [S212]	0	2180.97	3431892	3.53121e+06	3.50375e+06	2.95021e+06	2.8236e+06	2.93858e+06	High	High	High	High	High	High	High	6.523e-05	6.739e-09	3.31
[R].SQSASYYPVCHSK.[L]	1xCarbamidomethyl [C10]; 1xPhospho [S3]; 1xTMT6plex [K13]; 1xTMT6plex [N-Term]	5.20663e-05	0.000153469	Q9HCD6	Q9HCD6 [1720-1732]	Q9HCD6 1xPhospho [S1722]	0	2051.97	293689	323573	301588	257256	260681	277048	High	High	High	High	High	High	High	6.523e-05	1.013e-05	2.01
[R].SQSDLDDQHDYDSVASDEDTDQEPLR.[S]	2xPhospho [S13; S16]; 1xTMT6plex [N-Term]	1.23462e-10	0.000153469	Q9Y2X7	Q9Y2X7 [373-398]	Q9Y2X7 2xPhospho [S385; S388]	0	3369.32	351406	474002	378213	685439	830849	802828	High	High	High	High	High	High	High	6.523e-05	1.228e-11	4.3
[K].GAAEEAELEDSDDEEKPVK.[Q]	1xPhospho [S11]; 2xTMT6plex [K16; K19]; 1xTMT6plex [N-Term]	5.56753e-08	0.000153469	Q9UBB9	Q9UBB9 [88-106]	Q9UBB9 1xPhospho [S98]	0	2828.37	3.07912e+06	3.161e+06	2.9662e+06	2.49339e+06	2.34603e+06	2.36017e+06	High	High	High	High	High	High	High	6.523e-05	7.581e-09	2.04
[R].SQSAAVTPSSTTSSTR.[A]	1xPhospho [T/S]; 1xTMT6plex [N-Term]	0.000276282	0.000153469	Q16186	Q16186 [211-226]	Q16186 1xPhospho [T/S]	0	1876.89	26754.3	25974.2	29007.2	27242.4	33789.6	30515	High	High	High	High	High	High	High	6.523e-05	5.857e-05	1.95
[R].FYDLSDSDSNLSGEDSK.[A]	2xPhospho [S5; S7]; 1xTMT6plex [K17]; 1xTMT6plex [N-Term]	0.000627944	0.000153469	Q9H501	Q9H501 [71-87]	Q9H501 2xPhospho [S75; S77]	0	2497.05	36213.1	31731.7	29939.6	36675.9	39558.3	44279.9	High	High	High	High	High	High	High	6.523e-05	0.0001383	2.54
[R].SQSFSHQQPSR.[S]	1xPhospho [S3]; 1xTMT6plex [N-Term]	0.000258715	0.000153469	Q8WVR3	Q8WVR3 [515-525]	Q8WVR3 1xPhospho [S517]	0	1597.73	14472.1	12673.3	18663	17227.4	19849	17259.9	High	High	High	High	High	High	High	6.523e-05	5.451e-05	2.36
[R].SQSGEDESMNQPGPIK.[T]	1xPhospho [S3]; 1xTMT6plex [K16]; 1xTMT6plex [N-Term]	0.000150955	0.000153469	O43933	O43933 [1209-1224]	O43933 1xPhospho [S1211]	0	2242.05	264346	291910	297701	296223	267030	282017	High	High	High	High	High	High	High	6.523e-05	3.104e-05	2.44
[K].FVPAENDSILMNPAQDGEVQLSQNDDKTK.[G]	1xPhospho [S22]; 1xTMT6plex [N-Term]	6.35805e-06	0.000153469	Q12888	Q12888 [559-587]	Q12888 1xPhospho [S580]	1	3512.65	2.3957e+06	2.37855e+06	2.57688e+06	2.7746e+06	2.62414e+06	2.90013e+06	High	High	High	High	High	High	High	6.523e-05	1.109e-06	3.84
[R].SQSGEDESMNQPGPIK.[T]	1xPhospho [S3]; 1xOxidation [M9]; 1xTMT6plex [K16]; 1xTMT6plex [N-Term]	0.000661813	0.000153469	O43933	O43933 [1209-1224]	O43933 1xPhospho [S1211]	0	2258.04	211586	229957	232764	260741	283333	258271	High	High	High	High	High	High	High	6.523e-05	0.0001462	2.4
[R].SQSIEQESQEK.[Q]	1xPhospho [S]; 1xTMT6plex [K11]; 1xTMT6plex [N-Term]	0.000245469	0.000153469	Q5VTL8	Q5VTL8 [527-537]	Q5VTL8 1xPhospho [S]	0	1830.89	1.10011e+06	1.2249e+06	1.11351e+06	892488	836606	810325	High	High	High	High	High	High	High	6.523e-05	5.152e-05	2.01
[R].SQSFNSIDK.[N]	1xPhospho [S3]; 1xTMT6plex [K9]; 1xTMT6plex [N-Term]	0.00172521	0.000153469	Q8IVL0	Q8IVL0 [273-281]	Q8IVL0 1xPhospho [S275]	0	1563.78	961467	912928	865311	2.05958e+06	1.98259e+06	2.01824e+06	High	High	High	High	High	High	High	6.523e-05	0.000393	2.43
[K].GADSGEEKEEGINR.[E]	1xPhospho [S4]; 1xTMT6plex [K8]; 1xTMT6plex [N-Term]	0.000112315	0.000153469	Q9BVG4	Q9BVG4 [194-207]	Q9BVG4 1xPhospho [S197]	1	2028.96	2.63562e+06	2.88032e+06	2.74712e+06	3.27539e+06	3.34173e+06	3.19578e+06	High	High	High	High	High	High	High	6.523e-05	2.27e-05	2.48
[K].GADSGEEKEEGINREDK.[T]	1xPhospho [S4]; 2xTMT6plex [K8; K17]; 1xTMT6plex [N-Term]	0.000543472	0.000153469	Q9BVG4	Q9BVG4 [194-210]	Q9BVG4 1xPhospho [S197]	2	2630.29	6.59919e+06	7.01373e+06	7.10469e+06	7.88371e+06	7.74872e+06	7.84559e+06	High	High	High	High	High	High	High	6.523e-05	0.0001188	3.36
[R].SQLDDHPESDDEENFIDANDDEDMEK.[F]	1xPhospho [S9]; 1xTMT6plex [K26]; 1xTMT6plex [N-Term]	7.54208e-11	0.000153469	Q03701	Q03701 [621-646]	Q03701 1xPhospho [S629]	0	3590.47	8.26902e+06	8.31706e+06	9.44642e+06	5.90769e+06	6.0944e+06	6.34885e+06	High	High	High	High	High	High	High	6.523e-05	7.302e-12	4.85
[R].SQLDDHPESDDEENFIDANDDEDMEK.[F]	1xPhospho [S9]; 1xOxidation [M24]; 1xTMT6plex [K26]; 1xTMT6plex [N-Term]	7.44418e-06	0.000153469	Q03701	Q03701 [621-646]	Q03701 1xPhospho [S629]	0	3606.46	1.27913e+06	1.34948e+06	1.31593e+06	986273	1.11929e+06	1.11043e+06	High	High	High	High	High	High	High	6.523e-05	1.312e-06	2.3
[K].SQIDVALSQDSTYQGER.[A]	1xPhospho [S8]; 1xTMT6plex [N-Term]	3.92503e-05	0.000153469	Q92900	Q92900 [1100-1116]	Q92900 1xPhospho [S1107]	0	2206.02	135098	131171	141673	90805.5	90919.4	97729.1	High	High	High	High	High	High	High	6.523e-05	7.507e-06	1.74
[K].SQIDVALSQDSTYQGER.[A]	2xPhospho [S8; S11]; 1xTMT6plex [N-Term]	1.32549e-07	0.000153469	Q92900	Q92900 [1100-1116]	Q92900 2xPhospho [S1107; S1110]	0	2285.99	113245	109187	120372	118174	126411	110110	High	High	High	High	High	High	High	6.523e-05	1.895e-08	3.72
[R].GAGQQQSQEMMEVDR.[R]	1xPhospho [S7]; 2xOxidation [M10; M11]; 1xTMT6plex [N-Term]	0.000276282	0.000153469	Q15435	Q15435 [6-20]	Q15435 1xPhospho [S12]	0	2034.85	52149.6	48665.7	50181.8	34616.1	32887.6	26572	High	High	High	High	High	High	High	6.523e-05	5.861e-05	1.91
[R].GAGQQQSQEMMEVDR.[R]	1xPhospho [S7]; 1xOxidation [M10]; 1xTMT6plex [N-Term]	1.73767e-05	0.000153469	Q15435	Q15435 [6-20]	Q15435 1xPhospho [S12]	0	2018.85	41901.1	45568.4	48605	26520.9	24139.2	27932.4	High	High	High	High	High	High	High	6.523e-05	3.197e-06	1.97
[R].GAGQQQSQEMMEVDR.[R]	1xPhospho [S7]; 1xTMT6plex [N-Term]	0.000482877	0.000153469	Q15435	Q15435 [6-20]	Q15435 1xPhospho [S12]	0	2002.86	1.05295e+06	994226	1045665	669859	717888	509878	High	High	High	High	High	High	High	6.523e-05	0.0001049	2.09
[K].GAGGSPVGVEEGLVNVGTGQK.[L]	1xPhospho [S5]; 1xTMT6plex [K21]; 1xTMT6plex [N-Term]	2.18411e-07	0.000153469	Q7Z5J4	Q7Z5J4 [1370-1390]	Q7Z5J4 1xPhospho [S1374]	0	2450.27	475146	492170	387365	696059	705290	711349	High	High	High	High	High	High	High	6.523e-05	3.19e-08	3.23
[K].GAGDGSDEEVDGKADGAEAKPAE.[-]	1xPhospho [S6]; 2xTMT6plex [K13; K20]; 1xTMT6plex [N-Term]	1.4305e-06	0.000153469	P35579	P35579 [1938-1960]	P35579 1xPhospho [S1943]	1	2942.39	1.49126e+07	1.57596e+07	14920641	1.56684e+07	1.48782e+07	1.55119e+07	High	High	High	High	High	High	High	6.523e-05	2.315e-07	4.2
[K].GAGDGSDEEVDGK.[A]	1xPhospho [S6]; 1xTMT6plex [K13]; 1xTMT6plex [N-Term]	3.61317e-06	0.000153469	P35579	P35579 [1938-1950]	P35579 1xPhospho [S1943]	0	1773.79	1.11379e+07	1.26071e+07	1.20336e+07	1.83364e+07	1.80974e+07	1.90162e+07	High	High	High	High	High	High	High	6.523e-05	6.118e-07	3.17
[K].SQNSQESTADESEDDMSSQASK.[S]	1xPhospho [T8]; 1xOxidation [M16]; 1xTMT6plex [K22]; 1xTMT6plex [N-Term]	8.51199e-07	0.000153469	Q9BXW9	Q9BXW9 [1401-1422]	Q9BXW9 1xPhospho [T1408]	0	2915.21	45359.1	49321.6	51311.7	26411.5	23685.3	25205.6	High	High	High	High	High	High	High	6.523e-05	1.334e-07	2.88
[K].GAGATSGSPPAGR.[N]	1xPhospho [S8]; 1xTMT6plex [N-Term]	7.62208e-05	0.000153469	P16455	P16455 [194-206]	P16455 1xPhospho [S201]	0	1394.66	84917.2	94283.5	104050	73451.2	68873.7	71570.8	High	High	High	High	High	High	High	6.523e-05	1.507e-05	2.47
[R].GAGAGHPGAGGAQPPDSPAGVR.[T]	1xPhospho [S17]; 1xTMT6plex [N-Term]	1.05448e-10	0.000153469	Q13884	Q13884 [71-92]	Q13884 1xPhospho [S87]	0	2193.04	294982	329512	292591	178068	174664	185423	High	High	High	High	High	High	High	6.523e-05	1.037e-11	3.7
[R].SQPPGEDSDTDVDDDSRPPGRPAEVHLER.[A]	1xPhospho [S/T]; 1xTMT6plex [N-Term]	1.2676e-05	0.000153469	Q14676	Q14676 [292-320]	Q14676 1xPhospho [S/T]	0	3482.57	488443	534995	527657	826622	748824	830926	High	High	High	High	High	High	High	6.523e-05	2.292e-06	2.08
[R].SQPPGEDSDTDVDDDSRPPGRPAEVHLER.[A]	2xPhospho [S16; S/T]; 1xTMT6plex [N-Term]	0.00116389	0.000153469	Q14676	Q14676 [292-320]	Q14676 2xPhospho [S307; S/T]	0	3562.53	2.29144e+06	2.32555e+06	2.41159e+06	2.10914e+06	1.85092e+06	2.15155e+06	High	High	High	High	High	High	High	6.523e-05	0.0002627	1.44
[R].GAEAFGDSEEDGEDVFEVEK.[I]	1xPhospho [S8]; 1xTMT6plex [K20]; 1xTMT6plex [N-Term]	1.11e-07	0.000153469	Q99549	Q99549 [44-63]	Q99549 1xPhospho [S51]	0	2697.19	4.14881e+06	4.00236e+06	4.38196e+06	3.41148e+06	3.35281e+06	3.56823e+06	High	High	High	High	High	High	High	6.523e-05	1.574e-08	2.46
[K].FVEWLQNAEEESESEGEEN.[-]	2xPhospho [S12; S14]; 1xTMT6plex [N-Term]	8.74986e-05	0.000153469	Q9Y6E2	Q9Y6E2 [401-419]	Q9Y6E2 2xPhospho [S412; S414]	0	2644.02	322829	333187	312415	378549	386404	444624	High	High	High	High	High	High	High	6.523e-05	1.75e-05	1.4
[K].FVEWLQNAEEESESEGEEN.[-]	1xPhospho [S14]; 1xTMT6plex [N-Term]	0.000854946	0.000153469	Q9Y6E2	Q9Y6E2 [401-419]	Q9Y6E2 1xPhospho [S414]	0	2564.06	269109	248716	296085	242963	227986	275684	High	High	High	High	High	High	High	6.523e-05	0.0001898	1.05
[K].FTPPAESGSPSK.[E]	1xPhospho [S9]; 1xTMT6plex [K12]; 1xTMT6plex [N-Term]	0.00196692	0.000153469	Q70E73	Q70E73 [1004-1015]	Q70E73 1xPhospho [S1012]	0	1742.88	1.27945e+06	1.31733e+06	1.35339e+06	903182	925235	955118	High	High	High	High	High	High	High	6.523e-05	0.0004493	2.8
[K].FTNFQSPNIDPTEENDLDDSLSVK.[N]	1xPhospho [S22]; 1xTMT6plex [K24]; 1xTMT6plex [N-Term]	0.00160515	0.000153469	Q6ULP2	Q6ULP2 [390-413]	Q6ULP2 1xPhospho [S411]	0	3263.54	321042	393077	333583	202536	231099	325436	High	High	High	High	High	High	High	6.523e-05	0.0003655	2.51
[R].SQSSHSYDDSTLPLIDR.[N]	2xPhospho [S4; S]; 1xTMT6plex [N-Term]	3.48258e-07	0.000153469	O60716	O60716 [859-875]	O60716 2xPhospho [S862; S]	0	2309.99	318443	352283	326736	267010	353609	388288	High	High	High	High	High	High	High	6.523e-05	5.218e-08	3.76
[K].FSKEEPVSSGPEEAVGK.[S]	1xPhospho [S]; 2xTMT6plex [K3; K17]; 1xTMT6plex [N-Term]	6.96137e-08	0.000153469	O00567	O00567 [562-578]	O00567 1xPhospho [S]	1	2544.32	2.07625e+06	2.45156e+06	2.4645e+06	5.20244e+06	4.71504e+06	4.40029e+06	High	High	High	High	High	High	High	6.523e-05	9.583e-09	3.11
[R].SQSTTSDVPANYK.[V]	1xPhospho [S3]; 1xTMT6plex [K13]; 1xTMT6plex [N-Term]	0.00134462	0.000153469	Q9NU19	Q9NU19 [114-126]	Q9NU19 1xPhospho [S116]	0	1935.95	465909	506139	483926	388888	338933	442228	High	High	High	High	High	High	High	6.523e-05	0.0003047	1.65
[K].FSGEEGEIEDDESGTENREEK.[D]	2xPhospho [S2; S13]; 1xTMT6plex [K21]; 1xTMT6plex [N-Term]	0.000536381	0.000153469	Q9Y2W1	Q9Y2W1 [927-947]	Q9Y2W1 2xPhospho [S928; S939]	1	3004.24	388288	388617	349435	559300	533631	502320	High	High	High	High	High	High	High	6.523e-05	0.0001173	4.1
[K].FSGEEGEIEDDESGTENREEK.[D]	1xPhospho [S/T]; 1xTMT6plex [K21]; 1xTMT6plex [N-Term]	7.43419e-08	0.000153469	Q9Y2W1	Q9Y2W1 [927-947]	Q9Y2W1 1xPhospho [S/T]	1	2924.27	2.467e+06	2.62392e+06	2537394	1.89764e+06	1.74256e+06	1798012	High	High	High	High	High	High	High	6.523e-05	1.031e-08	4.2
[R].SQSVPASTGLGWGSGLVAPLQEGSIDSTLAGTQDTR.[W]	1xPhospho [S3]; 1xTMT6plex [N-Term]	3.23972e-07	0.000153469	Q6ZNJ1	Q6ZNJ1 [757-792]	Q6ZNJ1 1xPhospho [S759]	0	3852.89	314049	368711	331530	215363	276819	227285	High	High	High	High	High	High	High	6.523e-05	4.83e-08	3.43
[R].FSEMMNNMGGDEDVDLPEVDGADDDSQDSDDEKMPDLE.[-]	2xPhospho [S26; S29]; 1xTMT6plex [K33]; 1xTMT6plex [N-Term]	0.000125589	0.000153469	Q15185	Q15185 [123-160]	Q15185 2xPhospho [S148; S151]	1	4824.86	2.27842e+06	2.86023e+06	2.52578e+06	1.23094e+06	1.20862e+06	1.43131e+06	High	High	High	High	High	High	High	6.523e-05	2.554e-05	1.34
[R].FSEMMNNMGGDEDVDLPEVDGADDDSQDSDDEKMPDLE.[-]	1xPhospho [S29]; 1xOxidation [M8]; 1xTMT6plex [K33]; 1xTMT6plex [N-Term]	0.000180257	0.000153469	Q15185	Q15185 [123-160]	Q15185 1xPhospho [S151]	1	4760.89	81560	88557.3	105912	46269.1	53929.8	56915.3	High	High	High	High	High	High	High	6.523e-05	3.739e-05	1.21
[R].FSEMMNNMGGDEDVDLPEVDGADDDSQDSDDEKMPDLE.[-]	1xPhospho [S26]; 1xTMT6plex [K33]; 1xTMT6plex [N-Term]	0.000455161	0.000153469	Q15185	Q15185 [123-160]	Q15185 1xPhospho [S148]	1	4744.9	59758.5	56749.4	58577.7	39585.5	23541.8	40230.1	High	High	High	High	High	High	High	6.523e-05	9.883e-05	1.46
[R].FSEMMNNMGGDEDVDLPEVDGADDDSQDSDDEK.[M]	2xPhospho [S26; S]; 1xTMT6plex [K33]; 1xTMT6plex [N-Term]	3.67056e-07	0.000153469	Q15185	Q15185 [123-155]	Q15185 2xPhospho [S148; S]	0	4239.62	7.14787e+06	7.20954e+06	7.20592e+06	9.4392e+06	8.48669e+06	8.96628e+06	High	High	High	High	High	High	High	6.523e-05	5.522e-08	4.02
[R].FSEMMNNMGGDEDVDLPEVDGADDDSQDSDDEK.[M]	1xPhospho [S]; 1xOxidation [M]; 1xTMT6plex [K33]; 1xTMT6plex [N-Term]	2.47456e-07	0.000153469	Q15185	Q15185 [123-155]	Q15185 1xPhospho [S]	0	4175.65	5.23938e+06	5.63446e+06	5.61386e+06	6.79599e+06	6.76023e+06	6796635	High	High	High	High	High	High	High	6.523e-05	3.661e-08	4.45
[R].FSEMMNNMGGDEDVDLPEVDGADDDSQDSDDEK.[M]	1xPhospho [S]; 1xTMT6plex [K33]; 1xTMT6plex [N-Term]	8.31285e-08	0.000153469	Q15185	Q15185 [123-155]	Q15185 1xPhospho [S]	0	4159.65	7.35788e+06	7.98699e+06	7.77643e+06	9.14056e+06	8.27308e+06	8.71496e+06	High	High	High	High	High	High	High	6.523e-05	1.159e-08	4.08
[R].SQSVSPTSFLTISNEGSEESPCSADDLLVDPR.[D]	1xCarbamidomethyl [C22]; 2xPhospho [S3; S5]; 1xTMT6plex [N-Term]	0.00177106	0.000153469	Q6P1L5	Q6P1L5 [410-441]	Q6P1L5 2xPhospho [S412; S414]	0	3813.67	133089	30900.1	126457	88936.5	116276	95313	High	High	High	High	High	High	High	6.523e-05	0.0004047	1.53
[K].FSAVLVEPPPMSLPGAGLSSQELSGGPGDGP.[-]	2xPhospho [S]; 1xOxidation [M11]; 1xTMT6plex [N-Term]	7.4733e-05	0.000153469	Q13263	Q13263 [805-835]	Q13263 2xPhospho [S]	0	3355.54	43364.6	49554.2	48375.4	43431.6	37077.8	41873.8	High	High	High	High	High	High	High	6.523e-05	1.481e-05	1.84
[K].FSAVLVEPPPMSLPGAGLSSQELSGGPGDGP.[-]	2xPhospho [S19; S20]; 1xTMT6plex [N-Term]	1.52367e-05	0.000153469	Q13263	Q13263 [805-835]	Q13263 2xPhospho [S823; S824]	0	3339.55	47056.9	40880.2	35954.9	29753.3	28866.1	25384.9	High	High	High	High	High	High	High	6.523e-05	2.782e-06	1.75
[K].FSAVLVEPPPMSLPGAGLSSQELSGGPGDGP.[-]	1xPhospho [S]; 1xOxidation [M11]; 1xTMT6plex [N-Term]	0.00117926	0.000153469	Q13263	Q13263 [805-835]	Q13263 1xPhospho [S]	0	3275.57	63058.1	56473.5	52081.2	65366	58532	42952.7	High	High	High	High	High	High	High	6.523e-05	0.0002657	1.79
[K].FSAVLVEPPPMSLPGAGLSSQELSGGPGDGP.[-]	1xPhospho [S]; 1xTMT6plex [N-Term]	2.39776e-05	0.000153469	Q13263	Q13263 [805-835]	Q13263 1xPhospho [S]	0	3259.58	264150	351864	303456	160697	165079	188459	High	High	High	High	High	High	High	6.523e-05	4.477e-06	1.99
[R].FRRSETPPHWR.[Q]	2xPhospho [S4; T6]; 1xTMT6plex [N-Term]	0.000130639	0.000153469	Q13427	Q13427 [353-363]	Q13427 2xPhospho [S356; T358]	2	1857.85	639361	696772	677298	1.23063e+06	538365	730608	High	High	High	High	High	High	High	6.523e-05	2.668e-05	3.29
[R].FSISPDEDSSSYSSNSDFNYSYPTK.[Q]	2xPhospho [S/Y/T]; 1xTMT6plex [K25]; 1xTMT6plex [N-Term]	0.000183845	0.000153469	Q96QD8	Q96QD8 [9-33]	Q96QD8 2xPhospho [S/Y/T]	0	3442.43	1.05624e+06	1.02018e+06	987000	453242	454283	501933	High	High	High	High	High	High	High	6.523e-05	3.81e-05	1.66
[R].SQSSHSYDDSTLPLIDR.[N]	1xPhospho [S3]; 1xTMT6plex [N-Term]	5.01861e-06	0.000153469	O60716	O60716 [859-875]	O60716 1xPhospho [S861]	0	2230.02	211258	220572	233642	147682	176894	186130	High	High	High	High	High	High	High	6.523e-05	8.646e-07	2.57
[K].FSPFLQTAEDNTQDEVAGAPADHHGPSDEEQGSPPEDK.[L]	2xPhospho [S27; S33]; 1xTMT6plex [K38]; 1xTMT6plex [N-Term]	6.38297e-05	0.000153469	Q92766	Q92766 [1193-1230]	Q92766 2xPhospho [S1219; S1225]	0	4668.01	175606	246257	201104	192805	179539	248167	High	High	High	High	High	High	High	6.523e-05	1.256e-05	1.23
[K].FTMDLDSDEDFSDFDEK.[T]	2xPhospho [S7; S12]; 1xTMT6plex [K17]; 1xTMT6plex [N-Term]	1.24285e-05	0.000153469	P11388	P11388 [1326-1342]	P11388 2xPhospho [S1332; S1337]	0	2674.06	665237	675272	677383	1.35798e+06	1.29762e+06	1.31862e+06	High	High	High	High	High	High	High	6.523e-05	2.25e-06	2.01
[R].SQSLPGADSLLAKPIDK.[Q]	1xPhospho [S3]; 2xTMT6plex [K13; K17]; 1xTMT6plex [N-Term]	8.54572e-06	0.000153469	Q9Y4A5	Q9Y4A5 [2075-2091]	Q9Y4A5 1xPhospho [S2077]	0	2507.41	160635	191031	182904	250680	210004	234935	High	High	High	High	High	High	High	6.523e-05	1.519e-06	2.75
[R].SQSLPHSATVTLGGTSDPSTLSSSALSER.[E]	1xPhospho [S3]; 1xTMT6plex [N-Term]	0.000371308	0.000153469	Q8WUA7	Q8WUA7 [165-193]	Q8WUA7 1xPhospho [S167]	0	3182.54	356054	296445	409890	335365	217988	382197	High	High	High	High	High	High	High	6.523e-05	7.952e-05	2.42
[R].FTGSFDDDPDPHRDPYGEEVDRR.[S]	1xPhospho [Y/S]; 1xTMT6plex [N-Term]	0.000437573	0.000153469	O15027	O15027 [1324-1346]	O15027 1xPhospho [Y/S]	2	3031.31	1.01132e+06	1.1947e+06	1.08293e+06	898760	997836	1.06528e+06	High	High	High	High	High	High	High	6.523e-05	9.484e-05	3.39
[R].FTGSFDDDPDPHRDPYGEEVDR.[R]	1xPhospho [S4]; 1xTMT6plex [N-Term]	1.33952e-06	0.000153469	O15027	O15027 [1324-1345]	O15027 1xPhospho [S1327]	1	2875.2	2.02869e+06	2.13099e+06	2.17537e+06	2.21633e+06	2.01825e+06	2.07484e+06	High	High	High	High	High	High	High	6.523e-05	2.155e-07	3.01
[R].SQSLPNSLDYTQTSDPGR.[H]	1xPhospho [S3]; 1xTMT6plex [N-Term]	7.4733e-05	0.000153469	Q96TC7	Q96TC7 [44-61]	Q96TC7 1xPhospho [S46]	0	2275.04	618627	576968	644213	804977	803289	891810	High	High	High	High	High	High	High	6.523e-05	1.479e-05	2.8
[R].SQSLPTTLLSPVR.[V]	1xPhospho [S3]; 1xTMT6plex [N-Term]	0.00026042	0.000153469	P28290	P28290 [737-749]	P28290 1xPhospho [S739]	0	1707.92	622534	508414	660168	609595	567755	601974	High	High	High	High	High	High	High	6.523e-05	5.488e-05	1.9
[K].FTDKDQQPSGSEGEDDDAEAALK.[K]	1xPhospho [S9]; 2xTMT6plex [K4; K23]; 1xTMT6plex [N-Term]	0.000120734	0.000153469	Q9NXG2	Q9NXG2 [78-100]	Q9NXG2 1xPhospho [S86]	1	3220.51	159084	165156	172245	152216	146299	133616	High	High	High	High	High	High	High	6.523e-05	2.444e-05	1.82
[R].SQSMDAMGLSNK.[K]	1xPhospho [S3]; 1xTMT6plex [K12]; 1xTMT6plex [N-Term]	7.04416e-05	0.000153469	P47736	P47736 [439-450]	P47736 1xPhospho [S441]	0	1806.85	397919	414097	442155	814461	719427	849019	High	High	High	High	High	High	High	6.523e-05	1.389e-05	3.41
[R].FSTYSQSPPDTPSLR.[E]	1xPhospho [S5]; 1xTMT6plex [N-Term]	0.00177106	0.000153469	Q6ZS17	Q6ZS17 [345-359]	Q6ZS17 1xPhospho [S349]	0	1991.93	388419	381634	354545	332992	283207	288164	High	High	High	High	High	High	High	6.523e-05	0.0004039	1.45
[R].SQSMDAMGLSNK.[K]	1xPhospho [S3]; 1xOxidation [M]; 1xTMT6plex [K12]; 1xTMT6plex [N-Term]	0.000744841	0.000153469	P47736	P47736 [439-450]	P47736 1xPhospho [S441]	0	1822.85	778666	812965	780326	1.38853e+06	1.31522e+06	1.3686e+06	High	High	High	High	High	High	High	6.523e-05	0.0001651	2.67
[R].SQSMDIDGVSCEK.[S]	1xCarbamidomethyl [C11]; 1xPhospho [S3]; 1xTMT6plex [K13]; 1xTMT6plex [N-Term]	7.69284e-06	0.000153469	O95155	O95155 [103-115]	O95155 1xPhospho [S105]	0	1993.9	8.76322e+06	9.47303e+06	9.10613e+06	6.56364e+06	6.17871e+06	6.29991e+06	High	High	High	High	High	High	High	6.523e-05	1.36e-06	2.96
[R].FSSGGEEDDFDR.[S]	2xPhospho [S2; S3]; 1xTMT6plex [N-Term]	7.52257e-05	0.000153469	O94929	O94929 [502-513]	O94929 2xPhospho [S503; S504]	0	1749.62	581295	553173	634831	687103	571822	693875	High	High	High	High	High	High	High	6.523e-05	1.493e-05	3.06
[R].SQSMDIDGVSCEK.[S]	1xCarbamidomethyl [C11]; 1xPhospho [S3]; 1xOxidation [M4]; 1xTMT6plex [K13]; 1xTMT6plex [N-Term]	9.0421e-05	0.000153469	O95155	O95155 [103-115]	O95155 1xPhospho [S105]	0	2009.9	1.71238e+06	1.78173e+06	1.86466e+06	1.39626e+06	1.31393e+06	1.51033e+06	High	High	High	High	High	High	High	6.523e-05	1.809e-05	2.87
[R].SQSPAASDCSSSSSSASLPSSGR.[S]	1xCarbamidomethyl [C9]; 1xPhospho [S3]; 1xTMT6plex [N-Term]	1.18999e-11	0.000153469	O95817	O95817 [171-193]	O95817 1xPhospho [S173]	0	2509.07	706580	698225	699682	904649	847700	923512	High	High	High	High	High	High	High	6.523e-05	1.052e-12	5.79
[R].FSPPRHELSPPQK.[R]	2xPhospho [S2; S9]; 1xTMT6plex [K13]; 1xTMT6plex [N-Term]	0.000467278	0.000153469	Q9BXP5	Q9BXP5 [66-78]	Q9BXP5 2xPhospho [S67; S74]	1	2138.06	1.37206e+06	1.43991e+06	1.35736e+06	1.62046e+06	1.4683e+06	1.70052e+06	High	High	High	High	High	High	High	6.523e-05	0.0001011	2.93
[R].SQSSDTEQQSPTSGGGK.[V]	1xPhospho [S]; 1xTMT6plex [K17]; 1xTMT6plex [N-Term]	4.13145e-07	0.000153469	P23588	P23588 [495-511]	P23588 1xPhospho [S]	0	2219.02	3.89364e+06	4.24248e+06	4.06668e+06	5.88734e+06	5.21575e+06	5.93334e+06	High	High	High	High	High	High	High	6.523e-05	6.241e-08	3.31
[R].SQSSDTEQQSPTSGGGK.[V]	2xPhospho [S]; 1xTMT6plex [K17]; 1xTMT6plex [N-Term]	0.000208289	0.000153469	P23588	P23588 [495-511]	P23588 2xPhospho [S]	0	2298.99	839987	817393	803795	1.31821e+06	1.25555e+06	1.16718e+06	High	High	High	High	High	High	High	6.523e-05	4.352e-05	2.13
[R].GAPEGPGPSGGAQGGSIHSGR.[I]	1xPhospho [S19]; 1xTMT6plex [N-Term]	8.32402e-06	0.000153469	Q9BYN0	Q9BYN0 [17-37]	Q9BYN0 1xPhospho [S35]	0	2141.99	87696.5	94575.4	83838.5	109101	109851	97890.5	High	High	High	High	High	High	High	6.523e-05	1.469e-06	2.98
[R].SRSSSPVTELASR.[S]	3xPhospho [S3; S4; S5]; 1xTMT6plex [N-Term]	0.000315074	0.000153469	Q9UQ35	Q9UQ35 [1099-1111]	Q9UQ35 3xPhospho [S1101; S1102; S1103]	1	1845.77	988122	868090	1.03589e+06	1.02665e+06	993587	1.02777e+06	High	High	High	High	High	High	High	6.523e-05	6.729e-05	3.42
[K].FELLPTPPLSPSR.[GR]	2xPhospho [S12; S/T]; 1xTMT6plex [N-Term]	0.000854946	0.000153469	P01106	P01106 [53-65]	P01106 2xPhospho [S64; S/T]	0	1842.9	114227	90445.3	110351	177601	170075	200034	High	High	High	High	High	High	High	6.523e-05	0.00019	2.38
[R].EVDEDSEPER.[E]	1xPhospho [S6]; 1xTMT6plex [N-Term]	0.000627944	0.000153469	Q53GS9	Q53GS9 [77-86]	Q53GS9 1xPhospho [S82]	0	1513.63	388997	468647	457918	473527	445353	462095	High	High	High	High	High	High	High	6.523e-05	0.0001376	3.08
[K].EVDDILGEGSDDSDSEK.[R]	2xPhospho [S10; S13]; 1xTMT6plex [K17]; 1xTMT6plex [N-Term]	3.76832e-07	0.000153469	Q9Y5B0	Q9Y5B0 [860-876]	Q9Y5B0 2xPhospho [S869; S872]	0	2428.01	1.33483e+06	1.40693e+06	1.47973e+06	2.01924e+06	2.11717e+06	1.99835e+06	High	High	High	High	High	High	High	6.523e-05	5.67e-08	3.42
[K].EVDDILGEGSDDSDSEK.[R]	1xPhospho [S]; 1xTMT6plex [K17]; 1xTMT6plex [N-Term]	7.89773e-06	0.000153469	Q9Y5B0	Q9Y5B0 [860-876]	Q9Y5B0 1xPhospho [S]	0	2348.04	426750	401707	441529	722563	757339	951416	High	High	High	High	High	High	High	6.523e-05	1.397e-06	2.46
[R].EVAPVTNFSDSDDTMVAK.[R]	2xPhospho [S9; S11]; 1xTMT6plex [K18]; 1xTMT6plex [N-Term]	9.94004e-06	0.000153469	Q9NWQ4	Q9NWQ4 [78-95]	Q9NWQ4 2xPhospho [S86; S88]	0	2544.14	62758	64003.5	59248.1	62657.9	57477.9	54312.6	High	High	High	High	High	High	High	6.523e-05	1.778e-06	2.38
[K].SSIETKPDASPQLPK.[K]	1xPhospho [S10]; 2xTMT6plex [K6; K15]; 1xTMT6plex [N-Term]	1.1948e-05	0.000153469	Q3KR37	Q3KR37 [265-279]	Q3KR37 1xPhospho [S274]	0	2365.3	359937	329123	382348	803368	780256	780900	High	High	High	High	High	High	High	6.523e-05	2.156e-06	2.03
[K].EVAATEEDVTRLPSPTSPFSSLSQDQAATSK.[A]	2xPhospho [S/T]; 1xTMT6plex [K31]; 1xTMT6plex [N-Term]	5.2478e-08	0.000153469	Q8WWI1	Q8WWI1 [975-1005]	Q8WWI1 2xPhospho [S/T]	1	3867.83	2.16791e+06	2.08391e+06	2.36974e+06	1.07081e+06	968579	1.09976e+06	High	High	High	High	High	High	High	6.523e-05	7.148e-09	2.53
[R].ETYTDDLPPPPVPPPAIKSPTAQSK.[T]	1xPhospho [S19]; 2xTMT6plex [K18; K25]; 1xTMT6plex [N-Term]	0.000308926	0.000153469	Q9Y6N7	Q9Y6N7 [1474-1498]	Q9Y6N7 1xPhospho [S1492]	1	3413.82	500915	609543	604897	273529	218324	255533	High	High	High	High	High	High	High	6.523e-05	6.564e-05	2.62
[R].SSLGQSASETEEDTVSVSK.[K]	1xPhospho [T/S]; 1xTMT6plex [K19]; 1xTMT6plex [N-Term]	6.20932e-07	0.000153469	Q13435	Q13435 [302-320]	Q13435 1xPhospho [T/S]	0	2479.19	589257	598317	592974	735541	637866	733467	High	High	High	High	High	High	High	6.523e-05	9.61e-08	2.02
[R].SSLGQSASETEEDTVSVSK.[K]	2xPhospho [S6; S8]; 1xTMT6plex [K19]; 1xTMT6plex [N-Term]	1.53567e-08	0.000153469	Q13435	Q13435 [302-320]	Q13435 2xPhospho [S307; S309]	0	2559.15	5.0253e+06	4.97556e+06	5.00318e+06	3.79475e+06	3.81077e+06	3.79628e+06	High	High	High	High	High	High	High	6.523e-05	1.96e-09	3.36
[R].SSLGQSASETEEDTVSVSKK.[E]	1xPhospho [S8]; 2xTMT6plex [K19; K20]; 1xTMT6plex [N-Term]	5.76854e-09	0.000153469	Q13435	Q13435 [302-321]	Q13435 1xPhospho [S309]	1	2836.44	2.93409e+06	3.24535e+06	3.16792e+06	3.10903e+06	2.71333e+06	2.96543e+06	High	High	High	High	High	High	High	6.523e-05	7.008e-10	2.82
[K].ETVSEAPPLLFSDEEEK.[E]	1xPhospho [S12]; 1xTMT6plex [K17]; 1xTMT6plex [N-Term]	5.38757e-08	0.000153469	Q9Y4E1; Q641Q2	Q9Y4E1 [717-733]; Q641Q2 [717-733]	Q9Y4E1 1xPhospho [S728]; Q641Q2 1xPhospho [S728]	0	2458.2	1.35702e+06	1.37322e+06	1.3147e+06	1.0719e+06	1.1299e+06	1.06719e+06	High	High	High	High	High	High	High	6.523e-05	7.36e-09	3.51
[K].EVAENQQNQSSDPEEEK.[G]	1xPhospho [S11]; 1xTMT6plex [K17]; 1xTMT6plex [N-Term]	2.11904e-08	0.000153469	O43491	O43491 [29-45]	O43491 1xPhospho [S39]	0	2499.13	3.61343e+06	3.79384e+06	3.71517e+06	2.08152e+06	2.0976e+06	2.15753e+06	High	High	High	High	High	High	High	6.523e-05	2.759e-09	4.47
[R].SSIEDAQCPGLPDLIEENHVVNK.[T]	1xCarbamidomethyl [C8]; 1xPhospho [S2]; 1xTMT6plex [K23]; 1xTMT6plex [N-Term]	0.000735124	0.000153469	Q15398	Q15398 [689-711]	Q15398 1xPhospho [S690]	0	3102.52	626136	680079	628412	638074	577913	714250	High	High	High	High	High	High	High	6.523e-05	0.0001631	1.34
[K].EVDGLLTSEPMGSPVSSK.[T]	1xPhospho [S/T]; 1xTMT6plex [K18]; 1xTMT6plex [N-Term]	3.51471e-08	0.000153469	Q8WWM7	Q8WWM7 [582-599]	Q8WWM7 1xPhospho [S/T]	0	2371.19	2.83023e+06	3.29378e+06	3.05155e+06	2.03236e+06	2.07257e+06	2.06219e+06	High	High	High	High	High	High	High	6.523e-05	4.683e-09	2.97
[K].EVDGLLTSEPMGSPVSSK.[T]	1xPhospho [S]; 1xOxidation [M11]; 1xTMT6plex [K18]; 1xTMT6plex [N-Term]	4.10439e-07	0.000153469	Q8WWM7	Q8WWM7 [582-599]	Q8WWM7 1xPhospho [S]	0	2387.18	1.38397e+06	1.32889e+06	1.48692e+06	1.04015e+06	920570	938770	High	High	High	High	High	High	High	6.523e-05	6.217e-08	3.31
[R].SSGSLGHRPSQEMDK.[M]	1xPhospho [S]; 1xTMT6plex [K15]; 1xTMT6plex [N-Term]	0.00044628	0.000153469	Q5SW79	Q5SW79 [463-477]	Q5SW79 1xPhospho [S]	0	2154.04	396145	388565	396624	647520	699805	778980	High	High	High	High	High	High	High	6.523e-05	9.657e-05	2.23
[R].SSGSPYGGGYGSGGGSGGYGSR.[R]	1xPhospho [S/Y]; 1xTMT6plex [N-Term]	2.42299e-09	0.000153469	P51991	P51991 [355-376]	P51991 1xPhospho [S/Y]	0	2219.92	1.54875e+06	1.61111e+06	1.54397e+06	1.47975e+06	1.48026e+06	1.46584e+06	High	High	High	High	High	High	High	6.523e-05	2.822e-10	2.28
[K].EVENEDEDDDDSDKEK.[D]	1xPhospho [S12]; 2xTMT6plex [K14; K16]; 1xTMT6plex [N-Term]	7.98086e-05	0.000153469	Q9P287	Q9P287 [31-46]	Q9P287 1xPhospho [S42]	1	2678.18	1.50642e+06	1.61992e+06	1.64944e+06	1.93211e+06	2.0053e+06	1.8548e+06	High	High	High	High	High	High	High	6.523e-05	1.589e-05	2.9
[K].EVENEDEDDDDSDK.[E]	1xPhospho [S12]; 1xTMT6plex [K14]; 1xTMT6plex [N-Term]	0.000569039	0.000153469	Q9P287	Q9P287 [31-44]	Q9P287 1xPhospho [S42]	0	2191.88	332116	352062	343934	415161	414569	427717	High	High	High	High	High	High	High	6.523e-05	0.0001244	2.7
[R].SSGTASSVAFTPLQGLEIVNPQAAEK.[K]	2xPhospho [S6; S7]; 1xTMT6plex [K26]; 1xTMT6plex [N-Term]	1.11881e-05	0.000153469	Q8WWY3	Q8WWY3 [445-470]	Q8WWY3 2xPhospho [S450; S451]	0	3220.59	628533	707138	686171	773645	686734	752995	High	High	High	High	High	High	High	6.523e-05	2.005e-06	3.27
[R].EVEEFSEDDDEDDSDDSEAEK.[Q]	2xPhospho [S6; S14]; 1xTMT6plex [K21]; 1xTMT6plex [N-Term]	4.92064e-06	0.000153469	Q9Y2W2	Q9Y2W2 [348-368]	Q9Y2W2 2xPhospho [S353; S361]	0	3052.13	475569	429184	459765	544837	608335	661245	High	High	High	High	High	High	High	6.523e-05	8.474e-07	3.49
[K].EVEEDSEDEEMSEDEEDDSSGEEVVIPQKK.[G]	1xPhospho [S]; 2xTMT6plex [K29; K30]; 1xTMT6plex [N-Term]	2.62179e-09	0.000153469	P19338	P19338 [23-52]	P19338 1xPhospho [S]	1	4208.86	799926	1.0591e+06	1.0956e+06	1.24449e+06	1.33973e+06	1.51223e+06	High	High	High	High	High	High	High	6.523e-05	3.048e-10	4.27
[K].EVEEDSEDEEMSEDEEDDSSGEEVVIPQK.[K]	2xPhospho [S]; 1xTMT6plex [K29]; 1xTMT6plex [N-Term]	1.22014e-08	0.000153469	P19338	P19338 [23-51]	P19338 2xPhospho [S]	0	3931.57	1.29408e+06	1.32891e+06	1.44012e+06	3.60334e+06	3.89203e+06	3.87772e+06	High	High	High	High	High	High	High	6.523e-05	1.537e-09	4.36
[K].EVEEDSEDEEMSEDEEDDSSGEEVVIPQK.[K]	1xPhospho [S]; 1xTMT6plex [K29]; 1xTMT6plex [N-Term]	1.31161e-08	0.000153469	P19338	P19338 [23-51]	P19338 1xPhospho [S]	0	3851.6	124880	121101	139089	325843	306652	403418	High	High	High	High	High	High	High	6.523e-05	1.66e-09	4.16
[K].EVEDKESEGEEEDEDEDLSK.[Y]	1xPhospho [S7]; 2xTMT6plex [K5; K20]; 1xTMT6plex [N-Term]	2.37889e-07	0.000153469	O95218	O95218 [147-166]	O95218 1xPhospho [S153]	1	3107.39	2.62525e+07	2.74007e+07	2.7489e+07	2.05433e+07	1.83605e+07	2.11774e+07	High	High	High	High	High	High	High	6.523e-05	3.513e-08	2.64
[K].SSLAETLDSTGSLDPQR.[S]	2xPhospho [S9; S12]; 1xTMT6plex [N-Term]	2.89729e-07	0.000153469	Q9UGH3	Q9UGH3 [70-86]	Q9UGH3 2xPhospho [S78; S81]	0	2165.96	57002.9	63386.2	54546	52166.4	51108.2	55705.7	High	High	High	High	High	High	High	6.523e-05	4.303e-08	3.7
[R].EVDQDDEENSEEDEMDSGTMVR.[A]	1xPhospho [S10]; 1xTMT6plex [N-Term]	3.97675e-10	0.000153469	Q13043	Q13043 [311-332]	Q13043 1xPhospho [S320]	0	2868.09	455175	524584	530966	605458	612706	779907	High	High	High	High	High	High	High	6.523e-05	4.191e-11	4.06
[K].EVDPSTGELQSLQMPESEGPSSLDPSQEGPTGLK.[E]	2xPhospho [S17; S]; 1xTMT6plex [K34]; 1xTMT6plex [N-Term]	7.07192e-09	0.000153469	Q13501	Q13501 [345-378]	Q13501 2xPhospho [S361; S]	0	4144.9	1.51495e+06	1.6066e+06	1.6249e+06	501884	460530	577633	High	High	High	High	High	High	High	6.523e-05	8.681e-10	3.34
[K].EVDPSTGELQSLQMPESEGPSSLDPSQEGPTGLK.[E]	1xPhospho [S]; 1xOxidation [M14]; 1xTMT6plex [K34]; 1xTMT6plex [N-Term]	2.27482e-10	0.000153469	Q13501	Q13501 [345-378]	Q13501 1xPhospho [S]	0	4080.92	3.14966e+06	2.98905e+06	3.10077e+06	1.44826e+06	1.26058e+06	1.28796e+06	High	High	High	High	High	High	High	6.523e-05	2.333e-11	3.41
[K].EVDPSTGELQSLQMPESEGPSSLDPSQEGPTGLK.[E]	1xPhospho [S]; 1xTMT6plex [K34]; 1xTMT6plex [N-Term]	3.43682e-12	0.000153469	Q13501	Q13501 [345-378]	Q13501 1xPhospho [S]	0	4064.93	9.68121e+06	9.19897e+06	9.19331e+06	1.89996e+06	2.03125e+06	1.95801e+06	High	High	High	High	High	High	High	6.523e-05	2.85e-13	4.54
[K].ETVQTTQSPTPVEK.[E]	1xPhospho [S/T]; 1xTMT6plex [K14]; 1xTMT6plex [N-Term]	1.45899e-06	0.000153469	Q9UPN6	Q9UPN6 [610-623]	Q9UPN6 1xPhospho [S/T]	0	2083.07	486460	616603	608573	579091	470312	613651	High	High	High	High	High	High	High	6.523e-05	2.364e-07	3.5
[R].SSGRNSPSAASTSSNDSK.[A]	1xPhospho [S8]; 1xTMT6plex [K18]; 1xTMT6plex [N-Term]	1.32549e-07	0.000153469	Q9P2R6	Q9P2R6 [608-625]	Q9P2R6 1xPhospho [S615]	1	2278.07	34387.4	36183	36616.3	55675.8	45914.1	48587.5	High	High	High	High	High	High	High	6.523e-05	1.894e-08	3.05
[K].ETSTNGPVSQEAFSVTGPAAPGCVGVPGALPPPSPK.[L]	1xCarbamidomethyl [C23]; 1xPhospho [S34]; 1xTMT6plex [K36]; 1xTMT6plex [N-Term]	0.00164781	0.000153469	Q86UK7	Q86UK7 [404-439]	Q86UK7 1xPhospho [S437]	0	3999	309675	266282	246022	243957	266428	338891	High	High	High	High	High	High	High	6.523e-05	0.0003757	2.52
[K].SSPATSLFVELDEEEVK.[A]	1xPhospho [S2]; 1xTMT6plex [K17]; 1xTMT6plex [N-Term]	8.76156e-08	0.000153469	Q9BXK5	Q9BXK5 [370-386]	Q9BXK5 1xPhospho [S371]	0	2418.21	138379	152741	158174	107804	144737	132671	High	High	High	High	High	High	High	6.523e-05	1.225e-08	2.07
[K].SSPATSLFVELDEEEVK.[A]	2xPhospho [S2; S6]; 1xTMT6plex [K17]; 1xTMT6plex [N-Term]	1.1792e-05	0.000153469	Q9BXK5	Q9BXK5 [370-386]	Q9BXK5 2xPhospho [S371; S375]	0	2498.18	138954	118838	141848	116803	113836	117259	High	High	High	High	High	High	High	6.523e-05	2.125e-06	1.59
[R].SSPCLSTASQMSSVSMASGSVK.[M]	1xCarbamidomethyl [C4]; 1xPhospho [S2]; 1xTMT6plex [K22]; 1xTMT6plex [N-Term]	5.85274e-07	0.000153469	Q5T5Y3	Q5T5Y3 [792-813]	Q5T5Y3 1xPhospho [S793]	0	2727.28	378479	499093	431005	527978	534221	527475	High	High	High	High	High	High	High	6.523e-05	9.047e-08	3.26
[R].ETFASDTNEALASLDESQEGHAEAK.[L]	2xPhospho [S5; S13]; 1xTMT6plex [K25]; 1xTMT6plex [N-Term]	3.46434e-05	0.000153469	Q9H814	Q9H814 [352-376]	Q9H814 2xPhospho [S356; S364]	0	3268.43	248943	235219	301600	267459	285317	278367	High	High	High	High	High	High	High	6.523e-05	6.603e-06	3.27
[R].ETFASDTNEALASLDESQEGHAEAK.[L]	1xPhospho [S]; 1xTMT6plex [K25]; 1xTMT6plex [N-Term]	4.2637e-09	0.000153469	Q9H814	Q9H814 [352-376]	Q9H814 1xPhospho [S]	0	3188.47	507106	564775	524428	485737	462162	486939	High	High	High	High	High	High	High	6.523e-05	5.088e-10	2.45
[K].SSPELEDTATSSK.[R]	1xPhospho [S2]; 1xTMT6plex [K13]; 1xTMT6plex [N-Term]	0.0013986	0.000153469	P46013	P46013 [2827-2839]	P46013 1xPhospho [S2828]	0	1889.91	1118330	1.10934e+06	1.15729e+06	1.44263e+06	1.33806e+06	1.48302e+06	High	High	High	High	High	High	High	6.523e-05	0.0003164	1.69
[R].SSPAPHSGPCPSR.[L]	1xCarbamidomethyl [C10]; 1xPhospho [S2]; 1xTMT6plex [N-Term]	1.71498e-05	0.000153469	P85299	P85299 [309-321]	P85299 1xPhospho [S310]	0	1645.74	53850.8	51945.4	59223.7	59032.4	61165.3	75253.6	High	High	High	High	High	High	High	6.523e-05	3.151e-06	3.13
[K].SSPEQPIGQGR.[I]	1xPhospho [S2]; 1xTMT6plex [N-Term]	0.000519053	0.000153469	Q8N201	Q8N201 [1326-1336]	Q8N201 1xPhospho [S1327]	0	1464.7	1.1761e+06	1.15989e+06	1.24347e+06	1.404e+06	1.20578e+06	1.4343e+06	High	High	High	High	High	High	High	6.523e-05	0.0001131	2.31
[R].ETEEQDSDSAEQGDPAGEGK.[E]	1xPhospho [S7]; 1xTMT6plex [K20]; 1xTMT6plex [N-Term]	5.58961e-07	0.000153469	O95361	O95361 [54-73]	O95361 1xPhospho [S60]	0	2617.12	827415	918902	936852	5.05764e+06	5.40199e+06	5.16698e+06	High	High	High	High	High	High	High	6.523e-05	8.59e-08	3.02
[R].ETAVPGPLGIEDISPNLSPDDK.[S]	2xPhospho [S14; S18]; 1xTMT6plex [K22]; 1xTMT6plex [N-Term]	3.90963e-06	0.000153469	Q12888	Q12888 [1413-1434]	Q12888 2xPhospho [S1426; S1430]	0	2882.39	2.12102e+06	2.12811e+06	2.15466e+06	3.2794e+06	3.17601e+06	3.30246e+06	High	High	High	High	High	High	High	6.523e-05	6.647e-07	3.09
[R].ETAVPGPLGIEDISPNLSPDDK.[S]	1xPhospho [S18]; 1xTMT6plex [K22]; 1xTMT6plex [N-Term]	2.88972e-06	0.000153469	Q12888	Q12888 [1413-1434]	Q12888 1xPhospho [S1430]	0	2802.42	2.00242e+06	2.06589e+06	1.93555e+06	1.63052e+06	1.42764e+06	1.52929e+06	High	High	High	High	High	High	High	6.523e-05	4.834e-07	3.15
[K].ESYTEEIVSEAESHVSGISR.[I]	3xPhospho [S9; S13; S16]; 1xTMT6plex [N-Term]	8.60206e-06	0.000153469	Q5QJE6	Q5QJE6 [133-152]	Q5QJE6 3xPhospho [S141; S145; S148]	0	2678.09	110226	103983	110608	208253	181947	198074	High	High	High	High	High	High	High	6.523e-05	1.524e-06	4.02
[K].ESYTEEIVSEAESHVSGISR.[I]	2xPhospho [S13; S]; 1xTMT6plex [N-Term]	3.70941e-06	0.000153469	Q5QJE6	Q5QJE6 [133-152]	Q5QJE6 2xPhospho [S145; S]	0	2598.12	113594	127843	146217	102591	119718	125225	High	High	High	High	High	High	High	6.523e-05	6.292e-07	3.77
[K].ETESAPGSPR.[A]	1xPhospho [S]; 1xTMT6plex [N-Term]	0.00126752	0.000153469	Q6PKG0	Q6PKG0 [514-523]	Q6PKG0 1xPhospho [S]	0	1339.61	954350	980521	999233	818488	822032	816435	High	High	High	High	High	High	High	6.523e-05	0.0002863	3.34
[K].ETINNLDTSSSDFTILQEIEEPSLEPENEK.[I]	1xPhospho [S/T]; 1xTMT6plex [K30]; 1xTMT6plex [N-Term]	8.47836e-08	0.000153469	Q15424	Q15424 [187-216]	Q15424 1xPhospho [S/T]	0	3959.89	703173	721598	711491	699986	703049	698758	High	High	High	High	High	High	High	6.523e-05	1.187e-08	2.65
[K].ETINNLDTSSSDFTILQEIEEPSLEPENEK.[I]	2xPhospho [S10; S]; 1xTMT6plex [K30]; 1xTMT6plex [N-Term]	8.98281e-10	0.000153469	Q15424	Q15424 [187-216]	Q15424 2xPhospho [S196; S]	0	4039.86	815508	926510	944543	2.51409e+06	2.27347e+06	2.28934e+06	High	High	High	High	High	High	High	6.523e-05	9.909e-11	2.47
[K].ETIQGTGSWGPEPPGPGIPPAYSSPR.[R]	1xPhospho [S/Y]; 1xTMT6plex [N-Term]	6.34117e-05	0.000153469	Q9H4L4	Q9H4L4 [3-28]	Q9H4L4 1xPhospho [S/Y]	0	2944.41	587101	539001	529131	542711	458480	530266	High	High	High	High	High	High	High	6.523e-05	1.249e-05	2.58
[K].ETSPESSLIQDEIAVK.[L]	1xPhospho [S3]; 1xTMT6plex [K16]; 1xTMT6plex [N-Term]	4.2027e-06	0.000153469	P11137	P11137 [1153-1168]	P11137 1xPhospho [S1155]	0	2284.17	98611.9	79698.2	81286.3	164669	144453	161685	High	High	High	High	High	High	High	6.523e-05	7.197e-07	2.79
[R].SSLGSHQLPR.[G]	1xPhospho [S2]; 1xTMT6plex [N-Term]	0.000536381	0.000153469	O95817	O95817 [194-203]	O95817 1xPhospho [S195]	0	1390.7	89741.7	78783.9	103411	137262	95997	138421	High	High	High	High	High	High	High	6.523e-05	0.0001175	2.75
[R].ETSFQMLPISNEPISK.[E]	1xPhospho [S3]; 1xTMT6plex [K16]; 1xTMT6plex [N-Term]	2.56062e-05	0.000153469	Q9NZU0	Q9NZU0 [591-606]	Q9NZU0 1xPhospho [S593]	0	2359.2	209908	191730	184811	394467	406549	480503	High	High	High	High	High	High	High	6.523e-05	4.805e-06	3.06
[K].ETSFGSSENITMTSLSK.[V]	1xPhospho [S]; 1xOxidation [M12]; 1xTMT6plex [K17]; 1xTMT6plex [N-Term]	0.000349993	0.000153469	Q9UMZ2	Q9UMZ2 [930-946]	Q9UMZ2 1xPhospho [S]	0	2373.13	458333	457327	480802	502761	475401	504583	High	High	High	High	High	High	High	6.523e-05	7.479e-05	2.23
[K].ETSFGSSENITMTSLSK.[V]	1xPhospho [S/T]; 1xTMT6plex [K17]; 1xTMT6plex [N-Term]	7.52257e-05	0.000153469	Q9UMZ2	Q9UMZ2 [930-946]	Q9UMZ2 1xPhospho [S/T]	0	2357.13	605583	769205	821833	722443	867750	751983	High	High	High	High	High	High	High	6.523e-05	1.492e-05	1.99
[R].ETSETTAMLQDEDISSDGDEDAIVEVTPK.[L]	2xPhospho [S15; S16]; 1xTMT6plex [K29]; 1xTMT6plex [N-Term]	2.04244e-09	0.000153469	Q96JW4	Q96JW4 [122-150]	Q96JW4 2xPhospho [S136; S137]	0	3743.64	80242.8	94834.2	84159	188686	226009	199444	High	High	High	High	High	High	High	6.523e-05	2.354e-10	3.31
[K].ETQSPEQVK.[S]	1xPhospho [S4]; 1xTMT6plex [K9]; 1xTMT6plex [N-Term]	0.00144524	0.000153469	Q9NYF8	Q9NYF8 [493-501]	Q9NYF8 1xPhospho [S496]	0	1583.81	4.45044e+06	4.16738e+06	4.09076e+06	5.17123e+06	4.87258e+06	4.78647e+06	High	High	High	High	High	High	High	6.523e-05	0.0003285	2.52
[R].QLLQTLQAAEGEAAAAAGAGAGAAAAGAEGPGSPGVPGSPPEAASEPPTGLR.[F]	2xPhospho [S33; S39]; 1xTMT6plex [N-Term]	2.23926e-09	0.000153469	Q8N196	Q8N196 [34-85]	Q8N196 2xPhospho [S66; S72]	0	4994.38	35243.8	46306.2	22615		35542	41274.9	High	High	High	Not Found	High	High	High	6.523e-05	2.585e-10	3.9
[R].ETPHSPGVEDAPIAK.[V]	1xPhospho [S5]; 1xTMT6plex [K15]; 1xTMT6plex [N-Term]	3.4011e-08	0.000153469	Q9UHB6	Q9UHB6 [486-500]	Q9UHB6 1xPhospho [S490]	0	2086.06	4.68162e+06	5.19335e+06	5.22784e+06	6.26425e+06	6.15551e+06	6.96229e+06	High	High	High	High	High	High	High	6.523e-05	4.536e-09	3.4
[R].SSLSGDEEDELFK.[G]	2xPhospho [S2; S4]; 1xTMT6plex [K13]; 1xTMT6plex [N-Term]	6.63965e-05	0.000153469	Q5T1M5	Q5T1M5 [1161-1173]	Q5T1M5 2xPhospho [S1162; S1164]	0	2073.91	2.47706e+06	3.00511e+06	2.88385e+06	4.24967e+06	3.84609e+06	4.29278e+06	High	High	High	High	High	High	High	6.523e-05	1.312e-05	4.97
[K].ETNNSNAQNPSEEEGEGQDEDILPLTLEEK.[E]	1xPhospho [S11]; 1xTMT6plex [K30]; 1xTMT6plex [N-Term]	7.49326e-06	0.000153469	O43422	O43422 [131-160]	O43422 1xPhospho [S141]	0	3867.77	98779.2	79888.1	108777	77123.9	104812	94016.3	High	High	High	High	High	High	High	6.523e-05	1.317e-06	2.29
[K].SSLSNNECGSLDK.[T]	1xCarbamidomethyl [C8]; 1xPhospho [S10]; 1xTMT6plex [K13]; 1xTMT6plex [N-Term]	8.03347e-05	0.000153469	Q5UIP0	Q5UIP0 [1148-1160]	Q5UIP0 1xPhospho [S1157]	0	1948.91	189037	225868	238848	355055	306371	338793	High	High	High	High	High	High	High	6.523e-05	1.599e-05	1.88
[R].SSLYEGLEKPESR.[ST]	1xPhospho [S2]; 1xTMT6plex [K9]; 1xTMT6plex [N-Term]	7.42436e-05	0.000153469	P20020	P20020 [1126-1138]	P20020 1xPhospho [S1127]	0	2033.04	2.23453e+06	2.48198e+06	2.57622e+06	1.9329e+06	1.9952e+06	2.05058e+06	High	High	High	High	High	High	High	6.523e-05	1.474e-05	2.29
[K].ETSVSKEDTDHEEK.[A]	1xPhospho [T9]; 2xTMT6plex [K6; K14]; 1xTMT6plex [N-Term]	0.00107575	0.000153469	O75475	O75475 [114-127]	O75475 1xPhospho [T122]	1	2401.17	634426	629705	619275	254187	311995	298712	High	High	High	High	High	High	High	6.523e-05	0.0002421	2.58
[K].EVGDVIALSDITSSGAADRSQEPSPVGSR.[R]	2xPhospho [S/T]; 1xTMT6plex [N-Term]	1.69259e-05	0.000153469	Q96CP6	Q96CP6 [244-272]	Q96CP6 2xPhospho [S/T]	1	3289.52	75086.5	73348.9	88073.3	73909.7	70356.9	81305	High	High	High	High	High	High	High	6.523e-05	3.098e-06	3.5
[R].EVGGGHGCTSPPFPQEAR.[A]	1xCarbamidomethyl [C8]; 1xPhospho [S10]; 1xTMT6plex [N-Term]	1.69475e-08	0.000153469	Q6ZN17	Q6ZN17 [194-211]	Q6ZN17 1xPhospho [S203]	0	2191.98	595015	589488	614628	358937	354902	318286	High	High	High	High	High	High	High	6.523e-05	2.173e-09	2.77
[R].SSGREEDDEELLR.[R]	1xPhospho [S2]; 1xTMT6plex [N-Term]	0.000539915	0.000153469	O14639	O14639 [586-598]	O14639 1xPhospho [S587]	1	1843.83	135065	140799	151017	109529	120624	149227	High	High	High	High	High	High	High	6.523e-05	0.0001176	1.72
[R].FAELPEFRPEEVLPSPTLQSLATSPR.[A]	2xPhospho [T/S]; 1xTMT6plex [N-Term]	0.000155997	0.000153469	Q96RK0	Q96RK0 [1359-1384]	Q96RK0 2xPhospho [T/S]	0	3300.62	901502	917748	974304	577842	476965	486367	High	High	High	High	High	High	High	6.523e-05	3.204e-05	2.45
[K].SRTPSRHSCSGSSPPR.[V]	1xCarbamidomethyl [C9]; 3xPhospho [T3; S12; S13]; 1xTMT6plex [N-Term]	0.000943412	0.000153469	Q9UQ35	Q9UQ35 [883-898]	Q9UQ35 3xPhospho [T885; S894; S895]	2	2224.89	266066	280543	292786	300873	310304	331196	High	High	High	High	High	High	High	6.523e-05	0.0002109	4.45
[K].EYYSVHNK.[T]	1xPhospho [Y/S]; 1xTMT6plex [K8]; 1xTMT6plex [N-Term]	0.000315074	0.000153469	P08581	P08581 [1233-1240]	P08581 1xPhospho [Y]	0	1577.78	515233	564675	624093	2.18971e+06	1.89091e+06	2.26849e+06	High	High	High	High	High	High	High	6.523e-05	6.714e-05	2.51
[K].EYVSNDAAQSDDEEK.[L]	1xPhospho [S10]; 1xTMT6plex [K15]; 1xTMT6plex [N-Term]	4.06139e-08	0.000153469	Q5JSH3	Q5JSH3 [394-408]	Q5JSH3 1xPhospho [S403]	0	2237.99	2.33581e+06	2.39715e+06	2.25247e+06	2990701	2.7941e+06	2.88644e+06	High	High	High	High	High	High	High	6.523e-05	5.468e-09	3.62
[K].FAFSSEDEGVGPGPAGPK.[R]	2xPhospho [S4; S5]; 1xTMT6plex [K18]; 1xTMT6plex [N-Term]	4.38316e-07	0.000153469	O60307	O60307 [789-806]	O60307 2xPhospho [S792; S793]	0	2367.07	145597	134990	151994	87163.7	81603.5	86947.3	High	High	High	High	High	High	High	6.523e-05	6.67e-08	3.05
[K].SSASAPDVDDPEAFPALA.[-]	1xPhospho [S4]; 1xTMT6plex [N-Term]	0.00172521	0.000153469	Q8NC51	Q8NC51 [391-408]	Q8NC51 1xPhospho [S394]	0	2068.93	55294.2	58307.4	79025.3	45893.8	64141.4	64891.2	High	High	High	High	High	High	High	6.523e-05	0.0003943	2.74
[K].SSATSGDIWPGLSAYDNSPR.[S]	3xPhospho [T4; S13; S18]; 1xTMT6plex [N-Term]	0.0016916	0.000153469	Q9NYF8	Q9NYF8 [205-224]	Q9NYF8 3xPhospho [T208; S217; S222]	0	2550.02	30689.8	28413.6	29010.2	28297.8	30551	34701.4	High	High	High	High	High	High	High	6.523e-05	0.000386	2.66
[R].EYQANDSDSDGPILYTDDEDEDEDEDGSGESALASK.[I]	2xPhospho [S7; S9]; 1xTMT6plex [K36]; 1xTMT6plex [N-Term]	6.58763e-07	0.000153469	O75167	O75167 [437-472]	O75167 2xPhospho [S443; S445]	0	4499.79	73917.9	75314.4	60351.8	85870.2	82543	90335.9	High	High	High	High	High	High	High	6.523e-05	1.019e-07	3.7
[R].SSCVSLGETAASYYGSCK.[I]	2xCarbamidomethyl [C3; C17]; 1xPhospho [S2]; 1xTMT6plex [K18]; 1xTMT6plex [N-Term]	5.68601e-06	0.000153469	Q13370	Q13370 [295-312]	Q13370 1xPhospho [S296]	0	2465.11	253825	247330	277178	378831	312693	329167	High	High	High	High	High	High	High	6.523e-05	9.887e-07	2.95
[R].SSDAHSSWYNGR.[S]	1xPhospho [S2]; 1xTMT6plex [N-Term]	5.93789e-05	0.000153469	Q9Y388	Q9Y388 [272-283]	Q9Y388 1xPhospho [S273]	0	1675.71	61130.6	61792.7	64651.5	61012.2	55155.7	57960.6	High	High	High	High	High	High	High	6.523e-05	1.162e-05	2.13
[R].SSDEENGPPSSPDLDR.[I]	1xPhospho [S]; 1xTMT6plex [N-Term]	2.66359e-05	0.000153469	Q96B36	Q96B36 [202-217]	Q96B36 1xPhospho [S]	0	2010.85	422382	412666	435981	388292	428801	422406	High	High	High	High	High	High	High	6.523e-05	5.002e-06	1.98
[K].SSDGEDEQQVPK.[G]	1xPhospho [S2]; 1xTMT6plex [K12]; 1xTMT6plex [N-Term]	9.24688e-06	0.000153469	Q16649	Q16649 [285-296]	Q16649 1xPhospho [S286]	0	1856.87	1.27989e+06	1.15981e+06	1.15989e+06	1.31107e+06	1.30659e+06	1.33563e+06	High	High	High	High	High	High	High	6.523e-05	1.649e-06	3.73
[R].EYGSTSSIDK.[Q]	1xPhospho [S/T]; 1xTMT6plex [K10]; 1xTMT6plex [N-Term]	0.00135347	0.000153469	O43166	O43166 [205-214]	O43166 1xPhospho [S/T]	0	1624.79	1.31322e+06	1.35466e+06	1.29544e+06	945096	926783	1.0249e+06	High	High	High	High	High	High	High	6.523e-05	0.0003075	2.15
[K].SSATSGDIWPGLSAYDNSPR.[S]	1xPhospho [S18]; 1xTMT6plex [N-Term]	5.43038e-06	0.000153469	Q9NYF8	Q9NYF8 [205-224]	Q9NYF8 1xPhospho [S222]	0	2390.09	951818	1.00812e+06	865486	716794	874207	891782	High	High	High	High	High	High	High	6.523e-05	9.43e-07	2.24
[R].FAGHSEAGGGSGDRR.[R]	1xPhospho [S11]; 1xTMT6plex [N-Term]	4.60769e-06	0.000153469	O96013	O96013 [138-152]	O96013 1xPhospho [S148]	1	1769.79	26468.3	17967.6	26437.9	26483.1	27758.1	23260.5	High	High	High	High	High	High	High	6.523e-05	7.895e-07	2.92
[R].SRTPPSAPSQSR.[M]	1xPhospho [T3]; 1xTMT6plex [N-Term]	1.47829e-06	0.000153469	Q9UQ35	Q9UQ35 [2407-2418]	Q9UQ35 1xPhospho [T2409]	1	1579.78	432109	442544	439542	333527	369288	349605	High	High	High	High	High	High	High	6.523e-05	2.386e-07	3.5
[K].SRSTTELDDYSTNK.[N]	1xPhospho [S3]; 1xTMT6plex [K14]; 1xTMT6plex [N-Term]	0.00118703	0.000153469	Q8WWI1	Q8WWI1 [1421-1434]	Q8WWI1 1xPhospho [S1423]	1	2155.03	107442	115458	125674	88583.9	119983	97271.7	High	High	High	High	High	High	High	6.523e-05	0.0002685	1.76
[K].FEEESKEPVADEEEEDSDDDVEPITEFR.[F]	1xPhospho [S]; 1xTMT6plex [K6]; 1xTMT6plex [N-Term]	2.02105e-10	0.000153469	P54105	P54105 [86-113]	P54105 1xPhospho [S]	1	3852.68	9.52102e+06	9.65591e+06	9.38554e+06	1.39356e+07	13060509	1.50069e+07	High	High	High	High	High	High	High	6.523e-05	2.069e-11	4.35
[K].FEEESKEPVADEEEEDSDDDVEPITEFR.[F]	1xPhospho [S17]; 1xTMT6plex [K6]	9.24688e-06	0.000153469	P54105	P54105 [86-113]	P54105 1xPhospho [S102]	1	3623.52	54425	47889	56353.2	98354.9	126280	136707	High	High	High	High	High	High	High	6.523e-05	1.641e-06	3.16
[R].SRSVSPCSNVESR.[L]	1xCarbamidomethyl [C7]; 2xPhospho [S3; S5]; 1xTMT6plex [N-Term]	6.38297e-05	0.000153469	Q9UQ35	Q9UQ35 [950-962]	Q9UQ35 2xPhospho [S952; S954]	1	1853.78	555226	614029	645810	562558	567428	605496	High	High	High	High	High	High	High	6.523e-05	1.252e-05	3.81
[K].FDSSLLSSDDETK.[C]	2xPhospho [S7; S8]; 1xTMT6plex [K13]; 1xTMT6plex [N-Term]	3.06578e-06	0.000153469	P28715	P28715 [556-568]	P28715 2xPhospho [S562; S563]	0	2061.91	1.22539e+06	1.2135e+06	1.40815e+06	526730	561619	519076	High	High	High	High	High	High	High	6.523e-05	5.147e-07	4.66
[K].FDSNEEDSASVFSPSFGLK.[Q]	2xPhospho [S3; S8]; 1xTMT6plex [K19]; 1xTMT6plex [N-Term]	0.000479716	0.000153469	Q02880	Q02880 [1464-1482]	Q02880 2xPhospho [S1466; S1471]	0	2681.18	116931	103127	117879	191284	170865	202839	High	High	High	High	High	High	High	6.523e-05	0.0001043	2.32
[K].FDSNEEDSASVFSPSFGLK.[Q]	1xPhospho [S3]; 1xTMT6plex [K19]; 1xTMT6plex [N-Term]	3.81817e-07	0.000153469	Q02880	Q02880 [1464-1482]	Q02880 1xPhospho [S1466]	0	2601.22	1.3411e+06	1.37949e+06	1.40151e+06	1.27408e+06	1.2904e+06	1.25916e+06	High	High	High	High	High	High	High	6.523e-05	5.762e-08	3.39
[R].FCDSPTSDLEMR.[N]	1xCarbamidomethyl [C2]; 2xPhospho [S7; T/S]; 1xTMT6plex [N-Term]	0.000774768	0.000153469	O15014	O15014 [355-366]	O15014 2xPhospho [S361; T/S]	0	1846.7	241076	232045	241224	273787	318455	328467	High	High	High	High	High	High	High	6.523e-05	0.0001719	2.8
[R].FATSLPHFPGCAGPTEDELSLPEGPSVPSSSLPQTPEQEK.[F]	1xCarbamidomethyl [C11]; 2xPhospho [T/S]; 1xTMT6plex [K40]; 1xTMT6plex [N-Term]	0.000308926	0.000153469	O43379	O43379 [1019-1058]	O43379 2xPhospho [T/S]	0	4839.26	204391	236556	230263	162592	223203	193938	High	High	High	High	High	High	High	6.523e-05	6.562e-05	2.25
[K].FASDDEHDEHDENGATGPVK.[R]	1xPhospho [S3]; 1xTMT6plex [K20]; 1xTMT6plex [N-Term]	8.40085e-07	0.000153469	P05455	P05455 [364-383]	P05455 1xPhospho [S366]	0	2708.19	3.0038e+06	3.18552e+06	3.03057e+06	2.71744e+06	2.06343e+06	2.31497e+06	High	High	High	High	High	High	High	6.523e-05	1.322e-07	3.4
[K].FASDDEHDEHDENGATGPVK.[R]	1xPhospho [S3]; 1xTMT6plex [K20]	0.000267354	0.000153469	P05455	P05455 [364-383]	P05455 1xPhospho [S366]	0	2479.02	731001	946645	915631	762669	1.03709e+06	937218	High	High	High	High	High	High	High	6.523e-05	5.667e-05	3.35
[K].FASAENIPDLPYDYSSSLESVADETSPER.[E]	1xPhospho [S]; 1xTMT6plex [N-Term]	0.000648903	0.000153469	P50747	P50747 [122-150]	P50747 1xPhospho [S]	0	3498.57	92914.8	105645	108586	120319	131963	109771	High	High	High	High	High	High	High	6.523e-05	0.0001424	1.91
[R].SRTASGSSVTSLDGTR.[S]	2xPhospho [S/T]; 1xTMT6plex [N-Term]	1.85569e-05	0.000153469	Q92597	Q92597 [326-341]	Q92597 2xPhospho [S/T]	1	1970.88	761138	792129	764580	1.95084e+06	1.92534e+06	2.05455e+06	High	High	High	High	High	High	High	6.523e-05	3.42e-06	4.22
[R].SRTGSESSQTGTSTTSSR.[N]	2xPhospho [S7; S]; 1xTMT6plex [N-Term]	5.53106e-08	0.000153469	P23588	P23588 [418-435]	P23588 2xPhospho [S424; S]	1	2205.92	311623	285325	317184	421092	470640	532482	High	High	High	High	High	High	High	6.523e-05	7.525e-09	3.79
[K].SSDQPLTVPVSPK.[F]	1xPhospho [S11]; 1xTMT6plex [K13]; 1xTMT6plex [N-Term]	1.04079e-05	0.000153469	Q9ULW0	Q9ULW0 [728-740]	Q9ULW0 1xPhospho [S738]	0	1893.01	976287	974713	966314	909069	973310	1.02141e+06	High	High	High	High	High	High	High	6.523e-05	1.864e-06	2.63
[K].EYFDDSTEER.[F]	1xPhospho [S6]; 1xTMT6plex [N-Term]	0.000192498	0.000153469	Q8NEF9	Q8NEF9 [259-268]	Q8NEF9 1xPhospho [S264]	0	1599.64	2.43074e+06	2.59784e+06	2.7936e+06	2.07482e+06	2.02681e+06	2.16636e+06	High	High	High	High	High	High	High	6.523e-05	4.011e-05	3.18
[R].SSDSEEAFETPESTTPVK.[A]	1xPhospho [S/T]; 1xTMT6plex [K18]; 1xTMT6plex [N-Term]	5.06493e-07	0.000153469	O95359	O95359 [1946-1963]	O95359 1xPhospho [S/T]	0	2479.15	971191	1.03566e+06	1.00083e+06	667572	658065	708776	High	High	High	High	High	High	High	6.523e-05	7.748e-08	3.63
[R].EVSDSEAGGGPQGER.[K]	1xPhospho [S3]; 1xTMT6plex [N-Term]	0.000317151	0.000153469	Q9BW71	Q9BW71 [368-382]	Q9BW71 1xPhospho [S370]	0	1783.77	10199.4	7933.17	9680.73	8825.98	8019.88	7676.7	High	High	High	High	High	High	High	6.523e-05	6.775e-05	2.64
[K].EVSDDEAEEKEDK.[E]	1xPhospho [S3]; 2xTMT6plex [K10; K13]; 1xTMT6plex [N-Term]	1.70375e-05	0.000153469	P07900	P07900 [229-241]	P07900 1xPhospho [S231]	1	2290.09	9.26638e+06	1.01658e+07	9.68812e+06	1.09104e+07	1.07596e+07	11165880	High	High	High	High	High	High	High	6.523e-05	3.135e-06	3.9
[K].EVSDDEAEEK.[E]	1xPhospho [S3]; 1xTMT6plex [K10]; 1xTMT6plex [N-Term]	4.00318e-05	0.000153469	P07900	P07900 [229-238]	P07900 1xPhospho [S231]	0	1688.77	2.63523e+07	2.51158e+07	2.62423e+07	5.08259e+07	5.48483e+07	5.39348e+07	High	High	High	High	High	High	High	6.523e-05	7.697e-06	3.91
[R].SSGDVLETFNFLENADDSDEDEENDMIEGIPEGK.[D]	1xPhospho [S18]; 1xOxidation [M26]; 1xTMT6plex [K34]; 1xTMT6plex [N-Term]	7.81503e-07	0.000153469	Q13033	Q13033 [240-273]	Q13033 1xPhospho [S257]	0	4314.87	395393	373690	318395	301342	305363	290350	High	High	High	High	High	High	High	6.523e-05	1.223e-07	2.06
[K].EVQTPQYLNPFDEPEAFVTIKDSPPQSTK.[R]	1xPhospho [T]; 2xTMT6plex [K21; K29]; 1xTMT6plex [N-Term]	3.82321e-05	0.000153469	Q8NDI1	Q8NDI1 [313-341]	Q8NDI1 1xPhospho [T]	1	4073.08	836865	769469	984413	513342	440980	475575	High	High	High	High	High	High	High	6.523e-05	7.327e-06	2.45
[K].EVQQLSVSFSSLQIK.[A]	2xPhospho [S10; S11]; 1xTMT6plex [K15]; 1xTMT6plex [N-Term]	5.45171e-05	0.000153469	Q96D42	Q96D42 [324-338]	Q96D42 2xPhospho [S333; S334]	0	2311.18	51370	46827.9	52165.6	46273.9	44855	51480.4	High	High	High	High	High	High	High	6.523e-05	1.062e-05	2.76
[R].EVQAEQPSSSSPR.[R]	1xPhospho [S]; 1xTMT6plex [N-Term]	2.8708e-06	0.000153469	Q9Y388	Q9Y388 [178-190]	Q9Y388 1xPhospho [S]	0	1710.79	1.61987e+06	1.56619e+06	1.6113e+06	1.74174e+06	1.62511e+06	1.73891e+06	High	High	High	High	High	High	High	6.523e-05	4.806e-07	2.64
[R].SSGHSSSELSPDAVEK.[A]	1xPhospho [S10]; 1xTMT6plex [K16]; 1xTMT6plex [N-Term]	6.17646e-10	0.000153469	Q9UQ35	Q9UQ35 [1378-1393]	Q9UQ35 1xPhospho [S1387]	0	2155.03	168091	213945	182984	170513	172492	166136	High	High	High	High	High	High	High	6.523e-05	6.687e-11	3.14
[R].EVLYDSEGLSGEER.[G]	2xPhospho [S6; S10]; 1xTMT6plex [N-Term]	8.1934e-05	0.000153469	Q9H7N4	Q9H7N4 [729-742]	Q9H7N4 2xPhospho [S734; S738]	0	1971.82	960643	1.01162e+06	954300	766447	656553	750999	High	High	High	High	High	High	High	6.523e-05	1.627e-05	3.8
[K].SSGNSSSSGSGSGSTSAGSSSPGAR.[R]	1xPhospho [S]; 1xTMT6plex [N-Term]	4.12033e-11	0.000153469	Q12797	Q12797 [9-33]	Q12797 1xPhospho [S]	0	2412.01	127149	147725	162548	267059	282577	269752	High	High	High	High	High	High	High	6.523e-05	3.885e-12	3.98
[R].EVIEIEDASPTK.[C]	1xPhospho [S9]; 1xTMT6plex [K12]; 1xTMT6plex [N-Term]	0.000529381	0.000153469	P46100	P46100 [1519-1530]	P46100 1xPhospho [S1527]	0	1868.97	50391	61044.7	52143.8	55541	56031.6	63454.6	High	High	High	High	High	High	High	6.523e-05	0.0001157	2.24
[K].EVLDEDTDEEKETLK.[N]	1xPhospho [T7]; 2xTMT6plex [K11; K15]; 1xTMT6plex [N-Term]	7.18439e-05	0.000153469	Q9Y3P9	Q9Y3P9 [990-1004]	Q9Y3P9 1xPhospho [T996]	1	2560.29	1.19681e+06	1.23875e+06	1.29019e+06	866744	832715	910543	High	High	High	High	High	High	High	6.523e-05	1.422e-05	3.1
[K].EVHDELEDLPSPPPPLSPPPTTSPHK.[Q]	2xPhospho [S11; S17]; 1xTMT6plex [K26]; 1xTMT6plex [N-Term]	2.16688e-09	0.000153469	Q9NQX3	Q9NQX3 [178-203]	Q9NQX3 2xPhospho [S188; S194]	0	3431.66	120209	132616	137235	119803	113831	160549	High	High	High	High	High	High	High	6.523e-05	2.495e-10	3.08
[R].SSGDVLETFNFLENADDSDEDEENDMIEGIPEGK.[D]	1xPhospho [S18]; 1xTMT6plex [K34]; 1xTMT6plex [N-Term]	1.60796e-08	0.000153469	Q13033	Q13033 [240-273]	Q13033 1xPhospho [S257]	0	4298.87	1.11427e+06	1.19246e+06	1.32877e+06	990042	912376	819652	High	High	High	High	High	High	High	6.523e-05	2.055e-09	2.3
[R].SRSSSSPPPK.[Q]	2xPhospho [S5; S]; 1xTMT6plex [K10]; 1xTMT6plex [N-Term]	0.00148366	0.000153469	Q9UQ35	Q9UQ35 [815-824]	Q9UQ35 2xPhospho [S819; S]	1	1647.79	290107	311845	291581	455751	408986	425376	High	High	High	High	High	High	High	6.523e-05	0.0003365	3.05
[R].SSFSHYSGLK.[H]	1xPhospho [S2]; 1xTMT6plex [K10]; 1xTMT6plex [N-Term]	0.000412456	0.000153469	Q8NC51	Q8NC51 [202-211]	Q8NC51 1xPhospho [S203]	0	1650.83	1.81934e+06	2.10244e+06	2.22993e+06	1.4673e+06	1.66412e+06	1.68214e+06	High	High	High	High	High	High	High	6.523e-05	8.917e-05	2.58
[K].SSFNPDAQVFVPIGSQDSSLSNSPSPSFGQSPSPTFIPR.[S]	2xPhospho [S25; S]; 1xTMT6plex [N-Term]	1.89761e-06	0.000153469	Q14106	Q14106 [131-169]	Q14106 2xPhospho [S155; S]	0	4455.04	38015.1	50308	46107.2	41200.7	36259.5	22996.1	High	High	High	High	High	High	High	6.523e-05	3.101e-07	3.16
[R].EYEEEDDDDDEYDSEMEDFIEDEGEPQEEISK.[H]	1xPhospho [S/Y]; 1xTMT6plex [K32]; 1xTMT6plex [N-Term]	1.45506e-10	0.000153469	Q68D10	Q68D10 [586-617]	Q68D10 1xPhospho [S/Y]	0	4440.73	966153	1.2e+06	973104	267138	331414	336926	High	High	High	High	High	High	High	6.523e-05	1.459e-11	4.47
[K].EYEEDDILASDDPSSIEQYENTR.[T]	1xPhospho [S]; 1xTMT6plex [N-Term]	1.79559e-10	0.000153469	Q96RS0	Q96RS0 [145-167]	Q96RS0 1xPhospho [S]	0	3027.28	289069	238497	289849	374666	571951	583765	High	High	High	High	High	High	High	6.523e-05	1.817e-11	4.79
[R].SSDYQFPSSPFTDTLK.[G]	1xPhospho [S]; 1xTMT6plex [K16]; 1xTMT6plex [N-Term]	0.000486059	0.000153469	Q9UK61	Q9UK61 [971-986]	Q9UK61 1xPhospho [S]	0	2358.13	483780	536266	539896	404780	369478	421570	High	High	High	High	High	High	High	6.523e-05	0.0001055	2.18
[R].EYDSGDTDEIIAMK.[K]	2xPhospho [S4; T7]; 1xTMT6plex [K14]; 1xTMT6plex [N-Term]	8.71586e-06	0.000153469	Q76FK4	Q76FK4 [375-388]	Q76FK4 2xPhospho [S378; T381]	0	2204.95	1.23301e+06	1.36403e+06	1.4146e+06	1.71517e+06	1.6112e+06	1.52823e+06	High	High	High	High	High	High	High	6.523e-05	1.545e-06	3.94
[R].SSDYQFPSSPFTDTLK.[G]	2xPhospho [S8; S9]; 1xTMT6plex [K16]; 1xTMT6plex [N-Term]	5.20663e-05	0.000153469	Q9UK61	Q9UK61 [971-986]	Q9UK61 2xPhospho [S978; S979]	0	2438.1	1.04802e+06	1.14253e+06	1.12012e+06	837422	765571	794980	High	High	High	High	High	High	High	6.523e-05	1.015e-05	2.32
[R].SSEDLAGPLPSSVSSSSTTSSKPK.[L]	1xPhospho [S2]; 2xTMT6plex [K22; K24]; 1xTMT6plex [N-Term]	8.948e-06	0.000153469	Q9NRF2	Q9NRF2 [125-148]	Q9NRF2 1xPhospho [S126]	0	3103.6	616078	665360	669689	617295	591843	560290	High	High	High	High	High	High	High	6.523e-05	1.589e-06	1.74
[K].EVYQQQQYGSGGR.[G]	1xPhospho [S10]; 1xTMT6plex [N-Term]	0.000415174	0.000153469	Q99729	Q99729 [233-245]	Q99729 1xPhospho [S242]	0	1808.82	639235	696110	693128	459682	518621	470822	High	High	High	High	High	High	High	6.523e-05	8.968e-05	2.44
[K].EVYELLDSPGK.[V]	1xPhospho [S8]; 1xTMT6plex [K11]; 1xTMT6plex [N-Term]	0.001251	0.000153469	P22234	P22234 [20-30]	P22234 1xPhospho [S27]	0	1787.92	1.02898e+06	1.01539e+06	1.04931e+06	491505	528258	542993	High	High	High	High	High	High	High	6.523e-05	0.0002831	1.74
[R].SSELLGQAAR.[N]	1xPhospho [S2]; 1xTMT6plex [N-Term]	0.000588033	0.000153469	Q96B45	Q96B45 [45-54]	Q96B45 1xPhospho [S46]	0	1340.68	345583	368239	361891	400768	322811	419571	High	High	High	High	High	High	High	6.523e-05	0.0001287	1.99
[R].EVTPILAQTQSSGPQTSTTPQVLSPTITSPPNALPR.[R]	1xPhospho [S11]; 1xTMT6plex [N-Term]	1.87283e-06	0.000153469	P30260	P30260 [341-376]	P30260 1xPhospho [S351]	0	4024.08	73087.7	68846.2	91367.3	67503.4	81777.4	84228	High	High	High	High	High	High	High	6.523e-05	3.074e-07	2.78
[K].EVTPESGPPK.[V]	1xPhospho [T/S]; 1xTMT6plex [K10]; 1xTMT6plex [N-Term]	0.00144524	0.000153469	P46087	P46087 [193-202]	P46087 1xPhospho [T/S]	0	1578.82	1.65597e+06	1.62734e+06	1.71044e+06	2.16297e+06	1.93317e+06	1.98376e+06	High	High	High	High	High	High	High	6.523e-05	0.0003271	1.68
[R].SSEPVQADESQSPR.[D]	1xPhospho [S]; 1xTMT6plex [N-Term]	2.88972e-06	0.000153469	O95049	O95049 [845-858]	O95049 1xPhospho [S]	0	1825.82	706632	817055	802108	123765	130244	147786	High	High	High	High	High	High	High	6.523e-05	4.84e-07	3.9
[R].SSFASSSASDASKPSSPR.[G]	1xPhospho [S15]; 1xTMT6plex [K13]; 1xTMT6plex [N-Term]	1.28437e-05	0.000153469	Q96IF1	Q96IF1 [122-139]	Q96IF1 1xPhospho [S136]	0	2294.11	660593	800781	782741	331076	345476	297594	High	High	High	High	High	High	High	6.523e-05	2.326e-06	2.94
[R].EVSSSSNLEEIFNWK.[R]	1xPhospho [S3]; 1xTMT6plex [K15]; 1xTMT6plex [N-Term]	0.00136238	0.000153469	Q6UXT9	Q6UXT9 [449-463]	Q6UXT9 1xPhospho [S451]	0	2307.13	79030.5	61433	75377.9	108657	105323	103222	High	High	High	High	High	High	High	6.523e-05	0.0003089	2.45
[R].EVSSRPSTPGLSVVSGISATSEDIPNK.[I]	2xPhospho [S4; S7]; 1xTMT6plex [K27]; 1xTMT6plex [N-Term]	4.21925e-05	0.000153469	Q14C86	Q14C86 [755-781]	Q14C86 2xPhospho [S758; S761]	0	3332.64	1.50853e+06	1.73238e+06	1.53379e+06	1.91237e+06	1.61028e+06	1.7387e+06	High	High	High	High	High	High	High	6.523e-05	8.126e-06	2.39
[R].GAPPGSPEPPALLAAPLAAGACPGGR.[S]	1xCarbamidomethyl [C22]; 1xPhospho [S6]; 1xTMT6plex [N-Term]	7.27943e-05	0.000153469	Q9Y4B5	Q9Y4B5 [258-283]	Q9Y4B5 1xPhospho [S263]	0	2661.34	402331	387438	303967	313314	341277	266909	High	High	High	High	High	High	High	6.523e-05	1.44e-05	2.96
[K].SQHGAGSSVGDASRPPYR.[G]	1xPhospho [S13]; 1xTMT6plex [N-Term]	0.000495731	0.000153469	P11274	P11274 [215-232]	P11274 1xPhospho [S227]	0	2138	16731.5	19646.9	18726.4	25955.7	23464.6	21538.8	High	High	High	High	High	High	High	6.523e-05	0.0001075	1.71
[R].GAPSSPATGVLPSPQGK.[S]	1xPhospho [S]; 1xTMT6plex [K17]; 1xTMT6plex [N-Term]	0.000177904	0.000153469	Q5SRE5	Q5SRE5 [1705-1721]	Q5SRE5 1xPhospho [S]	0	2089.11	717689	786366	731369	786761	748102	757644	High	High	High	High	High	High	High	6.523e-05	3.686e-05	2.37
[K].GIGLDESELDSEAELMR.[S]	2xPhospho [S7; S11]; 1xTMT6plex [N-Term]	1.24611e-06	0.000153469	Q96RS0	Q96RS0 [79-95]	Q96RS0 2xPhospho [S85; S89]	0	2252.96	169305	183444	171907	159818	210488	162539	High	High	High	High	High	High	High	6.523e-05	1.995e-07	3.87
[K].GLGKPGGQGDAIQLSPK.[L]	1xPhospho [S15]; 2xTMT6plex [K4; K17]; 1xTMT6plex [N-Term]	5.20663e-05	0.000153469	Q5VV41	Q5VV41 [160-176]	Q5VV41 1xPhospho [S174]	0	2390.34	1.04267e+06	1.18701e+06	1.08747e+06	1.3852e+06	1.41916e+06	1.27023e+06	High	High	High	High	High	High	High	6.523e-05	1.013e-05	2.91
[R].SPQGPSPVLAEDSEGEG.[-]	1xPhospho [S13]; 1xTMT6plex [N-Term]	0.00144524	0.000153469	Q99638	Q99638 [375-391]	Q99638 1xPhospho [S387]	0	1964.87	208599	237669	226999	234839	269698	291713	High	High	High	High	High	High	High	6.523e-05	0.0003286	2.22
[K].GLFSDEEDSEDLFSSQSASNLK.[G]	1xPhospho [S4]; 1xTMT6plex [K22]; 1xTMT6plex [N-Term]	5.26861e-07	0.000153469	Q9Y4E1	Q9Y4E1 [536-557]	Q9Y4E1 1xPhospho [S539]	0	2943.35	3.01718e+06	3.32978e+06	3.06858e+06	2.25763e+06	2.17343e+06	2.33888e+06	High	High	High	High	High	High	High	6.523e-05	8.069e-08	3.02
[K].GLFSDEEDSEDLFSSQSASK.[L]	1xPhospho [S]; 1xTMT6plex [K20]; 1xTMT6plex [N-Term]	3.11841e-10	0.000153469	Q641Q2	Q641Q2 [536-555]	Q641Q2 1xPhospho [S]	0	2716.23	3.49728e+06	3725681	3714400	2.5482e+06	2.50779e+06	2.49368e+06	High	High	High	High	High	High	High	6.523e-05	3.258e-11	2.96
[K].GIGLDESELDSEAELMR.[S]	2xPhospho [S7; S11]; 1xOxidation [M16]; 1xTMT6plex [N-Term]	0.0001038	0.000153469	Q96RS0	Q96RS0 [79-95]	Q96RS0 2xPhospho [S85; S89]	0	2268.95	43940.9	49912.5	45926.4	50056.6	49220.9	56501.1	High	High	High	High	High	High	High	6.523e-05	2.094e-05	2.51
[K].SPQPPVEEEDEHFDDTVVCLDTYNCDLHFK.[I]	2xCarbamidomethyl [C19; C25]; 1xPhospho [Y/T]; 1xTMT6plex [K30]; 1xTMT6plex [N-Term]	8.36766e-08	0.000153469	Q00839	Q00839 [271-300]	Q00839 1xPhospho [Y/T]	0	4173.85	4.53331e+06	5.84714e+06	4.80054e+06	6.42018e+06	6.85713e+06	7.12439e+06	High	High	High	High	High	High	High	6.523e-05	1.168e-08	3.43
[K].GLASPTAITPVASPICGK.[T]	1xCarbamidomethyl [C16]; 1xPhospho [T6]; 1xTMT6plex [K18]; 1xTMT6plex [N-Term]	0.000110123	0.000153469	O95425	O95425 [1222-1239]	O95425 1xPhospho [T1227]	0	2278.23	246147	245564	216389	501283	520401	480544	High	High	High	High	High	High	High	6.523e-05	2.225e-05	1.9
[R].SPQPVCSPAGSEGTPK.[G]	1xCarbamidomethyl [C6]; 2xPhospho [S7; S11]; 1xTMT6plex [K16]; 1xTMT6plex [N-Term]	5.78385e-05	0.000153469	Q6KC79	Q6KC79 [274-289]	Q6KC79 2xPhospho [S280; S284]	0	2217.01	135893	129335	129221	139491	123961	169465	High	High	High	High	High	High	High	6.523e-05	1.133e-05	2.33
[K].GLAEVQQDGEAEEGATSDGEK.[K]	1xPhospho [S17]; 1xTMT6plex [K21]; 1xTMT6plex [N-Term]	5.05811e-09	0.000153469	Q02952	Q02952 [582-602]	Q02952 1xPhospho [S598]	0	2658.22	2.02831e+06	2.21928e+06	2.19526e+06	2.86965e+06	2.66306e+06	2.60854e+06	High	High	High	High	High	High	High	6.523e-05	6.103e-10	3.4
[K].GLAAAEPTANGGLALASIEDQGAAAGGYCGSR.[D]	1xCarbamidomethyl [C29]; 1xPhospho [T8]; 1xTMT6plex [N-Term]	2.62882e-05	0.000153469	Q15758	Q15758 [11-42]	Q15758 1xPhospho [T18]	0	3285.54	108977	109010	100962	88929.2	94008	85901.8	High	High	High	High	High	High	High	6.523e-05	4.928e-06	1.69
[R].SPQQTVPYVVPLSPK.[L]	2xPhospho [T5; S13]; 1xTMT6plex [K15]; 1xTMT6plex [N-Term]	4.17517e-06	0.000153469	Q9UQR0	Q9UQR0 [499-513]	Q9UQR0 2xPhospho [T503; S511]	0	2258.16	544676	601041	636995	427428	387497	437145	High	High	High	High	High	High	High	6.523e-05	7.113e-07	2.09
[R].SPQTLAPVGEDAMK.[T]	1xPhospho [T4]; 1xTMT6plex [K14]; 1xTMT6plex [N-Term]	6.15254e-06	0.000153469	Q92797	Q92797 [1243-1256]	Q92797 1xPhospho [T1246]	0	1982.01	300458	331088	308037	263703	236214	247790	High	High	High	High	High	High	High	6.523e-05	1.072e-06	2.35
[K].SPQISMSDIDLNLK.[G]	1xPhospho [S5]; 1xTMT6plex [K14]; 1xTMT6plex [N-Term]	3.23127e-06	0.000153469	Q09666	Q09666 [4516-4529]	Q09666 1xPhospho [S4520]	0	2099.09	406895	432658	353013	726917	800274	733261	High	High	High	High	High	High	High	6.523e-05	5.446e-07	2.68
[R].GLGPPSPPAPPR.[G]	1xPhospho [S6]; 1xTMT6plex [N-Term]	0.000175581	0.000153469	Q13425	Q13425 [90-101]	Q13425 1xPhospho [S95]	0	1451.76	805419	783492	765965	746957	698784	753640	High	High	High	High	High	High	High	6.523e-05	3.639e-05	2.57
[K].GLGSSPDLELLLR.[S]	1xPhospho [S4]; 1xTMT6plex [N-Term]	0.000925016	0.000153469	Q9NQQ7	Q9NQQ7 [332-344]	Q9NQQ7 1xPhospho [S335]	0	1678.9	444260	454422	482761	329060	308217	374690	High	High	High	High	High	High	High	6.523e-05	0.0002066	1.71
[R].SPPSSSEIFTPAHEENVR.[F]	1xPhospho [S4]; 1xTMT6plex [N-Term]	7.09997e-08	0.000153469	C9JLW8	C9JLW8 [21-38]	C9JLW8 1xPhospho [S24]	0	2293.07	252314	246817	228292	219274	247965	245731	High	High	High	High	High	High	High	6.523e-05	9.829e-09	2.06
[R].GLLYDSDEEDEERPARK.[R]	1xPhospho [S6]; 1xTMT6plex [K17]; 1xTMT6plex [N-Term]	1.48215e-07	0.000153469	P49736	P49736 [134-150]	P49736 1xPhospho [S139]	1	2560.23	2.96061e+06	3.05761e+06	3.07212e+06	3.38998e+06	2.98092e+06	3.33896e+06	High	High	High	High	High	High	High	6.523e-05	2.132e-08	3.38
[R].GLLYDSDEEDEERPAR.[K]	1xPhospho [S6]; 1xTMT6plex [N-Term]	6.283e-09	0.000153469	P49736	P49736 [134-149]	P49736 1xPhospho [S139]	0	2202.98	1.07125e+07	1.16319e+07	1.1732e+07	9.66454e+06	9.80813e+06	9.42381e+06	High	High	High	High	High	High	High	6.523e-05	7.679e-10	4.95
[K].SPPSTGSTYGSSQK.[E]	1xPhospho [T/S]; 1xTMT6plex [K14]; 1xTMT6plex [N-Term]	0.000171027	0.000153469	Q9Y2W1	Q9Y2W1 [320-333]	Q9Y2W1 1xPhospho [T/S]	0	1921.93	965786	989576	933596	1.18086e+06	1.08983e+06	1.17509e+06	High	High	High	High	High	High	High	6.523e-05	3.528e-05	1.47
[K].GLLGTSLLLDTVESESDDEYFDAEDGEPQTCK.[S]	1xCarbamidomethyl [C31]; 1xPhospho [Y20]; 1xTMT6plex [K32]; 1xTMT6plex [N-Term]	2.36646e-05	0.000153469	Q709C8	Q709C8 [859-890]	Q709C8 1xPhospho [Y878]	0	4071.86	108437	96390.8	111856	124820	125521	117174	High	High	High	High	High	High	High	6.523e-05	4.409e-06	2.63
[R].GLLAQGLRPESPPPAGPLLNGAPAGESPQPK.[A]	2xPhospho [S11; S27]; 1xTMT6plex [K31]; 1xTMT6plex [N-Term]	1.65733e-07	0.000153469	Q96TA1	Q96TA1 [655-685]	Q96TA1 2xPhospho [S665; S681]	0	3634.88	1.32196e+06	1.48954e+06	1.60793e+06	3.70886e+06	2.99167e+06	3.46635e+06	High	High	High	High	High	High	High	6.523e-05	2.393e-08	3.31
[R].GLLAQGLRPESPPPAGPLLNGAPAGESPQPK.[A]	1xPhospho [S11]; 1xTMT6plex [K31]; 1xTMT6plex [N-Term]	1.35542e-08	0.000153469	Q96TA1	Q96TA1 [655-685]	Q96TA1 1xPhospho [S665]	0	3554.91	821868	892527	805908	1.76171e+06	1.38744e+06	1.58941e+06	High	High	High	High	High	High	High	6.523e-05	1.725e-09	3.23
[K].SPPTTMLLPASPAK.[A]	2xPhospho [T4; S11]; 1xTMT6plex [K14]; 1xTMT6plex [N-Term]	0.000467278	0.000153469	Q9UGU5	Q9UGU5 [502-515]	Q9UGU5 2xPhospho [T505; S512]	0	2029.02	994576	981238	1.05389e+06	1.7919e+06	1.63413e+06	1.66312e+06	High	High	High	High	High	High	High	6.523e-05	0.0001015	2.32
[K].GILAADESTGSIAK.[R]	1xPhospho [T/S]; 1xTMT6plex [K14]; 1xTMT6plex [N-Term]	4.93999e-05	0.000153469	P04075	P04075 [29-42]	P04075 1xPhospho [T/S]	0	1870.99	85530.4	80277.1	90954.7	80847.8	82829	83727.8	High	High	High	High	High	High	High	6.523e-05	9.607e-06	2.52
[R].GIKDDEHIVLEPGDLFPPFSPPPSPR.[G]	2xPhospho [S20; S24]; 1xTMT6plex [K3]; 1xTMT6plex [N-Term]	3.35237e-05	0.000153469	Q12767	Q12767 [202-227]	Q12767 2xPhospho [S221; S225]	1	3474.72	213409	232085	256407	150998	159468	184778	High	High	High	High	High	High	High	6.523e-05	6.382e-06	3.06
[K].SPPYTAFLGNLPYDVTEESIK.[E]	1xPhospho [Y4]; 1xTMT6plex [K21]; 1xTMT6plex [N-Term]	0.000611665	0.000153469	P23588	P23588 [93-113]	P23588 1xPhospho [Y96]	0	2879.45	265660	418597	301720	201299	194584	164285	High	High	High	High	High	High	High	6.523e-05	0.0001348	2.07
[K].SPQEPSPPSPPVSLISALVR.[A]	2xPhospho [S6; S9]; 1xTMT6plex [N-Term]	2.29599e-06	0.000153469	P43354	P43354 [351-370]	P43354 2xPhospho [S356; S359]	0	2447.22	57404.5	44404.4	43011.3	32124.6	31245	41440.2	High	High	High	High	High	High	High	6.523e-05	3.8e-07	2.24
[K].GLGTDEDSLIEIICSR.[T]	1xCarbamidomethyl [C14]; 1xPhospho [S8]; 1xTMT6plex [N-Term]	5.79922e-06	0.000153469	P07355	P07355 [120-135]	P07355 1xPhospho [S127]	0	2086.99	21092.8	21421.3	23591.6	28238.7	28590.3	29368.6	High	High	High	High	High	High	High	6.523e-05	1.009e-06	2.28
[R].GKSLDQCVETLQK.[Q]	1xCarbamidomethyl [C7]; 1xPhospho [S3]; 2xTMT6plex [K2; K13]; 1xTMT6plex [N-Term]	0.000572788	0.000153469	Q8N5A5	Q8N5A5 [371-383]	Q8N5A5 1xPhospho [S373]	1	2273.22	975081	882020	993093	528873	476959	523324	High	High	High	High	High	High	High	6.523e-05	0.0001252	2.18
[R].GLMAGGRPEGQYSEDEDTDTDEYK.[E]	2xPhospho [T18; T/S]; 1xTMT6plex [K24]; 1xTMT6plex [N-Term]	2.01577e-09	0.000153469	Q9NPQ8	Q9NPQ8 [424-447]	Q9NPQ8 2xPhospho [T441; T/S]	0	3281.36	8.53934e+06	8.98581e+06	8.79698e+06	7.646e+06	6.79884e+06	7.25697e+06	High	High	High	High	High	High	High	6.523e-05	2.311e-10	4.23
[K].SPQVLGSSLSVRSPTGSPSR.[L]	2xPhospho [S13; S17]; 1xTMT6plex [N-Term]	3.51017e-05	0.000153469	Q86UU0	Q86UU0 [975-994]	Q86UU0 2xPhospho [S987; S991]	1	2388.15	806674	895914	868289	545987	520405	710660	High	High	High	High	High	High	High	6.523e-05	6.702e-06	2.59
[K].GKLSAEENPDDSEVPSSSGINSTK.[S]	1xPhospho [S4]; 2xTMT6plex [K2; K24]; 1xTMT6plex [N-Term]	1.13362e-05	0.000153469	Q9Y5Q9	Q9Y5Q9 [40-63]	Q9Y5Q9 1xPhospho [S43]	1	3215.59	3.13407e+06	3.55839e+06	3.26751e+06	2.84847e+06	2.80612e+06	2.5082e+06	High	High	High	High	High	High	High	6.523e-05	2.033e-06	2.77
[K].SPSFGGASEASAR.[T]	1xPhospho [S3]; 1xTMT6plex [N-Term]	5.11853e-06	0.000153469	Q8WVT3	Q8WVT3 [182-194]	Q8WVT3 1xPhospho [S184]	0	1532.69	858595	831608	891874	894977	862516	980766	High	High	High	High	High	High	High	6.523e-05	8.844e-07	3.29
[K].GGSWIQEINVAEK.[N]	1xPhospho [S3]; 1xTMT6plex [K13]; 1xTMT6plex [N-Term]	0.000580361	0.000153469	P78527	P78527 [4024-4036]	P78527 1xPhospho [S4026]	0	1969.02	102707	106723	149156	162754	167171	172294	High	High	High	High	High	High	High	6.523e-05	0.0001274	1.53
[K].GGSTEDASQYYCDK.[N]	1xCarbamidomethyl [C12]; 1xPhospho [S]; 1xTMT6plex [K14]; 1xTMT6plex [N-Term]	1.72629e-05	0.000153469	P26045	P26045 [487-500]	P26045 1xPhospho [S]	0	2118.91	646249	604162	618524	474733	427149	468786	High	High	High	High	High	High	High	6.523e-05	3.168e-06	1.77
[R].GGSSVEAPCPSDVTPEDDR.[S]	1xCarbamidomethyl [C9]; 1xPhospho [S/T]; 1xTMT6plex [N-Term]	1.02048e-05	0.000153469	Q9BY89	Q9BY89 [587-605]	Q9BY89 1xPhospho [S/T]	0	2283.96	71525.5	82819.9	81431.1	58696.4	53700.7	71300.5	High	High	High	High	High	High	High	6.523e-05	1.827e-06	2.73
[R].GGSSDLSDEDEDAEDSSANIITDLVYQGASLQAQTDR.[T]	2xPhospho [S4; S7]; 1xTMT6plex [N-Term]	2.27497e-05	0.000153469	Q04721	Q04721 [1839-1875]	Q04721 2xPhospho [S1842; S1845]	0	4261.8	70934.4	40539.5	46573.9	63595	55583.8	75271.4	High	High	High	High	High	High	High	6.523e-05	4.245e-06	1.74
[R].GGSREYDTGGGSSSSR.[L]	1xPhospho [Y/S]; 1xTMT6plex [N-Term]	2.51063e-05	0.000153469	Q96T37	Q96T37 [107-122]	Q96T37 1xPhospho [Y/S]	1	1868.8	300195	292381	316380	311230	290483	327318	High	High	High	High	High	High	High	6.523e-05	4.702e-06	3.18
[R].SPSGSAFGSQENLR.[W]	1xPhospho [S]; 1xTMT6plex [N-Term]	6.70123e-06	0.000153469	Q96N67	Q96N67 [1430-1443]	Q96N67 1xPhospho [S]	0	1745.81	699878	592246	590525	519018	510115	557332	High	High	High	High	High	High	High	6.523e-05	1.172e-06	3.61
[R].GGSPQMDDIK.[V]	1xPhospho [S3]; 1xTMT6plex [K10]; 1xTMT6plex [N-Term]	0.000115306	0.000153469	Q13144	Q13144 [542-551]	Q13144 1xPhospho [S544]	0	1585.77	6.69744e+06	7.27757e+06	6.79022e+06	6.00505e+06	5.52603e+06	5.8519e+06	High	High	High	High	High	High	High	6.523e-05	2.337e-05	3.08
[K].GGSYTQAASSDSAQGSDVSLTACKV.[-]	1xCarbamidomethyl [C23]; 1xPhospho [Y4]; 1xTMT6plex [K24]; 1xTMT6plex [N-Term]	0.000276282	0.000153469	P04439	P04439 [341-365]	P04439 1xPhospho [Y344]	1	2985.39	445479	458990	439185	250136	227825	282680	High	High	High	High	High	High	High	6.523e-05	5.842e-05	2.09
[R].SPSGSAFGSQENLR.[W]	2xPhospho [S5; S9]; 1xTMT6plex [N-Term]	0.00175948	0.000153469	Q96N67	Q96N67 [1430-1443]	Q96N67 2xPhospho [S1434; S1438]	0	1825.77	251060	301972	309493	275260	334806	351589	High	High	High	High	High	High	High	6.523e-05	0.000401	2.14
[R].GGSISVQVNSIKFDSE.[-]	1xPhospho [S]; 1xTMT6plex [K12]; 1xTMT6plex [N-Term]	8.92405e-05	0.000153469	Q14978	Q14978 [684-699]	Q14978 1xPhospho [S]	1	2205.12	1.67968e+06	1.8054e+06	1.6768e+06	1.31864e+06	1.17751e+06	1.18339e+06	High	High	High	High	High	High	High	6.523e-05	1.783e-05	1.88
[R].SPSKPTLAYPESNSR.[A]	1xPhospho [S3]; 1xTMT6plex [K4]; 1xTMT6plex [N-Term]	0.000211043	0.000153469	Q86XR8	Q86XR8 [53-67]	Q86XR8 1xPhospho [S55]	0	2172.11	601918	535909	554473	479444	516069	581599	High	High	High	High	High	High	High	6.523e-05	4.411e-05	2.3
[R].GGSGYHSRSPAR.[Q]	2xPhospho [S7; S9]; 1xTMT6plex [N-Term]	0.00137135	0.000153469	Q9UQ35	Q9UQ35 [1816-1827]	Q9UQ35 2xPhospho [S1822; S1824]	1	1620.69	426240	454455	453677	585817	565353	596305	High	High	High	High	High	High	High	6.523e-05	0.0003114	3.37
[R].SPSLDNPTPFPNLGPSENPLK.[R]	1xPhospho [S3]; 1xTMT6plex [K21]; 1xTMT6plex [N-Term]	3.09818e-05	0.000153469	Q14653	Q14653 [173-193]	Q14653 1xPhospho [S175]	0	2759.41	816210	847783	902983	826647	686699	779288	High	High	High	High	High	High	High	6.523e-05	5.859e-06	2.32
[R].SPSKPLPEVTDEYK.[N]	1xPhospho [S/T]; 2xTMT6plex [K4; K14]; 1xTMT6plex [N-Term]	0.000237537	0.000153469	P05455	P05455 [92-105]	P05455 1xPhospho [S/T]	0	2357.26	2.76247e+06	2.63439e+06	2.59004e+06	3.14807e+06	3.11625e+06	3.35934e+06	High	High	High	High	High	High	High	6.523e-05	5.006e-05	2.15
[K].SPSFASEWDEIEK.[I]	1xPhospho [S3]; 1xTMT6plex [K13]; 1xTMT6plex [N-Term]	0.000354621	0.000153469	Q92625	Q92625 [661-673]	Q92625 1xPhospho [S663]	0	2062.98	1.73525e+06	1.78525e+06	1.91422e+06	1.73273e+06	1.68564e+06	1.56133e+06	High	High	High	High	High	High	High	6.523e-05	7.591e-05	2.04
[K].GGVTGSPEASISGSK.[G]	1xPhospho [T4]; 1xTMT6plex [K15]	0.000257021	0.000153469	Q09666	Q09666 [5726-5740]	Q09666 1xPhospho [T5729]	0	1642.79	304974	369244	300423	613481	644276	707191	High	High	High	High	High	High	High	6.523e-05	5.422e-05	2.07
[K].GGVTGSPEASISGSK.[G]	1xPhospho [S/T]; 1xTMT6plex [K15]; 1xTMT6plex [N-Term]	8.18291e-07	0.000153469	Q09666	Q09666 [5726-5740]	Q09666 1xPhospho [S/T]	0	1871.95	4.18562e+06	4.67019e+06	4.50384e+06	1.38779e+07	1.21436e+07	1.36267e+07	High	High	High	High	High	High	High	6.523e-05	1.285e-07	2.44
[K].GKHSLDSDEEEDDDDGGSSK.[Y]	1xPhospho [S7]; 2xTMT6plex [K2; K20]; 1xTMT6plex [N-Term]	1.56216e-07	0.000153469	O95400	O95400 [43-62]	O95400 1xPhospho [S49]	1	2889.29	402915	453554	392714	222563	243401	236878	High	High	High	High	High	High	High	6.523e-05	2.243e-08	2.41
[R].SPRPTGSDLLPGAPILSLR.[F]	1xPhospho [T5]; 1xTMT6plex [N-Term]	8.3789e-06	0.000153469	Q8N1F8	Q8N1F8 [599-617]	Q8N1F8 1xPhospho [T603]	0	2256.23	181776	147471	154404	130010	121698	104428	High	High	High	High	High	High	High	6.523e-05	1.478e-06	1.86
[K].GKGGVTGSPEASISGSK.[G]	1xPhospho [S8]; 2xTMT6plex [K2; K17]; 1xTMT6plex [N-Term]	1.91012e-06	0.000153469	Q09666	Q09666 [5724-5740]	Q09666 1xPhospho [S5731]	1	2286.23	951783	1.12748e+06	914477	1.4852e+06	1.48549e+06	1.56849e+06	High	High	High	High	High	High	High	6.523e-05	3.136e-07	2.19
[K].GKDSLSDDGVDLK.[T]	1xPhospho [S]; 2xTMT6plex [K2; K13]; 1xTMT6plex [N-Term]	5.31029e-05	0.000153469	P07948	P07948 [8-20]	P07948 1xPhospho [S]	1	2116.11	4.83254e+06	4.86991e+06	4.8337e+06	3.5894e+06	3.57322e+06	3.62737e+06	High	High	High	High	High	High	High	6.523e-05	1.034e-05	3.16
[K].GKASPFEEDQNR.[D]	1xPhospho [S4]; 1xTMT6plex [K2]; 1xTMT6plex [N-Term]	0.000285508	0.000153469	Q8TB72	Q8TB72 [133-144]	Q8TB72 1xPhospho [S136]	1	1915.93	1.31244e+06	1.381e+06	1.39547e+06	1.04548e+06	976326	982806	High	High	High	High	High	High	High	6.523e-05	6.065e-05	2.4
[K].GHYEVTGSDDETGKLQGSGVSLASK.[K]	1xPhospho [T6]; 2xTMT6plex [K14; K25]; 1xTMT6plex [N-Term]	7.94979e-06	0.000153469	Q09666	Q09666 [5834-5858]	Q09666 1xPhospho [T5839]	1	3289.66	830812	906246	864378	946631	901611	981849	High	High	High	High	High	High	High	6.523e-05	1.401e-06	2.39
[K].GHYEVTGSDDETGK.[L]	1xPhospho [S8]; 1xTMT6plex [K14]; 1xTMT6plex [N-Term]	8.99491e-08	0.000153469	Q09666	Q09666 [5834-5847]	Q09666 1xPhospho [S5841]	0	2032.93	5.1586e+06	5.99401e+06	6.23576e+06	1.11621e+07	1.07565e+07	1.14149e+07	High	High	High	High	High	High	High	6.523e-05	1.255e-08	2.57
[K].SPSAIPEQNHSLNDQAK.[G]	1xPhospho [S11]; 1xTMT6plex [K17]; 1xTMT6plex [N-Term]	0.000565314	0.000153469	Q13129	Q13129 [632-648]	Q13129 1xPhospho [S642]	0	2374.18	1159959	1.20179e+06	1.29776e+06	1.25836e+06	1.30647e+06	1.22959e+06	High	High	High	High	High	High	High	6.523e-05	0.0001238	2.36
[R].GHTDTEGRPPSPPPTSTPEK.[C]	2xPhospho [T15; T]; 1xTMT6plex [K20]; 1xTMT6plex [N-Term]	2.4681e-06	0.000153469	Q00613	Q00613 [353-372]	Q00613 2xPhospho [T367; T]	0	2706.26	198932	206272	219927	397614	369627	416689	High	High	High	High	High	High	High	6.523e-05	4.111e-07	2.03
[R].GHTDTEGRPPSPPPTSTPEK.[C]	1xPhospho [S11]; 1xTMT6plex [K20]; 1xTMT6plex [N-Term]	0.000106564	0.000153469	Q00613	Q00613 [353-372]	Q00613 1xPhospho [S363]	0	2626.29	144338	138662	158062	160762	155921	184786	High	High	High	High	High	High	High	6.523e-05	2.152e-05	1.73
[R].GHTASESDEQQWPEEK.[R]	1xPhospho [S5]; 1xTMT6plex [K16]; 1xTMT6plex [N-Term]	3.35237e-05	0.000153469	Q9NTI5	Q9NTI5 [1253-1268]	Q9NTI5 1xPhospho [S1257]	0	2396.08	253064	294447	295596	240808	270898	254321	High	High	High	High	High	High	High	6.523e-05	6.377e-06	1.93
[R].SPSDSSTASTPVAEQIER.[A]	1xPhospho [S]; 1xTMT6plex [N-Term]	1.1823e-06	0.000153469	Q16643	Q16643 [337-354]	Q16643 1xPhospho [S]	0	2171.01	749580	813492	798527	617097	716273	707931	High	High	High	High	High	High	High	6.523e-05	1.887e-07	4.15
[R].GHLSRPEAQSLSPYTTSANR.[A]	1xPhospho [S12]; 1xTMT6plex [N-Term]	1.57657e-08	0.000153469	O94776	O94776 [424-443]	O94776 1xPhospho [S435]	0	2481.21	135200	144418	151023	154098	160065	165375	High	High	High	High	High	High	High	6.523e-05	2.016e-09	3.66
[K].GHLSEGLVTK.[W]	1xPhospho [S4]; 1xTMT6plex [K10]; 1xTMT6plex [N-Term]	0.000334264	0.000153469	Q16659	Q16659 [186-195]	Q16659 1xPhospho [S189]	0	1578.87	1.58048e+06	1.68255e+06	1.82002e+06	1.709e+06	1.65476e+06	1.63746e+06	High	High	High	High	High	High	High	6.523e-05	7.152e-05	2.21
[R].SPSDSSTASTPVAEQIER.[A]	2xPhospho [S6; S9]; 1xTMT6plex [N-Term]	4.79299e-06	0.000153469	Q16643	Q16643 [337-354]	Q16643 2xPhospho [S342; S345]	0	2250.97	143464	139793	148495	159244	133413	139766	High	High	High	High	High	High	High	6.523e-05	8.247e-07	2.52
[R].SPSEAADEVCALEEK.[E]	1xCarbamidomethyl [C10]; 1xPhospho [S3]; 1xTMT6plex [K15]; 1xTMT6plex [N-Term]	1.32203e-06	0.000153469	Q9H6Z4	Q9H6Z4 [219-233]	Q9H6Z4 1xPhospho [S221]	0	2173.01	97128.5	93411.9	107956	117628	94778.8	108305	High	High	High	High	High	High	High	6.523e-05	2.126e-07	2.61
[K].GLNPDGTPALSTLGGFSPASKPSSPR.[E]	2xPhospho [S]; 1xTMT6plex [K21]; 1xTMT6plex [N-Term]	1.45517e-05	0.000153469	Q9UK58	Q9UK58 [319-344]	Q9UK58 2xPhospho [S]	0	3129.54	2.31494e+06	2.32145e+06	2.35687e+06	1.38787e+06	1.24801e+06	1.4374e+06	High	High	High	High	High	High	High	6.523e-05	2.651e-06	4.17
[R].SPPPRSPPPSPPTHR.[A]	2xPhospho [S6; S10]; 1xTMT6plex [N-Term]	7.13734e-05	0.000153469	Q96HA1	Q96HA1 [179-193]	Q96HA1 2xPhospho [S184; S188]	1	1995.94	132679	134108	154076	210942	175246	183753	High	High	High	High	High	High	High	6.523e-05	1.407e-05	3.14
[R].GLNTSQESDDDILDESSSPEGTQK.[V]	1xPhospho [S8]; 1xTMT6plex [K24]; 1xTMT6plex [N-Term]	7.39485e-11	0.000153469	Q5VV41	Q5VV41 [223-246]	Q5VV41 1xPhospho [S230]	0	3090.4	698058	647947	742986	1.24327e+06	1.18386e+06	1.16263e+06	High	High	High	High	High	High	High	6.523e-05	7.169e-12	5.05
[K].GNIETSSEDEDDTADLFPEESGFEHAWR.[E]	3xPhospho [S21; T/S]; 1xTMT6plex [N-Term]	2.11633e-05	0.000153469	Q9H501	Q9H501 [307-334]	Q9H501 3xPhospho [T311; S327; T/S]	0	3652.39	253532	236558	294627	259506	271550	283305	High	High	High	High	High	High	High	6.523e-05	3.924e-06	2.38
[K].GNKSPSPPDGSPAATPEIR.[V]	2xPhospho [S6; S]; 1xTMT6plex [K3]; 1xTMT6plex [N-Term]	0.00041791	0.000153469	O00499	O00499 [293-311]	O00499 2xPhospho [S298; S]	1	2496.19	3.38237e+06	3.74194e+06	3.28365e+06	2.79844e+06	2.71875e+06	2.93908e+06	High	High	High	High	High	High	High	6.523e-05	9.001e-05	2.48
[K].GNKSPSPPDGSPAATPEIR.[V]	1xPhospho [S]; 1xTMT6plex [K3]; 1xTMT6plex [N-Term]	3.71912e-07	0.000153469	O00499	O00499 [293-311]	O00499 1xPhospho [S]	1	2416.23	3.30639e+06	3.41829e+06	3.4986e+06	2.36261e+06	2.39085e+06	2.13446e+06	High	High	High	High	High	High	High	6.523e-05	5.614e-08	3.08
[K].GNKHDDGTQSDSENAGAHR.[R]	1xPhospho [S10]; 1xTMT6plex [K3]; 1xTMT6plex [N-Term]	2.60462e-09	0.000153469	Q5SW79	Q5SW79 [370-388]	Q5SW79 1xPhospho [S379]	1	2534.14	6100.72	5391.83	7675.81	9786.42	10241.2	8981.38	High	High	High	High	High	High	High	6.523e-05	3.026e-10	4.39
[K].SPDLSNQNSDQANEEWETASESSDFTSER.[R]	1xPhospho [S5]; 1xTMT6plex [N-Term]	5.04491e-08	0.000153469	P48634	P48634 [1306-1334]	P48634 1xPhospho [S1310]	0	3569.47	68355.4	77114.7	89753.8	94564.6	76260.4	103262	High	High	High	High	High	High	High	6.523e-05	6.857e-09	2.05
[R].GNFGGSFAGSFGGAGGHAPGVAR.[K]	2xPhospho [S6; S10]; 1xTMT6plex [N-Term]	6.39997e-06	0.000153469	P52272	P52272 [628-650]	P52272 2xPhospho [S633; S637]	0	2424.05	553317	528995	551784	568226	513069	488306	High	High	High	High	High	High	High	6.523e-05	1.113e-06	3.01
[R].GNFGGSFAGSFGGAGGHAPGVAR.[K]	1xPhospho [S10]; 1xTMT6plex [N-Term]	5.39481e-06	0.000153469	P52272	P52272 [628-650]	P52272 1xPhospho [S637]	0	2344.08	205524	203680	162303	259774	197342	262779	High	High	High	High	High	High	High	6.523e-05	9.311e-07	1.86
[R].SPDVISSASTALSQDIPEIASEALSR.[G]	1xPhospho [S6]; 1xTMT6plex [N-Term]	7.69284e-06	0.000153469	Q6P2E9	Q6P2E9 [729-754]	Q6P2E9 1xPhospho [S734]	0	2953.46	172070	222922	179158	164704	180696	181714	High	High	High	High	High	High	High	6.523e-05	1.353e-06	1.94
[R].GNIETTSEDGQVFSPK.[K]	1xPhospho [S14]; 1xTMT6plex [K16]; 1xTMT6plex [N-Term]	8.18291e-07	0.000153469	Q5T200	Q5T200 [980-995]	Q5T200 1xPhospho [S993]	0	2247.09	444536	432067	497329	368230	330604	334832	High	High	High	High	High	High	High	6.523e-05	1.28e-07	2.51
[K].GNDSDGEGESDDPEKK.[K]	1xPhospho [S]; 2xTMT6plex [K15; K16]; 1xTMT6plex [N-Term]	2.20144e-05	0.000153469	O75351	O75351 [99-114]	O75351 1xPhospho [S]	1	2446.12	5.33638e+06	5.72878e+06	5.43869e+06	5.60249e+06	5.49123e+06	5.40332e+06	High	High	High	High	High	High	High	6.523e-05	4.109e-06	1.74
[K].SPEPEATLTFPFLDK.[M]	1xPhospho [T]; 1xTMT6plex [K15]; 1xTMT6plex [N-Term]	0.000269117	0.000153469	Q9UPQ0	Q9UPQ0 [718-732]	Q9UPQ0 1xPhospho [T]	0	2230.14	441162	586691	587945	2.51186e+06	2.71398e+06	2.75069e+06	High	High	High	High	High	High	High	6.523e-05	5.684e-05	1.6
[K].SPEPEVLSTQEDLFDQSNK.[T]	1xPhospho [S8]; 1xTMT6plex [K19]; 1xTMT6plex [N-Term]	0.000222432	0.000153469	Q12888	Q12888 [294-312]	Q12888 1xPhospho [S301]	0	2701.3	2.49198e+06	2.53968e+06	2.64878e+06	4.02408e+06	3.85585e+06	3.82994e+06	High	High	High	High	High	High	High	6.523e-05	4.658e-05	2.02
[K].SPESLPGPALEDIAIK.[W]	1xPhospho [S4]; 1xTMT6plex [K16]; 1xTMT6plex [N-Term]	6.99802e-05	0.000153469	P78559	P78559 [1326-1341]	P78559 1xPhospho [S1329]	0	2175.17	59375	58593.3	61439.2	103161	102758	96945.6	High	High	High	High	High	High	High	6.523e-05	1.383e-05	2.28
[R].SPFEGAVTESQSLFSDNFR.[H]	1xPhospho [T8]; 1xTMT6plex [N-Term]	2.53384e-06	0.000153469	O95628	O95628 [324-342]	O95628 1xPhospho [T331]	0	2427.11	293606	332904	351099	216148	203573	225441	High	High	High	High	High	High	High	6.523e-05	4.229e-07	2.2
[K].GNAEGSSDEEGKLVIDEPAK.[E]	1xPhospho [S]; 2xTMT6plex [K12; K20]; 1xTMT6plex [N-Term]	6.69224e-08	0.000153469	P51858	P51858 [127-146]	P51858 1xPhospho [S]	1	2812.42	7.0002e+06	7.45406e+06	7.3946e+06	6.00685e+06	5.59622e+06	5.84793e+06	High	High	High	High	High	High	High	6.523e-05	9.242e-09	4.62
[K].GNAEGSSDEEGK.[L]	2xPhospho [S6; S7]; 1xTMT6plex [K12]; 1xTMT6plex [N-Term]	0.00016227	0.000153469	P51858	P51858 [127-138]	P51858 2xPhospho [S132; S133]	0	1797.73	200554	187038	220311	342452	353497	335937	High	High	High	High	High	High	High	6.523e-05	3.355e-05	1.69
[K].GNAEGSSDEEGK.[L]	1xPhospho [S7]; 1xTMT6plex [K12]; 1xTMT6plex [N-Term]	0.000228355	0.000153469	P51858	P51858 [127-138]	P51858 1xPhospho [S133]	0	1717.77	59446.6	72985.7	61983.8	145177	156847	150234	High	High	High	High	High	High	High	6.523e-05	4.8e-05	1.73
[K].GMKDDKEEEEDGTGSPQLNNR.[-]	1xPhospho [S15]; 2xTMT6plex [K3; K6]; 1xTMT6plex [N-Term]	1.2609e-08	0.000153469	P49407	P49407 [398-418]	P49407 1xPhospho [S412]	2	3116.48	4.58692e+06	4.5743e+06	4367918	5.09443e+06	4.62745e+06	4.82186e+06	High	High	High	High	High	High	High	6.523e-05	1.597e-09	4.54
[K].GNDSDGEGESDDPEK.[K]	1xPhospho [S]; 1xTMT6plex [K15]; 1xTMT6plex [N-Term]	0.000720786	0.000153469	O75351	O75351 [99-113]	O75351 1xPhospho [S]	0	2088.86	411071	423606	477001	401712	506336	425030	High	High	High	High	High	High	High	6.523e-05	0.000159	1.56
[R].GNLLHFPSSQGEEEK.[E]	1xPhospho [S]; 1xTMT6plex [K15]; 1xTMT6plex [N-Term]	1.74913e-05	0.000153469	Q12888	Q12888 [1060-1074]	Q12888 1xPhospho [S]	0	2210.09	870603	958109	956698	1.22725e+06	1.16109e+06	1.30616e+06	High	High	High	High	High	High	High	6.523e-05	3.223e-06	2.78
[R].GNMNSEPEEEDGGLEDEDGDDEVAEVAEK.[E]	1xPhospho [S5]; 1xTMT6plex [K29]; 1xTMT6plex [N-Term]	9.61875e-06	0.000153469	Q8IVW6	Q8IVW6 [85-113]	Q8IVW6 1xPhospho [S89]	0	3646.52	481896	489887	466420	201397	141693	158763	High	High	High	High	High	High	High	6.523e-05	1.718e-06	3.75
[R].SNTPMGDKDDDDDDDADEK.[M]	1xPhospho [T3]; 2xTMT6plex [K8; K19]; 1xTMT6plex [N-Term]	0.00013951	0.000153469	Q5T4S7	Q5T4S7 [2722-2740]	Q5T4S7 1xPhospho [T2724]	1	2865.22	2.47193e+06	3.00222e+06	2.9033e+06	2.4884e+06	2.52112e+06	2.7328e+06	High	High	High	High	High	High	High	6.523e-05	2.859e-05	2.08
[K].GPASDSETEDASR.[H]	1xPhospho [S4]; 1xTMT6plex [N-Term]	2.26601e-06	0.000153469	Q96ST2	Q96ST2 [310-322]	Q96ST2 1xPhospho [S313]	0	1630.68	242344	225360	236461	264635	298895	302858	High	High	High	High	High	High	High	6.523e-05	3.753e-07	3.16
[K].GPAPAPQQCSEPETK.[W]	1xCarbamidomethyl [C9]; 1xPhospho [S10]; 1xTMT6plex [K15]; 1xTMT6plex [N-Term]	0.000180257	0.000153469	Q3YEC7	Q3YEC7 [483-497]	Q3YEC7 1xPhospho [S492]	0	2135.02	45082.5	44694.6	42538.4	80405.6	76690.4	86500.9	High	High	High	High	High	High	High	6.523e-05	3.727e-05	1.87
[R].GPAGEAGASPPVRR.[V]	1xPhospho [S9]; 1xTMT6plex [N-Term]	0.000128933	0.000153469	Q13425	Q13425 [102-115]	Q13425 1xPhospho [S110]	1	1630.83	343167	332593	322779	339628	290201	319623	High	High	High	High	High	High	High	6.523e-05	2.623e-05	3.17
[R].GPAGEAGASPPVR.[R]	1xPhospho [S9]; 1xTMT6plex [N-Term]	0.000274473	0.000153469	Q13425	Q13425 [102-114]	Q13425 1xPhospho [S110]	0	1474.73	1.51862e+06	1.59931e+06	1.46882e+06	1.25772e+06	1.25823e+06	1.3311e+06	High	High	High	High	High	High	High	6.523e-05	5.809e-05	2.79
[R].GPAGDATVASEK.[E]	1xPhospho [S10]; 1xTMT6plex [K12]; 1xTMT6plex [N-Term]	2.9784e-05	0.000153469	Q15758	Q15758 [526-537]	Q15758 1xPhospho [S535]	0	1640.83	3.42092e+06	3.70263e+06	3.68256e+06	2.17756e+06	2.07091e+06	2.1143e+06	High	High	High	High	High	High	High	6.523e-05	5.641e-06	4.04
[R].SPAAGSSQSSGWPNDVDAGPASLK.[K]	1xPhospho [S6]; 1xTMT6plex [K24]; 1xTMT6plex [N-Term]	0.000298944	0.000153469	Q14938	Q14938 [301-324]	Q14938 1xPhospho [S306]	0	2824.36	498302	454151	535644	666357	716818	653641	High	High	High	High	High	High	High	6.523e-05	6.366e-05	1.83
[R].SPAGPAATPAQAQAASTPR.[K]	1xPhospho [T]; 1xTMT6plex [N-Term]	4.41786e-05	0.000153469	Q13428	Q13428 [967-985]	Q13428 1xPhospho [T]	0	2059.02	296260	295342	310482	329237	321625	301554	High	High	High	High	High	High	High	6.523e-05	8.53e-06	2.36
[K].SPAVATSTAAPPPPSSPLPSK.[S]	1xPhospho [S]; 1xTMT6plex [K21]; 1xTMT6plex [N-Term]	2.66701e-08	0.000153469	Q14157	Q14157 [439-459]	Q14157 1xPhospho [S]	0	2498.33	828719	822470	852713	919890	904284	1.0053e+06	High	High	High	High	High	High	High	6.523e-05	3.508e-09	3.27
[K].SPCGLTEQYLHK.[D]	1xCarbamidomethyl [C3]; 1xPhospho [T6]; 1xTMT6plex [K12]; 1xTMT6plex [N-Term]	0.00165865	0.000153469	P78559	P78559 [1172-1183]	P78559 1xPhospho [T1177]	0	1970.98	610853	728755	652566	1.56212e+06	1.31099e+06	1.37565e+06	High	High	High	High	High	High	High	6.523e-05	0.0003771	2.14
[R].GNSVEELEEMDSQDAEMTNTTEPMDHS.[-]	1xPhospho [S3]; 1xTMT6plex [N-Term]	3.566e-06	0.000153469	Q96JH7	Q96JH7 [1196-1222]	Q96JH7 1xPhospho [S1198]	0	3335.31	171272	216852	201917	177846	238338	189443	High	High	High	High	High	High	High	6.523e-05	6.019e-07	3.23
[R].GNSRPGTPSAEGGSTSSTLR.[A]	2xPhospho [S3; S9]; 1xTMT6plex [N-Term]	3.47349e-06	0.000153469	P35269	P35269 [383-402]	P35269 2xPhospho [S385; S391]	0	2308.02	2.04199e+06	1.94035e+06	2.12655e+06	2.14019e+06	2.01834e+06	2.22042e+06	High	High	High	High	High	High	High	6.523e-05	5.894e-07	4.25
[R].GNSRPGTPSAEGGSTSSTLR.[A]	1xPhospho [S/T]; 1xTMT6plex [N-Term]	1.99735e-08	0.000153469	P35269	P35269 [383-402]	P35269 1xPhospho [S/T]	0	2228.05	308901	322246	286804	268520	253097	289644	High	High	High	High	High	High	High	6.523e-05	2.577e-09	2.97
[K].GNSPPSSGEACREEK.[G]	1xCarbamidomethyl [C11]; 1xPhospho [S3]; 1xTMT6plex [K15]; 1xTMT6plex [N-Term]	6.77184e-05	0.000153469	P41227	P41227 [184-198]	P41227 1xPhospho [S186]	1	2142.99	753952	767041	762949	729334	698864	722575	High	High	High	High	High	High	High	6.523e-05	1.335e-05	2.15
[K].GNSPPSSGEACR.[E]	1xCarbamidomethyl [C11]; 1xPhospho [S3]; 1xTMT6plex [N-Term]	0.00120271	0.000153469	P41227	P41227 [184-195]	P41227 1xPhospho [S186]	0	1527.65	174716	183976	170058	231675	227459	230620	High	High	High	High	High	High	High	6.523e-05	0.0002708	2.28
[K].SPDEATAADQESEDDLSASR.[T]	1xPhospho [S12]; 1xTMT6plex [N-Term]	5.78385e-05	0.000153469	Q9Y4F1	Q9Y4F1 [878-897]	Q9Y4F1 1xPhospho [S889]	0	2403	113858	130738	124906	68707.8	99076.9	99836	High	High	High	High	High	High	High	6.523e-05	1.133e-05	2.11
[K].SPDLEASLDTLENNCHVGSDIDFRPK.[L]	1xCarbamidomethyl [C15]; 1xPhospho [S7]; 1xTMT6plex [K26]; 1xTMT6plex [N-Term]	1.52367e-05	0.000153469	Q13111	Q13111 [65-90]	Q13111 1xPhospho [S71]	0	3467.66	797805	971999	745844	761805	752973	860976	High	High	High	High	High	High	High	6.523e-05	2.784e-06	2.22
[R].SPFEIISPPASPPEMVGQR.[V]	2xPhospho [S7; S11]; 1xTMT6plex [N-Term]	7.12813e-07	0.000153469	P78559	P78559 [1791-1809]	P78559 2xPhospho [S1797; S1801]	0	2428.12	172288	178592	205504	259402	227599	262776	High	High	High	High	High	High	High	6.523e-05	1.113e-07	2.64
[R].GMGSLDAMDK.[H]	1xPhospho [S4]; 1xTMT6plex [K10]; 1xTMT6plex [N-Term]	0.0019035	0.000153469	P12268	P12268 [413-422]	P12268 1xPhospho [S416]	0	1562.74	757202	743632	761589	1.74843e+06	1649245	1.78835e+06	High	High	High	High	High	High	High	6.523e-05	0.0004358	2.02
[K].SPFNSPSPQDSPR.[L]	1xPhospho [S]; 1xTMT6plex [N-Term]	0.00157387	0.000153469	P08651	P08651 [333-345]	P08651 1xPhospho [S]	0	1724.78	1.28514e+06	1.4963e+06	1.25835e+06	1.80044e+06	1.8815e+06	1.85428e+06	High	High	High	High	High	High	High	6.523e-05	0.0003571	2.92
[R].GLWSTDSAEEDK.[E]	1xPhospho [S7]; 1xTMT6plex [K12]; 1xTMT6plex [N-Term]	0.000163339	0.000153469	Q99549	Q99549 [397-408]	Q99549 1xPhospho [S403]	0	1875.88	2.95324e+06	3.10551e+06	3.21006e+06	2.69276e+06	2.62576e+06	2.77244e+06	High	High	High	High	High	High	High	6.523e-05	3.37e-05	2.25
[K].GLSASLPDLDSENWIEVK.[K]	1xPhospho [S]; 1xTMT6plex [K18]; 1xTMT6plex [N-Term]	1.05456e-05	0.000153469	Q6PKG0	Q6PKG0 [544-561]	Q6PKG0 1xPhospho [S]	0	2511.28	1.7068e+06	1.77762e+06	1.6961e+06	808286	734728	846101	High	High	High	High	High	High	High	6.523e-05	1.884e-06	2.06
[R].GIQYIDLSSDSEDVVSPNCSNTVQEK.[T]	1xCarbamidomethyl [C19]; 2xPhospho [S/T]; 1xTMT6plex [K26]; 1xTMT6plex [N-Term]	1.12914e-06	0.000153469	Q9H4L7	Q9H4L7 [88-113]	Q9H4L7 2xPhospho [S/T]	0	3502.57	900833	910684	858456	639610	706451	741051	High	High	High	High	High	High	High	6.523e-05	1.805e-07	1.91
[R].GIQYIDLSSDSEDVVSPNCSNTVQEK.[T]	1xCarbamidomethyl [C19]; 1xPhospho [S]; 1xTMT6plex [K26]; 1xTMT6plex [N-Term]	0.000209661	0.000153469	Q9H4L7	Q9H4L7 [88-113]	Q9H4L7 1xPhospho [S]	0	3422.61	192291	212977	168513	182042	187480	222872	High	High	High	High	High	High	High	6.523e-05	4.379e-05	2.27
[R].SPISDNSGCDAPGNSNPSLSVPSSAESEK.[Q]	1xCarbamidomethyl [C9]; 1xPhospho [S4]; 1xTMT6plex [K29]; 1xTMT6plex [N-Term]	5.34529e-05	0.000153469	Q99590	Q99590 [338-366]	Q99590 1xPhospho [S341]	0	3428.56	560116	608199	497056	383214	397843	430689	High	High	High	High	High	High	High	6.523e-05	1.038e-05	1.69
[K].GLQVDLQSDGAAAEDIVASEQSLGQK.[L]	1xPhospho [S8]; 1xTMT6plex [K26]; 1xTMT6plex [N-Term]	2.18982e-08	0.000153469	P33991	P33991 [124-149]	P33991 1xPhospho [S131]	0	3167.59	244900	261312	302135	285166	267115	273883	High	High	High	High	High	High	High	6.523e-05	2.853e-09	2.08
[K].GIQLYDTPYEPEGQSVDSDSESTVSPR.[L]	1xPhospho [S15]; 1xTMT6plex [N-Term]	5.41601e-05	0.000153469	Q15464	Q15464 [293-319]	Q15464 1xPhospho [S307]	0	3265.46	160820	175064	183287	179230	142878	161823	High	High	High	High	High	High	High	6.523e-05	1.054e-05	1.82
[R].SPISDNSGCDAPGNSNPSLSVPSSAESEK.[Q]	1xCarbamidomethyl [C9]; 2xPhospho [S4; S7]; 1xTMT6plex [K29]; 1xTMT6plex [N-Term]	0.00106172	0.000153469	Q99590	Q99590 [338-366]	Q99590 2xPhospho [S341; S344]	0	3508.52	59811.3	61322.3	90086	90094.6	76312.4	85592.4	High	High	High	High	High	High	High	6.523e-05	0.000239	1.55
[K].SPISVPGGSALISNLGK.[V]	1xPhospho [S4]; 1xTMT6plex [K17]; 1xTMT6plex [N-Term]	0.000576562	0.000153469	P51610	P51610 [666-682]	P51610 1xPhospho [S669]	0	2135.19	252948	239542	230516	176997	171002	218412	High	High	High	High	High	High	High	6.523e-05	0.0001259	2.09
[K].GLPLGSAVSSPVLFSPVGR.[R]	2xPhospho [S10; S15]; 1xTMT6plex [N-Term]	1.09697e-05	0.000153469	Q8WUM0	Q8WUM0 [36-54]	Q8WUM0 2xPhospho [S45; S50]	0	2229.13	85417.5	109136	89994	171099	183057	200531	High	High	High	High	High	High	High	6.523e-05	1.968e-06	2.89
[K].GIPLATGDTSPEPELLPGAPLPPPK.[E]	2xPhospho [T6; T/S]; 1xTMT6plex [K25]; 1xTMT6plex [N-Term]	1.11149e-05	0.000153469	O75821	O75821 [33-57]	O75821 2xPhospho [T38; T/S]	0	3082.59	1.63461e+06	1.84488e+06	1.89844e+06	2.3024e+06	1.95708e+06	2.18245e+06	High	High	High	High	High	High	High	6.523e-05	2.001e-06	2.48
[K].GIPLATGDTSPEPELLPGAPLPPPK.[E]	1xPhospho [S/T]; 1xTMT6plex [K25]; 1xTMT6plex [N-Term]	6.91578e-08	0.000153469	O75821	O75821 [33-57]	O75821 1xPhospho [S/T]	0	3002.63	2.02897e+06	2.06193e+06	2.13626e+06	1.91298e+06	1.71664e+06	1.55622e+06	High	High	High	High	High	High	High	6.523e-05	9.543e-09	2.26
[R].GIPHSASPVSPDGVQIPLK.[E]	2xPhospho [S7; S]; 1xTMT6plex [K19]; 1xTMT6plex [N-Term]	8.71586e-06	0.000153469	Q6PJF5	Q6PJF5 [319-337]	Q6PJF5 2xPhospho [S325; S]	0	2517.29	1.03291e+06	1.27261e+06	1.0133e+06	885501	789086	1.06946e+06	High	High	High	High	High	High	High	6.523e-05	1.547e-06	2.01
[R].SPPGAAASAAAKPPPLSAK.[D]	1xPhospho [S8]; 2xTMT6plex [K12; K19]; 1xTMT6plex [N-Term]	0.00157387	0.000153469	Q7Z5L9	Q7Z5L9 [71-89]	Q7Z5L9 1xPhospho [S78]	0	2456.39	345514	403038	389441	709079	712216	725872	High	High	High	High	High	High	High	6.523e-05	0.0003577	1.7
[K].GLNVIGASDQSPLQSPSNLR.[D]	2xPhospho [S11; S15]; 1xTMT6plex [N-Term]	2.92795e-06	0.000153469	Q9HAU0	Q9HAU0 [923-942]	Q9HAU0 2xPhospho [S933; S937]	0	2442.16	96070.9	92055.5	75311.4	71743.8	98567.2	81251.6	High	High	High	High	High	High	High	6.523e-05	4.925e-07	2.39
[R].SPPGSGASTPVGPWDQAVQR.[R]	1xPhospho [S]; 1xTMT6plex [N-Term]	8.936e-08	0.000153469	Q8TE77	Q8TE77 [9-28]	Q8TE77 1xPhospho [S]	0	2303.1	1.00374e+06	1.08629e+06	856670	629706	658548	612558	High	High	High	High	High	High	High	6.523e-05	1.252e-08	3.39
[R].GLNTSQESDDDILDESSSPEGTQK.[V]	2xPhospho [S/T]; 1xTMT6plex [K24]; 1xTMT6plex [N-Term]	1.17148e-05	0.000153469	Q5VV41	Q5VV41 [223-246]	Q5VV41 2xPhospho [S/T]	0	3170.37	258831	275862	259604	477778	473589	531661	High	High	High	High	High	High	High	6.523e-05	2.105e-06	2.28
[K].GLSEDTTEETLK.[E]	1xPhospho [S3]; 1xTMT6plex [K12]; 1xTMT6plex [N-Term]	0.00144524	0.000153469	P19338	P19338 [578-589]	P19338 1xPhospho [S580]	0	1860.92	595817	621998	618314	590230	571629	636039	High	High	High	High	High	High	High	6.523e-05	0.0003272	2.4
[K].SPLDPDSGLLSCTLPNGFGGQSGPEGER.[S]	1xCarbamidomethyl [C12]; 1xPhospho [S7]; 1xTMT6plex [N-Term]	8.05497e-06	0.000153469	Q9H4L4	Q9H4L4 [232-259]	Q9H4L4 1xPhospho [S238]	0	3153.44	325596	291375	319190	393658	301397	328175	High	High	High	High	High	High	High	6.523e-05	1.426e-06	2.03
[K].SPGALETPSAAGSQGNTASQGK.[E]	1xPhospho [S/T]; 1xTMT6plex [K22]; 1xTMT6plex [N-Term]	1.1144e-06	0.000153469	Q9Y2D5	Q9Y2D5 [393-414]	Q9Y2D5 1xPhospho [S/T]	0	2554.26	670581	691170	724318	643022	550945	647928	High	High	High	High	High	High	High	6.523e-05	1.774e-07	2.53
[K].SPGASNFSTLPK.[I]	1xPhospho [S]; 1xTMT6plex [K12]; 1xTMT6plex [N-Term]	0.000295042	0.000153469	Q9Y4E8	Q9Y4E8 [229-240]	Q9Y4E8 1xPhospho [S]	0	1743.91	3.86553e+06	4.25318e+06	4.0569e+06	4222946	4035207	3.89914e+06	High	High	High	High	High	High	High	6.523e-05	6.276e-05	2.07
[R].GLVAAYSGESDSEEEQER.[G]	3xPhospho [S7; S10; S12]; 1xTMT6plex [N-Term]	1.52561e-08	0.000153469	P98175	P98175 [727-744]	P98175 3xPhospho [S733; S736; S738]	0	2424.91	277338	264613	242229	287889	263702	303512	High	High	High	High	High	High	High	6.523e-05	1.951e-09	3.88
[R].GLVAAYSGESDSEEEQER.[G]	2xPhospho [S12; S/Y]; 1xTMT6plex [N-Term]	1.13506e-08	0.000153469	P98175	P98175 [727-744]	P98175 2xPhospho [S738; S/Y]	0	2344.94	102978	115556	130344	110049	108749	109712	High	High	High	High	High	High	High	6.523e-05	1.422e-09	4.88
[R].GLVAAYSGDSDNEEELVER.[L]	2xPhospho [S10; S/Y]; 1xTMT6plex [N-Term]	3.68016e-08	0.000153469	P52756	P52756 [615-633]	P52756 2xPhospho [S624; S/Y]	0	2442.03	112194	119494	106450	111973	133669	123209	High	High	High	High	High	High	High	6.523e-05	4.918e-09	4.35
[R].GLVAAYSGDSDNEEELVER.[L]	1xPhospho [S7]; 1xTMT6plex [N-Term]	2.52383e-07	0.000153469	P52756	P52756 [615-633]	P52756 1xPhospho [S621]	0	2362.06	146161	198101	175038	186775	188761	167090	High	High	High	High	High	High	High	6.523e-05	3.73e-08	3.57
[R].SPGGGSEANGLALVSGFK.[R]	1xPhospho [S6]; 1xTMT6plex [K18]; 1xTMT6plex [N-Term]	5.12502e-09	0.000153469	O95049	O95049 [164-181]	O95049 1xPhospho [S169]	0	2186.13	1.21528e+06	1.21804e+06	1.27889e+06	391399	307775	371340	High	High	High	High	High	High	High	6.523e-05	6.196e-10	3.37
[R].GLSVDSAQEVK.[R]	1xPhospho [S6]; 1xTMT6plex [K11]; 1xTMT6plex [N-Term]	0.000994274	0.000153469	Q9Y4A5	Q9Y4A5 [2049-2059]	Q9Y4A5 1xPhospho [S2054]	0	1670.88	1.04914e+06	1.19742e+06	1.08151e+06	1.62825e+06	1.53724e+06	1.57353e+06	High	High	High	High	High	High	High	6.523e-05	0.0002221	2.18
[R].GLSTSLPDLDSEPWIEVK.[K]	1xPhospho [S]; 1xTMT6plex [K18]; 1xTMT6plex [N-Term]	0.00102744	0.000153469	Q659C4	Q659C4 [359-376]	Q659C4 1xPhospho [S]	0	2524.3	194204	169748	173522	104986	105819	121597	High	High	High	High	High	High	High	6.523e-05	0.0002298	1.95
[R].SPGKAEAESDALPDDTVIESEALPSDIAAEAR.[A]	1xPhospho [S9]; 1xTMT6plex [K4]; 1xTMT6plex [N-Term]	3.06578e-06	0.000153469	Q9GZR7	Q9GZR7 [287-318]	Q9GZR7 1xPhospho [S295]	1	3792.85	217018	245830	256924	244929	251432	219348	High	High	High	High	High	High	High	6.523e-05	5.162e-07	2.64
[K].SPGSPPGPELPIETALDDR.[E]	1xPhospho [S4]; 1xTMT6plex [N-Term]	4.40054e-06	0.000153469	Q8TEW0	Q8TEW0 [692-710]	Q8TEW0 1xPhospho [S695]	0	2257.1	102637	108881	112711	126772	113382	125112	High	High	High	High	High	High	High	6.523e-05	7.525e-07	2.86
[R].GLSSAGGGSPHREDAQPEHSASAR.[K]	1xPhospho [S9]; 1xTMT6plex [N-Term]	1.03398e-05	0.000153469	Q92994	Q92994 [545-568]	Q92994 1xPhospho [S553]	1	2670.22	7041.06	12658	11728	11242.3	9312.98	8457.8	High	High	High	High	High	High	High	6.523e-05	1.846e-06	3.15
[R].SPGSPVGEGTGSPPK.[W]	1xPhospho [S4]; 1xTMT6plex [K15]; 1xTMT6plex [N-Term]	6.33294e-07	0.000153469	P35611	P35611 [355-369]	P35611 1xPhospho [S358]	0	1891.96	309565	324749	290221	316563	305185	293906	High	High	High	High	High	High	High	6.523e-05	9.785e-08	2.98
[K].SPGSTPTTPTSSQAPQK.[L]	2xPhospho [T7; T]; 1xTMT6plex [K17]; 1xTMT6plex [N-Term]	3.49639e-06	0.000153469	P35658	P35658 [430-446]	P35658 2xPhospho [T436; T]	0	2290.08	1.68765e+06	1.73753e+06	1.66997e+06	1.99971e+06	1.84995e+06	1.99214e+06	High	High	High	High	High	High	High	6.523e-05	5.916e-07	2.56
[R].SPHQLLSPSSFSPSATPSQK.[Y]	1xPhospho [S7]; 1xTMT6plex [K20]; 1xTMT6plex [N-Term]	1.10421e-05	0.000153469	Q14181	Q14181 [141-160]	Q14181 1xPhospho [S147]	0	2621.34	372793	401968	394716	301449	301294	357699	High	High	High	High	High	High	High	6.523e-05	1.984e-06	2.35
[K].SPKPAESPQSATK.[Q]	1xPhospho [S7]; 2xTMT6plex [K3; K13]; 1xTMT6plex [N-Term]	6.09603e-05	0.000153469	Q5VUA4	Q5VUA4 [1037-1049]	Q5VUA4 1xPhospho [S1043]	0	2095.14	1.44021e+06	1.4372e+06	1.33708e+06	1.09693e+06	1.00164e+06	1.14842e+06	High	High	High	High	High	High	High	6.523e-05	1.194e-05	2.94
[R].GLSGEEEDDEPDCCNDER.[Y]	2xCarbamidomethyl [C13; C14]; 1xPhospho [S3]; 1xTMT6plex [N-Term]	1.90257e-07	0.000153469	Q6P158	Q6P158 [130-147]	Q6P158 1xPhospho [S132]	0	2434.88	104318	102857	91841.8	43431.4	55114.4	43668.3	High	High	High	High	High	High	High	6.523e-05	2.759e-08	4.39
[R].SPVSTRPLPSASQK.[A]	1xPhospho [S/T]; 1xTMT6plex [K14]; 1xTMT6plex [N-Term]	0.000790179	0.000153469	Q8ND56	Q8ND56 [216-229]	Q8ND56 1xPhospho [S/T]	0	1993.09	4.64578e+06	5.0264e+06	4.96579e+06	5.17686e+06	4.60623e+06	4.80263e+06	High	High	High	High	High	High	High	6.523e-05	0.0001753	2.12
[K].GDSDDEKPR.[K]	1xPhospho [S3]; 1xTMT6plex [K7]; 1xTMT6plex [N-Term]	0.0014264	0.000153469	Q9UKV3	Q9UKV3 [214-222]	Q9UKV3 1xPhospho [S216]	0	1556.74	414447	436713	435368	738230	681909	750222	High	High	High	High	High	High	High	6.523e-05	0.0003237	2.84
[K].GDRSPEPGQTWTR.[E]	1xPhospho [S4]; 1xTMT6plex [N-Term]	5.39481e-06	0.000153469	Q09666	Q09666 [90-102]	Q09666 1xPhospho [S93]	1	1795.83	868910	876221	881307	1.55197e+06	1.43637e+06	1.44008e+06	High	High	High	High	High	High	High	6.523e-05	9.332e-07	3.48
[R].GDREEEVERPVSSPGDPEQK.[K]	1xPhospho [S12]; 1xTMT6plex [K20]; 1xTMT6plex [N-Term]	0.000197624	0.000153469	O43149	O43149 [2432-2451]	O43149 1xPhospho [S2443]	1	2778.33	399586	582347	462169	647253	571860	692400	High	High	High	High	High	High	High	6.523e-05	4.121e-05	3.03
[K].GDQVLNFSDAEDLIDDSK.[L]	1xPhospho [S8]; 1xTMT6plex [K18]; 1xTMT6plex [N-Term]	1.75358e-11	0.000153469	Q96EZ8	Q96EZ8 [275-292]	Q96EZ8 1xPhospho [S282]	0	2519.2	936638	954919	914839	594618	568081	580151	High	High	High	High	High	High	High	6.523e-05	1.576e-12	4.2
[R].GDQPAASGDSDDDEPPPLPR.[L]	1xPhospho [S]; 1xTMT6plex [N-Term]	4.60112e-13	0.000153469	O00264	O00264 [48-67]	O00264 1xPhospho [S]	0	2345.01	2.33189e+06	2.67759e+06	2.40275e+06	2.74774e+06	2.70855e+06	2.5616e+06	High	High	High	High	High	High	High	6.523e-05	3.421e-14	5.33
[R].GDQCCYSHSPPTPR.[V]	2xCarbamidomethyl [C4; C5]; 1xPhospho [S9]; 1xTMT6plex [N-Term]	1.38427e-06	0.000153469	Q9NXH9	Q9NXH9 [617-630]	Q9NXH9 1xPhospho [S625]	0	1970.81	248838	261819	249077	275787	242195	281934	High	High	High	High	High	High	High	6.523e-05	2.236e-07	2.9
[R].GDPEWSSETDALVGSRLSHS.[-]	2xPhospho [S18; S]; 1xTMT6plex [N-Term]	1.59539e-05	0.000153469	Q7Z7N9	Q7Z7N9 [200-219]	Q7Z7N9 2xPhospho [S217; S]	1	2519.07	189302	189634	205188	228921	180832	216803	High	High	High	High	High	High	High	6.523e-05	2.919e-06	3.61
[R].GDPEWSSETDALVGSR.[L]	1xPhospho [S15]; 1xTMT6plex [N-Term]	0.000304893	0.000153469	Q7Z7N9	Q7Z7N9 [200-215]	Q7Z7N9 1xPhospho [S214]	0	2014.9	124063	128429	128564	136960	114915	125821	High	High	High	High	High	High	High	6.523e-05	6.491e-05	1.75
[K].GDMSDEDDENEFFDAPEIITMPENLGHK.[R]	1xPhospho [S4]; 1xOxidation [M]; 1xTMT6plex [K28]; 1xTMT6plex [N-Term]	3.99253e-09	0.000153469	P22059	P22059 [348-375]	P22059 1xPhospho [S351]	0	3749.63	3.71295e+06	4.19622e+06	3.91362e+06	3.34675e+06	3.08701e+06	3.3095e+06	High	High	High	High	High	High	High	6.523e-05	4.755e-10	2.47
[K].GDMSDEDDENEFFDAPEIITMPENLGHK.[R]	1xPhospho [S4]; 1xTMT6plex [K28]; 1xTMT6plex [N-Term]	3.09799e-10	0.000153469	P22059	P22059 [348-375]	P22059 1xPhospho [S351]	0	3733.63	8.43847e+06	7.90625e+06	7.6917e+06	4.94745e+06	4.33993e+06	5.59826e+06	High	High	High	High	High	High	High	6.523e-05	3.241e-11	4.1
[K].SPYQEFTDHLVK.[T]	1xPhospho [Y3]; 1xTMT6plex [K12]; 1xTMT6plex [N-Term]	4.79907e-09	0.000153469	P15880	P15880 [264-275]	P15880 1xPhospho [Y266]	0	2002.01	628960	627964	578509	591926	502454	782775	High	High	High	High	High	High	High	6.523e-05	5.785e-10	3.06
[R].GDIVAVNALLDHPEELQPSESESDDEGPELLQVTR.[V]	3xPhospho [S19; S21; S23]; 1xTMT6plex [N-Term]	1.01911e-07	0.000153469	Q9BPX7	Q9BPX7 [190-224]	Q9BPX7 3xPhospho [S208; S210; S212]	0	4270.89	47475.2		27547.9	50121.3	29749.5	29962.9	High	Not Found	High	High	High	High	High	6.523e-05	1.436e-08	2.19
[R].GDLSPSSLTSMPTLGWLPENR.[D]	2xPhospho [S4; S6]; 1xTMT6plex [N-Term]	1.22179e-06	0.000153469	Q7Z591	Q7Z591 [531-551]	Q7Z591 2xPhospho [S534; S536]	0	2647.21	104883	101998	113243	113043	121730	102530	High	High	High	High	High	High	High	6.523e-05	1.961e-07	3.58
[R].GDLSDVEEEEEEEMDVDEATGAVKK.[H]	1xPhospho [S4]; 2xTMT6plex [K24; K25]; 1xTMT6plex [N-Term]	3.35218e-10	0.000153469	Q96ST3	Q96ST3 [829-853]	Q96ST3 1xPhospho [S832]	1	3520.64	681539	679686	700295	851182	720317	809025	High	High	High	High	High	High	High	6.523e-05	3.512e-11	4.66
[R].GDLSDVEEEEEEEMDVDEATGAVK.[K]	1xPhospho [S4]; 1xOxidation [M14]; 1xTMT6plex [K24]; 1xTMT6plex [N-Term]	2.93562e-07	0.000153469	Q96ST3	Q96ST3 [829-852]	Q96ST3 1xPhospho [S832]	0	3179.38	526660	622729	653746	793123	767231	787763	High	High	High	High	High	High	High	6.523e-05	4.364e-08	3.09
[R].GDNWYSEDEDTDTEEYK.[N]	2xPhospho [S6; T11]; 1xTMT6plex [K17]; 1xTMT6plex [N-Term]	1.31337e-06	0.000153469	Q9NVN3	Q9NVN3 [463-479]	Q9NVN3 2xPhospho [S468; T473]	0	2714.05	970967	1.03439e+06	974733	921449	848396	837452	High	High	High	High	High	High	High	6.523e-05	2.111e-07	3.83
[K].SPVSESVSPVVPDYLPTENGDFLSSK.[R]	2xPhospho [S4; S6]; 1xTMT6plex [K26]; 1xTMT6plex [N-Term]	4.84356e-05	0.000153469	A0JNW5	A0JNW5 [884-909]	A0JNW5 2xPhospho [S887; S889]	0	3368.6	67638.8	80992.3	81895.5	84444.2	83063	106509	High	High	High	High	High	High	High	6.523e-05	9.387e-06	3
[K].GDSESEEDEDLEVPVPSR.[F]	1xPhospho [S]; 1xTMT6plex [N-Term]	1.13956e-07	0.000153469	P13861	P13861 [76-93]	P13861 1xPhospho [S]	0	2297.99	214518	210609	193525	274068	286928	300087	High	High	High	High	High	High	High	6.523e-05	1.616e-08	4.21
[K].GDSESEEDEDLEVPVPSR.[F]	2xPhospho [S3; S5]; 1xTMT6plex [N-Term]	8.63552e-10	0.000153469	P13861	P13861 [76-93]	P13861 2xPhospho [S78; S80]	0	2377.95	3.82949e+06	3.5656e+06	3.40621e+06	3.4968e+06	3.7307e+06	3.82359e+06	High	High	High	High	High	High	High	6.523e-05	9.48e-11	5.76
[K].SPVGSGAPQAAAPAPAAHVAGNPGGDAAPAATGTAAAASLATAAGSEDAEK.[K]	1xPhospho [S5]; 1xTMT6plex [K51]; 1xTMT6plex [N-Term]	3.33041e-05	0.000153469	P16989	P16989 [34-84]	P16989 1xPhospho [S38]	0	4917.41	808624	951471	970257	342337	356386	351233	High	High	High	High	High	High	High	6.523e-05	6.324e-06	2.61
[K].GEDAEESLEEEEALDPLGIMR.[S]	1xPhospho [S7]; 1xOxidation [M20]; 1xTMT6plex [N-Term]	0.000883474	0.000153469	Q53T59	Q53T59 [188-208]	Q53T59 1xPhospho [S194]	0	2657.17	204031	233911	206107	190338	193567	191703	High	High	High	High	High	High	High	6.523e-05	0.0001971	1.41
[K].GEDAEESLEEEEALDPLGIMR.[S]	1xPhospho [S7]; 1xTMT6plex [N-Term]	3.18479e-08	0.000153469	Q53T59	Q53T59 [188-208]	Q53T59 1xPhospho [S194]	0	2641.18	1.28811e+06	1.28254e+06	1.31248e+06	768486	826441	782794	High	High	High	High	High	High	High	6.523e-05	4.214e-09	3.12
[K].GEAVLRPGLDAEPELSPEEQR.[V]	1xPhospho [S16]; 1xTMT6plex [N-Term]	0.000242265	0.000153469	Q9BRJ6	Q9BRJ6 [44-64]	Q9BRJ6 1xPhospho [S59]	0	2601.28	408596	499118	511641	628108	530294	530143	High	High	High	High	High	High	High	6.523e-05	5.096e-05	2.33
[K].GEADDEDDDEDGQDNQGTVTEGSSPAYLK.[E]	1xPhospho [S24]; 1xTMT6plex [K29]; 1xTMT6plex [N-Term]	0.000128933	0.000153469	Q86U86	Q86U86 [155-183]	Q86U86 1xPhospho [S178]	0	3595.51	72022.3	80476.6	71201	138414	102616	96660.9	High	High	High	High	High	High	High	6.523e-05	2.627e-05	2.38
[K].GEAAAERPGEAAVASSPSK.[A]	1xPhospho [S16]; 1xTMT6plex [K19]; 1xTMT6plex [N-Term]	9.60585e-08	0.000153469	P29966	P29966 [12-30]	P29966 1xPhospho [S27]	0	2323.17	1.12636e+07	1.22934e+07	1.16255e+07	8.34981e+06	7.98708e+06	8.23071e+06	High	High	High	High	High	High	High	6.523e-05	1.347e-08	3.77
[R].GDVTAEEAAGASPAK.[A]	1xPhospho [S12]; 1xTMT6plex [K15]; 1xTMT6plex [N-Term]	8.936e-08	0.000153469	P49006	P49006 [11-25]	P49006 1xPhospho [S22]	0	1911.95	2.22144e+06	2.28739e+06	2.29414e+06	2.14785e+06	1.95784e+06	2.18933e+06	High	High	High	High	High	High	High	6.523e-05	1.246e-08	3.79
[K].GDVEGSQSQDEGEGSGESER.[G]	1xPhospho [S8]; 1xTMT6plex [N-Term]	1.71949e-06	0.000153469	Q9UQE7	Q9UQE7 [1060-1079]	Q9UQE7 1xPhospho [S1067]	0	2347.94	19082.1	26193.6	17960.5	30977.4	35786.6	31203.3	High	High	High	High	High	High	High	6.523e-05	2.805e-07	2.69
[R].GDSVSDSGSDALR.[S]	1xPhospho [S3]; 1xTMT6plex [N-Term]	3.82321e-05	0.000153469	Q53EL6	Q53EL6 [74-86]	Q53EL6 1xPhospho [S76]	0	1574.69	548227	550276	517837	1.0009e+06	1.11051e+06	1.12353e+06	High	High	High	High	High	High	High	6.523e-05	7.336e-06	3.45
[R].SPVIGSEVFLPNSNHVASGAGEAEER.[V]	1xPhospho [S13]; 1xTMT6plex [N-Term]	1.36619e-06	0.000153469	P29590	P29590 [530-555]	P29590 1xPhospho [S542]	0	2962.41	452970	505557	559477	907990	955499	1.04491e+06	High	High	High	High	High	High	High	6.523e-05	2.204e-07	2.4
[R].SPVPSPGSSSPQLQVK.[S]	1xPhospho [S]; 1xTMT6plex [K16]; 1xTMT6plex [N-Term]	0.000128089	0.000153469	Q8N3F8	Q8N3F8 [612-627]	Q8N3F8 1xPhospho [S]	0	2133.14	1.24857e+06	1.39778e+06	1.401e+06	1.08881e+06	1.0349e+06	1.0166e+06	High	High	High	High	High	High	High	6.523e-05	2.611e-05	2.66
[R].GDSLKEPTSIAESSR.[H]	1xPhospho [S3]; 1xTMT6plex [K5]; 1xTMT6plex [N-Term]	1.65301e-06	0.000153469	Q9C0B5	Q9C0B5 [378-392]	Q9C0B5 1xPhospho [S380]	1	2115.07	4.2467e+06	4.6013e+06	4.25685e+06	3.68928e+06	3.5523e+06	3.72991e+06	High	High	High	High	High	High	High	6.523e-05	2.684e-07	2.52
[K].GDSIEEILADSEDEEDNEEEER.[S]	2xPhospho [S3; S11]; 1xTMT6plex [N-Term]	1.31504e-09	0.000153469	Q5JTH9	Q5JTH9 [1070-1091]	Q5JTH9 2xPhospho [S1072; S1080]	0	2941.12	248054	263351	261285	239666	232821	231449	High	High	High	High	High	High	High	6.523e-05	1.48e-10	5.51
[K].GDSIEEILADSEDEEDNEEEER.[S]	1xPhospho [S11]; 1xTMT6plex [N-Term]	2.4679e-11	0.000153469	Q5JTH9	Q5JTH9 [1070-1091]	Q5JTH9 1xPhospho [S1080]	0	2861.16	2.81261e+06	3.11782e+06	3.04126e+06	2.46093e+06	2.21143e+06	2.38651e+06	High	High	High	High	High	High	High	6.523e-05	2.256e-12	3.87
[R].GDSETDLEALFNAVMNPK.[T]	1xPhospho [S3]; 1xTMT6plex [K18]; 1xTMT6plex [N-Term]	7.0256e-09	0.000153469	P46937	P46937 [59-76]	P46937 1xPhospho [S61]	0	2489.2	230739	238990	252911	266351	253465	261777	High	High	High	High	High	High	High	6.523e-05	8.589e-10	2.58
[R].GDLSDVEEEEEEEMDVDEATGAVK.[K]	1xPhospho [S4]; 1xTMT6plex [K24]; 1xTMT6plex [N-Term]	6.20096e-09	0.000153469	Q96ST3	Q96ST3 [829-852]	Q96ST3 1xPhospho [S832]	0	3163.38	4.42929e+06	4.63848e+06	4.00069e+06	5.50202e+06	5.31313e+06	6.19644e+06	High	High	High	High	High	High	High	6.523e-05	7.559e-10	4.71
[R].SQALGNQNSENEILLEGDDDTLSSVDEK.[D]	1xPhospho [S23]; 1xTMT6plex [K28]; 1xTMT6plex [N-Term]	2.31717e-07	0.000153469	P50851	P50851 [2042-2069]	P50851 1xPhospho [S2064]	0	3558.67	86453.5	98459.5	111191	154448	226000	235420	High	High	High	High	High	High	High	6.523e-05	3.406e-08	3.05
[K].SQDQDSEVNELSR.[G]	1xPhospho [S6]; 1xTMT6plex [N-Term]	3.8082e-06	0.000153469	Q86VM9	Q86VM9 [78-90]	Q86VM9 1xPhospho [S83]	0	1815.8	861622	869166	891622	1174960	1.13394e+06	1.14475e+06	High	High	High	High	High	High	High	6.523e-05	6.474e-07	3.34
[K].SQEPIPDDQKVSDDDK.[E]	1xPhospho [S12]; 2xTMT6plex [K10; K16]; 1xTMT6plex [N-Term]	0.000105173	0.000153469	Q86UE4	Q86UE4 [415-430]	Q86UE4 1xPhospho [S426]	1	2583.28	1.93287e+07	1.96674e+07	1.86312e+07	3.49696e+07	3.37368e+07	3.24106e+07	High	High	High	High	High	High	High	6.523e-05	2.125e-05	2.7
[R].GCDSPDPDTSYVLTPHTEEK.[Y]	1xCarbamidomethyl [C2]; 2xPhospho [T9; T14]; 1xTMT6plex [K20]; 1xTMT6plex [N-Term]	2.07502e-05	0.000153469	Q02078	Q02078 [95-114]	Q02078 2xPhospho [T103; T108]	0	2866.23	846685	885791	1.02776e+06	1.00887e+06	986262	1.1507e+06	High	High	High	High	High	High	High	6.523e-05	3.855e-06	2.64
[R].GCDSPDPDTSYVLTPHTEEK.[Y]	1xCarbamidomethyl [C2]; 1xPhospho [S4]; 1xTMT6plex [K20]; 1xTMT6plex [N-Term]	0.000572788	0.000153469	Q02078	Q02078 [95-114]	Q02078 1xPhospho [S98]	0	2786.26	281951	320515	278955	279911	245946	289367	High	High	High	High	High	High	High	6.523e-05	0.0001258	2.16
[R].GAVENEEDLPELSDSGDEAAWEDEDDADLPHGK.[Q]	2xPhospho [S13; S15]; 1xTMT6plex [K33]; 1xTMT6plex [N-Term]	5.48005e-12	0.000153469	O60678	O60678 [13-45]	O60678 2xPhospho [S25; S27]	0	4172.74	1.63194e+06	1.62231e+06	1.44464e+06	2.1529e+06	2.09191e+06	2.15333e+06	High	High	High	High	High	High	High	6.523e-05	4.653e-13	5.16
[R].GAVENEEDLPELSDSGDEAAWEDEDDADLPHGK.[Q]	1xPhospho [S15]; 1xTMT6plex [K33]; 1xTMT6plex [N-Term]	4.58331e-09	0.000153469	O60678	O60678 [13-45]	O60678 1xPhospho [S27]	0	4092.78	885449	1.2295e+06	1.07984e+06	1.64336e+06	1.5991e+06	1.62267e+06	High	High	High	High	High	High	High	6.523e-05	5.507e-10	2.71
[R].GATMNEDSNEEEEESENDWEEVEELSEPVLGDVR.[E]	2xPhospho [S8; S15]; 1xOxidation [M4]; 1xTMT6plex [N-Term]	7.58221e-08	0.000153469	Q01831	Q01831 [115-148]	Q01831 2xPhospho [S122; S129]	0	4300.7	74344.4	75803.4	99042	99359.3	83733.1	99316.6	High	High	High	High	High	High	High	6.523e-05	1.054e-08	2.56
[R].GATMNEDSNEEEEESENDWEEVEELSEPVLGDVR.[E]	2xPhospho [S15; S]; 1xTMT6plex [N-Term]	4.48212e-08	0.000153469	Q01831	Q01831 [115-148]	Q01831 2xPhospho [S129; S]	0	4284.71	184759	246863	184709	237096	236437	153330	High	High	High	High	High	High	High	6.523e-05	6.054e-09	3.12
[R].GASPPISAIEEFSIIPEAPMR.[S]	1xPhospho [S3]; 1xOxidation [M20]; 1xTMT6plex [N-Term]	0.00141707	0.000153469	Q12774	Q12774 [9-29]	Q12774 1xPhospho [S11]	0	2537.26	64502.6	53613.2	62224.4	57061.7	67866.7	74163.2	High	High	High	High	High	High	High	6.523e-05	0.0003214	2.27
[R].SQGDEAGGHGEDRPEPLSPK.[E]	1xPhospho [S18]; 1xTMT6plex [K20]; 1xTMT6plex [N-Term]	1.1932e-07	0.000153469	Q9NZT2	Q9NZT2 [361-380]	Q9NZT2 1xPhospho [S378]	0	2601.23	1.15897e+06	1.25312e+06	1.3624e+06	1.0852e+06	1.08797e+06	1.23943e+06	High	High	High	High	High	High	High	6.523e-05	1.691e-08	5.11
[K].GASAATGIPLESDEDSNDNDNDIENENCMHTN.[-]	1xCarbamidomethyl [C28]; 2xPhospho [S12; S16]; 1xTMT6plex [N-Term]	1.78864e-06	0.000153469	Q9Y4E8	Q9Y4E8 [950-981]	Q9Y4E8 2xPhospho [S961; S965]	0	3838.46	696969	592771	570679	654132	553578	731550	High	High	High	High	High	High	High	6.523e-05	2.925e-07	3.1
[K].GASAATGIPLESDEDSNDNDNDIENENCMHTN.[-]	1xCarbamidomethyl [C28]; 1xPhospho [T31]; 1xOxidation [M29]; 1xTMT6plex [N-Term]	0.000366462	0.000153469	Q9Y4E8	Q9Y4E8 [950-981]	Q9Y4E8 1xPhospho [T980]	0	3774.49	28117.6	41988.3	33650.5	35891.3	50112	35329.5	High	High	High	High	High	High	High	6.523e-05	7.882e-05	2.31
[K].GASAATGIPLESDEDSNDNDNDIENENCMHTN.[-]	1xCarbamidomethyl [C28]; 1xPhospho [T/S]; 1xTMT6plex [N-Term]	1.08979e-05	0.000153469	Q9Y4E8	Q9Y4E8 [950-981]	Q9Y4E8 1xPhospho [T/S]	0	3758.49	260723	291650	251922	269868	248687	267988	High	High	High	High	High	High	High	6.523e-05	1.958e-06	2.86
[R].GARPPAAGPGGDEDEDEEDTAPESALDTSLDK.[S]	2xPhospho [S29; S/T]; 1xTMT6plex [K32]; 1xTMT6plex [N-Term]	6.12825e-07	0.000153469	Q27J81	Q27J81 [1160-1191]	Q27J81 2xPhospho [S1188; S/T]	0	3830.66	394514	357321	410489	856053	868232	847942	High	High	High	High	High	High	High	6.523e-05	9.462e-08	4.13
[R].GARPPAAGPGGDEDEDEEDTAPESALDTSLDK.[S]	1xPhospho [S29]; 1xTMT6plex [K32]; 1xTMT6plex [N-Term]	2.13301e-08	0.000153469	Q27J81	Q27J81 [1160-1191]	Q27J81 1xPhospho [S1188]	0	3750.69	1.33545e+06	1.36494e+06	1.57389e+06	3.23097e+06	2.73557e+06	2.78245e+06	High	High	High	High	High	High	High	6.523e-05	2.762e-09	3.27
[R].GAQPGRHSVTGYGDCAVGAR.[Y]	1xCarbamidomethyl [C15]; 1xPhospho [T/S]; 1xTMT6plex [N-Term]	2.35714e-06	0.000153469	Q96IF1	Q96IF1 [256-275]	Q96IF1 1xPhospho [T/S]	1	2325.08	100788	121338	121127	59734.5	62046.6	63954.6	High	High	High	High	High	High	High	6.523e-05	3.905e-07	2.82
[K].SQDLESVQEVGGSYWQR.[V]	1xPhospho [S6]; 1xTMT6plex [N-Term]	0.0018787	0.000153469	Q9H583	Q9H583 [1190-1206]	Q9H583 1xPhospho [S1195]	0	2277.04	392679	437974	429413	316569	276172	300692	High	High	High	High	High	High	High	6.523e-05	0.0004298	1.28
[R].GDLAFGAPGPRPPSPFDDPADDPEHK.[E]	1xPhospho [S14]; 1xTMT6plex [K26]; 1xTMT6plex [N-Term]	1.59743e-08	0.000153469	Q93074	Q93074 [622-647]	Q93074 1xPhospho [S635]	0	3240.54	251968	239591	249135	281301	276577	287420	High	High	High	High	High	High	High	6.523e-05	2.049e-09	2.64
[K].SQAPVCSPLVFSDPLMGPASASSSNPSSSPDDDSSK.[D]	1xCarbamidomethyl [C6]; 1xPhospho [S12]; 1xTMT6plex [K36]; 1xTMT6plex [N-Term]	7.72276e-10	0.000153469	Q92609	Q92609 [748-783]	Q92609 1xPhospho [S759]	0	4146.89	120671	156190	129004	89658	69028.4	96673.5	High	High	High	High	High	High	High	6.523e-05	8.419e-11	2.91
[K].SQAPVCSPLVFSDPLMGPASASSSNPSSSPDDDSSK.[D]	1xCarbamidomethyl [C6]; 2xPhospho [S28; S29]; 1xTMT6plex [K36]; 1xTMT6plex [N-Term]	2.85946e-07	0.000153469	Q92609	Q92609 [748-783]	Q92609 2xPhospho [S775; S776]	0	4226.86	70121	93985.1	88127.4	57384.5	65639	63217	High	High	High	High	High	High	High	6.523e-05	4.239e-08	3.25
[K].SQASMVINSDTDDEEEVSAALTLAHLK.[E]	2xPhospho [T/S]; 1xTMT6plex [K27]; 1xTMT6plex [N-Term]	1.71039e-09	0.000153469	Q14676	Q14676 [394-420]	Q14676 2xPhospho [T/S]	0	3492.63	674236	700815	840560	794902	803719	888227	High	High	High	High	High	High	High	6.523e-05	1.949e-10	3.75
[R].GDEEGLGGEEEEEEEEEEEDDSAEEGGAAR.[L]	1xPhospho [S22]; 1xTMT6plex [N-Term]	5.40166e-09	0.000153469	Q9Y2K7	Q9Y2K7 [848-877]	Q9Y2K7 1xPhospho [S869]	0	3520.32	1735.71	1341.9	1282.62	2578.15	2630.52	3142.84	High	High	High	High	High	High	High	6.523e-05	6.517e-10	3.4
[R].GDEASEEGQNGSSPK.[S]	1xPhospho [S]; 1xTMT6plex [K15]; 1xTMT6plex [N-Term]	4.99879e-07	0.000153469	P35611	P35611 [453-467]	P35611 1xPhospho [S]	0	2029.91	676796	765667	719438	634364	611769	607244	High	High	High	High	High	High	High	6.523e-05	7.658e-08	3.25
[K].SQDADSPGSSGAPENLTFK.[E]	2xPhospho [S6; S9]; 1xTMT6plex [K19]; 1xTMT6plex [N-Term]	0.00015396	0.000153469	P55196	P55196 [1774-1792]	P55196 2xPhospho [S1779; S1782]	0	2526.12	166621	179397	169336	98787.1	120225	97674.7	High	High	High	High	High	High	High	6.523e-05	3.158e-05	2.27
[R].GDDQLELIKDDEKEAEEGEDDRDSANGEDDS.[-]	1xPhospho [S]; 2xTMT6plex [K9; K13]; 1xTMT6plex [N-Term]	0.000135892	0.000153469	P07910	P07910 [276-306]	P07910 1xPhospho [S]	3	4205.86	2.28026e+07	2.37943e+07	2.66516e+07	8.45687e+06	7.97197e+06	7.67936e+06	High	High	High	High	High	High	High	6.523e-05	2.782e-05	2.36
[K].GDDDEESDEEAVKK.[T]	1xPhospho [S7]; 2xTMT6plex [K13; K14]; 1xTMT6plex [N-Term]	6.92507e-06	0.000153469	O43395	O43395 [613-626]	O43395 1xPhospho [S619]	1	2333.1	1.06495e+07	1.14638e+07	1.12163e+07	1.14508e+07	1.05114e+07	1.05881e+07	High	High	High	High	High	High	High	6.523e-05	1.214e-06	2.5
[K].GDDDEESDEEAVK.[K]	1xPhospho [S7]; 1xTMT6plex [K13]; 1xTMT6plex [N-Term]	2.41357e-05	0.000153469	O43395	O43395 [613-625]	O43395 1xPhospho [S619]	0	1975.84	2.0156e+06	2.19564e+06	2.09262e+06	2.53829e+06	2.60635e+06	2.38741e+06	High	High	High	High	High	High	High	6.523e-05	4.525e-06	2.24
[R].SQDATFSPGSEQAEKSPGPIVSR.[T]	1xPhospho [S]; 1xTMT6plex [K15]; 1xTMT6plex [N-Term]	0.0001315	0.000153469	Q86WB0	Q86WB0 [329-351]	Q86WB0 1xPhospho [S]	1	2913.44	1.28607e+06	1.23066e+06	1.29312e+06	1.27625e+06	1.24622e+06	1.27741e+06	High	High	High	High	High	High	High	6.523e-05	2.68e-05	1.95
[R].SQDATFSPGSEQAEKSPGPIVSR.[T]	2xPhospho [S7; S10]; 1xTMT6plex [K15]; 1xTMT6plex [N-Term]	2.16414e-06	0.000153469	Q86WB0	Q86WB0 [329-351]	Q86WB0 2xPhospho [S335; S338]	1	2993.41	2718395	2.73177e+06	2.87404e+06	2.87905e+06	3.19384e+06	3.42836e+06	High	High	High	High	High	High	High	6.523e-05	3.563e-07	2.52
[K].GDAEKPEEELEEDDDEELDETLSER.[L]	1xPhospho [S23]; 1xTMT6plex [K5]; 1xTMT6plex [N-Term]	1.94045e-07	0.000153469	Q9NS69	Q9NS69 [23-47]	Q9NS69 1xPhospho [S45]	0	3459.51	299360	346314	373392	423425	445725	485577	High	High	High	High	High	High	High	6.523e-05	2.824e-08	3.67
[R].GEDVPSEEEEEEENGFEDR.[K]	1xPhospho [S6]; 1xTMT6plex [N-Term]	6.34951e-08	0.000153469	Q9ULX3	Q9ULX3 [179-197]	Q9ULX3 1xPhospho [S184]	0	2533.99	9306.1	8572.04	6395.19	8516.02	6646.76	7484.86	High	High	High	High	High	High	High	6.523e-05	8.699e-09	3.79
[K].SPVFSDEDSDLDFDISK.[L]	2xPhospho [S5; S9]; 1xTMT6plex [K17]; 1xTMT6plex [N-Term]	9.06637e-06	0.000153469	O00566	O00566 [163-179]	O00566 2xPhospho [S167; S171]	0	2534.1	1.13523e+06	1.16216e+06	1.09528e+06	1.61837e+06	1.54843e+06	1.55434e+06	High	High	High	High	High	High	High	6.523e-05	1.614e-06	3.61
[K].GGIDNPAITSDQELDDKK.[M]	1xPhospho [T/S]; 2xTMT6plex [K17; K18]; 1xTMT6plex [N-Term]	1.29623e-06	0.000153469	Q13017	Q13017 [1209-1226]	Q13017 1xPhospho [T/S]	1	2683.38	965941	954659	997714	1.17999e+06	1.23492e+06	1.24136e+06	High	High	High	High	High	High	High	6.523e-05	2.081e-07	2.22
[K].SPSPPDGSPAATPEIR.[V]	1xPhospho [S]; 1xTMT6plex [N-Term]	5.4446e-07	0.000153469	O00499	O00499 [296-311]	O00499 1xPhospho [S]	0	1887.91	3.28967e+06	3.72221e+06	3.55562e+06	2.66366e+06	2.5967e+06	2.79375e+06	High	High	High	High	High	High	High	6.523e-05	8.347e-08	3.61
[R].GGGTPDANSLAPPGK.[A]	1xPhospho [S9]; 1xTMT6plex [K15]; 1xTMT6plex [N-Term]	0.00014417	0.000153469	Q9BRQ0	Q9BRQ0 [299-313]	Q9BRQ0 1xPhospho [S307]	0	1876.96	395866	440409	399519	473608	418750	433976	High	High	High	High	High	High	High	6.523e-05	2.945e-05	2.35
[R].GGGSGGGEESEGEEVDED.[-]	1xPhospho [S10]; 1xTMT6plex [N-Term]	3.1186e-05	0.000153469	Q96QR8	Q96QR8 [295-312]	Q96QR8 1xPhospho [S304]	0	2004.74	3996.91	5310.99	5041.4	3151.07	4645.71	3860.67	High	High	High	High	High	High	High	6.523e-05	5.906e-06	2.64
[R].GGGSCSGSAGGGGSGSLPSQR.[G]	1xCarbamidomethyl [C5]; 1xPhospho [S14]; 1xTMT6plex [N-Term]	7.3849e-13	0.000153469	O15234	O15234 [32-52]	O15234 1xPhospho [S45]	0	2088.9	59280.2	65294.1	58004.6	69057.9	70527.6	71485.8	High	High	High	High	High	High	High	6.523e-05	5.642e-14	4.68
[K].SPSPPDGSPAATPEIR.[V]	2xPhospho [S3; S8]; 1xTMT6plex [N-Term]	4.19162e-05	0.000153469	O00499	O00499 [296-311]	O00499 2xPhospho [S298; S303]	0	1967.87	590919	553037	555661	760105	707145	673550	High	High	High	High	High	High	High	6.523e-05	8.056e-06	4.32
[R].GGGGGQDNGLEGLGNDSR.[D]	1xPhospho [S17]; 1xTMT6plex [N-Term]	2.4326e-08	0.000153469	P08621	P08621 [394-411]	P08621 1xPhospho [S410]	0	1968.86	3.56144e+06	4.12027e+06	3.99456e+06	3.12074e+06	3.2352e+06	3.05216e+06	High	High	High	High	High	High	High	6.523e-05	3.174e-09	5.09
[R].SPSPPLPTHIPPEPPRTPPFPAK.[T]	2xPhospho [T8; T/S]; 1xTMT6plex [K23]; 1xTMT6plex [N-Term]	0.000174431	0.000153469	Q8IZ21	Q8IZ21 [342-364]	Q8IZ21 2xPhospho [T349; T/S]	1	3075.59	5.15582e+06	5.82766e+06	5.54004e+06	4.14198e+06	4.13734e+06	4.09016e+06	High	High	High	High	High	High	High	6.523e-05	3.603e-05	2.64
[R].GGGGDMAEPSEAGDAPPDDGPPGELGPDGPDGPEEK.[G]	1xPhospho [S10]; 1xTMT6plex [K36]; 1xTMT6plex [N-Term]	1.25423e-11	0.000153469	P08621	P08621 [311-346]	P08621 1xPhospho [S320]	0	3911.68	839089	987830	905901	1.00378e+06	1.14665e+06	1.00265e+06	High	High	High	High	High	High	High	6.523e-05	1.112e-12	5.46
[R].GGGAGGSSVGTGGGGTGGVGGGAGSEDSGDR.[G]	2xPhospho [S25; S28]; 1xTMT6plex [N-Term]	1.01774e-09	0.000153469	Q06587	Q06587 [205-235]	Q06587 2xPhospho [S229; S232]	0	2783.11	111012	100234	100166	93396.8	88703.1	98594.4	High	High	High	High	High	High	High	6.523e-05	1.128e-10	3.36
[R].GGGAGGSSVGTGGGGTGGVGGGAGSEDSGDR.[G]	1xPhospho [S/T]; 1xTMT6plex [N-Term]	3.98715e-11	0.000153469	Q06587	Q06587 [205-235]	Q06587 1xPhospho [S/T]	0	2703.14	241713	231912	226915	323312	309527	269180	High	High	High	High	High	High	High	6.523e-05	3.751e-12	3.04
[K].GGLLTSEEDSGFSTSPK.[D]	2xPhospho [S13; S15]; 1xTMT6plex [K17]; 1xTMT6plex [N-Term]	0.000588033	0.000153469	Q9UQR1	Q9UQR1 [292-308]	Q9UQR1 2xPhospho [S304; S306]	0	2330.06	38455.2	44857.1	38338.9	40677.8	48863.4	54068.8	High	High	High	High	High	High	High	6.523e-05	0.0001289	2.28
[R].SPSPGPNHTSNSSNASNATVVPQNSSAR.[S]	2xPhospho [S3; S10]; 1xTMT6plex [N-Term]	9.36921e-06	0.000153469	Q9BTA9	Q9BTA9 [523-550]	Q9BTA9 2xPhospho [S525; S532]	0	3154.38	46288.3	49386.5	52651.7	49741.6	39590.4	46292.7	High	High	High	High	High	High	High	6.523e-05	1.664e-06	1.77
[R].GGLSPANDTGAK.[K]	1xPhospho [S4]; 1xTMT6plex [K12]	0.000821926	0.000153469	P30419	P30419 [44-55]	P30419 1xPhospho [S47]	0	1396.67	531967	533277	599410	454467	457408	466218	High	High	High	High	High	High	High	6.523e-05	0.0001822	2.58
[R].SPSLDNPTPFPNLGPSENPLKR.[L]	1xPhospho [S3]; 1xTMT6plex [K21]; 1xTMT6plex [N-Term]	1.74679e-07	0.000153469	Q14653	Q14653 [173-194]	Q14653 1xPhospho [S175]	1	2915.51	594305	553956	542352	414677	372200	521502	High	High	High	High	High	High	High	6.523e-05	2.538e-08	3.62
[K].SPSLDVTVPEAELNLETPEISVGGK.[G]	1xPhospho [S3]; 1xTMT6plex [K25]; 1xTMT6plex [N-Term]	0.000473456	0.000153469	Q09666	Q09666 [4993-5017]	Q09666 1xPhospho [S4995]	0	3119.62	170732	165107	160007	262231	273542	278417	High	High	High	High	High	High	High	6.523e-05	0.0001025	2.66
[R].SPSLGSDLTFATR.[T]	1xPhospho [S3]; 1xTMT6plex [N-Term]	5.78385e-05	0.000153469	Q13425	Q13425 [393-405]	Q13425 1xPhospho [S395]	0	1660.81	1.27863e+06	1272372	1.28159e+06	1.36094e+06	1355399	1.4897e+06	High	High	High	High	High	High	High	6.523e-05	1.132e-05	1.79
[R].SPSLNLLQNK.[S]	1xPhospho [S3]; 1xTMT6plex [K10]; 1xTMT6plex [N-Term]	0.000376218	0.000153469	O43353	O43353 [529-538]	O43353 1xPhospho [S531]	0	1651.92	675566	757529	750406	550892	497038	490407	High	High	High	High	High	High	High	6.523e-05	8.107e-05	2.74
[K].SPSMAVPSPGWVASPK.[T]	2xPhospho [S8; S]; 1xTMT6plex [K16]; 1xTMT6plex [N-Term]	0.000774768	0.000153469	Q86UU0	Q86UU0 [997-1012]	Q86UU0 2xPhospho [S1004; S]	0	2216.06	166733	200400	183262	156057	129109	174189	High	High	High	High	High	High	High	6.523e-05	0.0001724	2.26
[K].GGPGSAVSPYPTFNPSSDVAALHK.[A]	1xPhospho [S5]; 1xTMT6plex [K24]; 1xTMT6plex [N-Term]	1.12762e-08	0.000153469	P04083	P04083 [30-53]	P04083 1xPhospho [S34]	0	2894.45	285302	307956	300326	363557	417559	434961	High	High	High	High	High	High	High	6.523e-05	1.414e-09	2.61
[R].SPSPAHLPDDPK.[V]	1xPhospho [S3]; 1xTMT6plex [K12]; 1xTMT6plex [N-Term]	7.23176e-05	0.000153469	Q92615	Q92615 [599-610]	Q92615 1xPhospho [S601]	0	1798.91	2.32866e+06	2.76948e+06	2.50841e+06	1.97559e+06	2.09825e+06	2.07079e+06	High	High	High	High	High	High	High	6.523e-05	1.433e-05	2.85
[R].GGPGAAPGGASPASSSSAASSPSSGR.[A]	1xPhospho [S15]; 1xTMT6plex [N-Term]	0.000119158	0.000153469	Q9BXK1	Q9BXK1 [89-114]	Q9BXK1 1xPhospho [S103]	0	2424.1	11221.2	13935.5	13220.9	10978.5	10132.7	9236.23	High	High	High	High	High	High	High	6.523e-05	2.423e-05	1.57
[K].GGPEGVAAQAVASAASAGPADAEMEEIFDDASPGK.[Q]	1xPhospho [S32]; 1xOxidation [M24]; 1xTMT6plex [K35]; 1xTMT6plex [N-Term]	6.77165e-10	0.000153469	O60264	O60264 [35-69]	O60264 1xPhospho [S66]	0	3827.77	579701	682410	801876	897952	802401	845672	High	High	High	High	High	High	High	6.523e-05	7.378e-11	3.78
[K].GGPEGVAAQAVASAASAGPADAEMEEIFDDASPGK.[Q]	1xPhospho [S32]; 1xTMT6plex [K35]; 1xTMT6plex [N-Term]	7.84539e-11	0.000153469	O60264	O60264 [35-69]	O60264 1xPhospho [S66]	0	3811.78	460071	525806	596675	668561	710199	802311	High	High	High	High	High	High	High	6.523e-05	7.649e-12	3.89
[K].GGPEGVAAQAVASAASAGPADAEMEEIFDDASPGK.[Q]	1xPhospho [S32]; 1xTMT6plex [K35]	4.74279e-07	0.000153469	O60264	O60264 [35-69]	O60264 1xPhospho [S66]	0	3582.61	46085.7	51357.9	51788.1	59556.4	65129.5	64485.8	High	High	High	High	High	High	High	6.523e-05	7.226e-08	3.27
[K].GGNVFAALIQDQSEEEEEEEK.[H]	1xPhospho [S13]; 1xTMT6plex [K21]; 1xTMT6plex [N-Term]	3.33471e-08	0.000153469	Q8NE71	Q8NE71 [128-148]	Q8NE71 1xPhospho [S140]	0	2889.34	223136	205542	197743	187502	177743	205667	High	High	High	High	High	High	High	6.523e-05	4.434e-09	2.42
[K].GGNVFAALIQDQSEEEEEEEK.[H]	1xPhospho [S13]; 1xTMT6plex [K21]	6.50162e-07	0.000153469	Q8NE71	Q8NE71 [128-148]	Q8NE71 1xPhospho [S140]	0	2660.18	1039362	1.01278e+06	1.04873e+06	949194	993692	1.00654e+06	High	High	High	High	High	High	High	6.523e-05	1.009e-07	2.5
[K].GGNLPPVSPNDSGAK.[I]	1xPhospho [S8]; 1xTMT6plex [K15]; 1xTMT6plex [N-Term]	0.000258715	0.000153469	Q9UK61	Q9UK61 [1096-1110]	Q9UK61 1xPhospho [S1103]	0	1947.99	396812	429120	469957	468891	436192	487031	High	High	High	High	High	High	High	6.523e-05	5.442e-05	1.11
[R].GGMGSGGLATGIAGGLAGMGGIQNEK.[E]	1xPhospho [S5]; 1xTMT6plex [K26]; 1xTMT6plex [N-Term]	9.43026e-11	0.000153469	P05783	P05783 [56-81]	P05783 1xPhospho [S60]	0	2799.39	179873	203658	214164	132707	136585	172804	High	High	High	High	High	High	High	6.523e-05	9.246e-12	5.14
[R].SPSPGPNHTSNSSNASNATVVPQNSSAR.[S]	1xPhospho [S3]; 1xTMT6plex [N-Term]	1.94815e-06	0.000153469	Q9BTA9	Q9BTA9 [523-550]	Q9BTA9 1xPhospho [S525]	0	3074.41	10145.6	9036.99	13599.1	7962.06	7038.19	7727.05	High	High	High	High	High	High	High	6.523e-05	3.195e-07	2.57
[R].GGLSPANDTGAK.[K]	1xPhospho [S4]; 1xTMT6plex [K12]; 1xTMT6plex [N-Term]	4.81184e-05	0.000153469	P30419	P30419 [44-55]	P30419 1xPhospho [S47]	0	1625.83	7.6298e+06	8.41695e+06	8.00312e+06	5.20039e+06	4.67853e+06	5.20597e+06	High	High	High	High	High	High	High	6.523e-05	9.332e-06	2.29
[R].GGELLVHTGFLGSSQDR.[S]	1xPhospho [S14]; 1xTMT6plex [N-Term]	0.000627944	0.000153469	Q6RW13	Q6RW13 [114-130]	Q6RW13 1xPhospho [S127]	0	2082.02	161783	164944	156625	176529	181165	194406	High	High	High	High	High	High	High	6.523e-05	0.0001381	2.16
[K].GGEFDEFVNDDTDDDLPISK.[K]	1xPhospho [T12]; 1xTMT6plex [K20]; 1xTMT6plex [N-Term]	4.43517e-09	0.000153469	Q6PD62	Q6PD62 [914-933]	Q6PD62 1xPhospho [T925]	0	2766.24	3.05136e+06	3.38935e+06	3.38469e+06	3.00002e+06	3.03722e+06	3.04239e+06	High	High	High	High	High	High	High	6.523e-05	5.303e-10	3.38
[K].GGEFDEFVNDDTDDDLPISK.[K]	1xPhospho [T12]; 1xTMT6plex [K20]	6.86142e-05	0.000153469	Q6PD62	Q6PD62 [914-933]	Q6PD62 1xPhospho [T925]	0	2537.08	390174	435472	404884	333525	331691	360695	High	High	High	High	High	High	High	6.523e-05	1.358e-05	1.83
[R].GGDVSPSPYSSSSWR.[R]	1xPhospho [S5]; 1xTMT6plex [N-Term]	0.000359311	0.000153469	Q14004	Q14004 [379-393]	Q14004 1xPhospho [S383]	0	1877.83	935451	1.02641e+06	936376	1.0409e+06	1.04179e+06	962610	High	High	High	High	High	High	High	6.523e-05	7.696e-05	1.28
[R].GESAPTLSTSPSPSSPSPTSPSPTLGR.[R]	1xPhospho [S]; 1xTMT6plex [N-Term]	1.32025e-08	0.000153469	Q9H330	Q9H330 [311-337]	Q9H330 1xPhospho [S]	0	2891.39	320224	285197	297328	327995	386637	302425	High	High	High	High	High	High	High	6.523e-05	1.668e-09	3.42
[K].GESAEDKEHEEGRDSEEGPR.[C]	1xPhospho [S15]; 1xTMT6plex [K7]; 1xTMT6plex [N-Term]	4.79907e-09	0.000153469	Q7Z4V5	Q7Z4V5 [611-630]	Q7Z4V5 1xPhospho [S625]	2	2781.24	659550	725369	726763	480815	519397	515193	High	High	High	High	High	High	High	6.523e-05	5.786e-10	5.45
[K].GEQVSQNGLPAEQGSPR.[M]	1xPhospho [S]; 1xTMT6plex [N-Term]	2.88584e-08	0.000153469	Q01082	Q01082 [2124-2140]	Q01082 1xPhospho [S]	0	2062.98	774246	819543	857581	809505	849412	821384	High	High	High	High	High	High	High	6.523e-05	3.799e-09	3.84
[R].GEPNVSYICSR.[Y]	1xCarbamidomethyl [C9]; 1xPhospho [S]; 1xTMT6plex [N-Term]	2.93951e-05	0.000153469	P49840	P49840 [273-283]	P49840 1xPhospho [S]	0	1590.72	6.31017e+06	6814364	6.37514e+06	5.53923e+06	5.23843e+06	5148326	High	High	High	High	High	High	High	6.523e-05	5.54e-06	1.86
[K].GEPAAAAAPEAGASPVEK.[E]	1xPhospho [S14]; 1xTMT6plex [K18]; 1xTMT6plex [N-Term]	2.42625e-07	0.000153469	P29966	P29966 [88-105]	P29966 1xPhospho [S101]	0	2161.09	2.31117e+06	2556577	2.46456e+06	2.71133e+06	2.56679e+06	2621266	High	High	High	High	High	High	High	6.523e-05	3.576e-08	4.52
[R].GELSPSFLNPPLPPSIDDR.[D]	1xPhospho [S4]; 1xTMT6plex [N-Term]	0.00124282	0.000153469	P78559	P78559 [2446-2464]	P78559 1xPhospho [S2449]	0	2360.17	276249	255224	302886	492016	435165	465554	High	High	High	High	High	High	High	6.523e-05	0.0002809	1.6
[K].GELMENDQDAMEYSSEEEEVDLQTALTGYQTK.[Q]	2xPhospho [T24; T27]; 1xTMT6plex [K32]; 1xTMT6plex [N-Term]	0.000554286	0.000153469	Q7L014	Q7L014 [282-313]	Q7L014 2xPhospho [T305; T308]	0	4271.82	37584.7	40759.7	50373.6	56163.2	51518.1	53658	High	High	High	High	High	High	High	6.523e-05	0.0001215	2
[R].GELAELPNGLGETRGSEDETDDDGEDFTPPILK.[E]	2xPhospho [T20; T]; 1xTMT6plex [K33]; 1xTMT6plex [N-Term]	0.00138037	0.000153469	P20823	P20823 [55-87]	P20823 2xPhospho [T74; T]	1	4134.87	1.38359e+06	1.42114e+06	1.4579e+06	826372	753846	815054	High	High	High	High	High	High	High	6.523e-05	0.0003135	1.8
[R].GELAELPNGLGETRGSEDETDDDGEDFTPPILK.[E]	1xPhospho [S16]; 1xTMT6plex [K33]; 1xTMT6plex [N-Term]	1.45517e-05	0.000153469	P20823	P20823 [55-87]	P20823 1xPhospho [S70]	1	4054.91	170735	160539	177156	118187	111694	111915	High	High	High	High	High	High	High	6.523e-05	2.648e-06	2.75
[R].GEGGSEDGSEDGLPEGIHLDK.[N]	2xPhospho [S5; S9]; 1xTMT6plex [K21]; 1xTMT6plex [N-Term]	1.16225e-07	0.000153469	O75362	O75362 [437-457]	O75362 2xPhospho [S441; S445]	0	2716.18	553912	588814	516973	564436	613716	588542	High	High	High	High	High	High	High	6.523e-05	1.645e-08	4.45
[R].GEGDAPFSEPGTTSTQRPSSPETATK.[Q]	2xPhospho [T/S]; 1xTMT6plex [K26]; 1xTMT6plex [N-Term]	3.72884e-08	0.000153469	Q9UQ35	Q9UQ35 [304-329]	Q9UQ35 2xPhospho [S/T]	0	3253.47	2.248e+06	2.28669e+06	2.24623e+06	2.94545e+06	2.8391e+06	3.12319e+06	High	High	High	High	High	High	High	6.523e-05	4.98e-09	3.9
[R].GEGDAPFSEPGTTSTQRPSSPETATK.[Q]	1xPhospho [S/T]; 1xTMT6plex [K26]; 1xTMT6plex [N-Term]	2.98625e-06	0.000153469	Q9UQ35	Q9UQ35 [304-329]	Q9UQ35 1xPhospho [S/T]	0	3173.5	2.16234e+06	2.29384e+06	2.14756e+06	1.94771e+06	1.98344e+06	1.842e+06	High	High	High	High	High	High	High	6.523e-05	5.027e-07	2.52
[K].SPTHASPQHTQTEK.[D]	1xPhospho [T3]; 1xTMT6plex [K14]; 1xTMT6plex [N-Term]	6.78077e-08	0.000153469	A0JNW5	A0JNW5 [418-431]	A0JNW5 1xPhospho [T420]	0	2087.03	37954.3	38263.2	34269	52284.8	42804.2	47619.7	High	High	High	High	High	High	High	6.523e-05	9.347e-09	2.93
[K].SPTLSQVHSPLVTSPSANLK.[S]	2xPhospho [S/T]; 1xTMT6plex [K20]; 1xTMT6plex [N-Term]	1.88024e-05	0.000153469	Q86UU0	Q86UU0 [934-953]	Q86UU0 2xPhospho [S/T]	0	2681.37	570116	658037	636861	650911	610704	780991	High	High	High	High	High	High	High	6.523e-05	3.476e-06	2.67
[K].SPTMEQAVQTASAHLPAPAAVGR.[R]	1xPhospho [T3]; 1xTMT6plex [N-Term]	1.62074e-06	0.000153469	Q8ND56	Q8ND56 [192-214]	Q8ND56 1xPhospho [T194]	0	2599.29	1.35351e+06	1.59306e+06	1.5205e+06	1.15013e+06	1.1528e+06	1.15254e+06	High	High	High	High	High	High	High	6.523e-05	2.639e-07	2.64
[K].SPTMEQAVQTASAHLPAPAAVGR.[R]	1xPhospho [T3]; 1xOxidation [M4]; 1xTMT6plex [N-Term]	6.45034e-09	0.000153469	Q8ND56	Q8ND56 [192-214]	Q8ND56 1xPhospho [T194]	0	2615.29	403846	438663	406501	424323	418988	429380	High	High	High	High	High	High	High	6.523e-05	7.861e-10	3.2
[K].SPTPESSTIASYVTLR.[K]	1xPhospho [T3]; 1xTMT6plex [N-Term]	0.000215244	0.000153469	Q9HAU0	Q9HAU0 [855-870]	Q9HAU0 1xPhospho [T857]	0	2018	323535	382508	314030	225910	192832	250421	High	High	High	High	High	High	High	6.523e-05	4.501e-05	1.05
[K].GEEGSDDDETENGPKPK.[K]	1xPhospho [S5]; 2xTMT6plex [K15; K17]; 1xTMT6plex [N-Term]	3.086e-06	0.000153469	Q6PD62	Q6PD62 [966-982]	Q6PD62 1xPhospho [S970]	0	2571.21	1.86675e+07	2.01489e+07	1.86123e+07	1.82317e+07	1.75999e+07	1.71562e+07	High	High	High	High	High	High	High	6.523e-05	5.178e-07	4.42
[R].SPTGPSNSFLANMGGTVAHK.[I]	1xPhospho [S6]; 1xOxidation [M13]; 1xTMT6plex [K20]; 1xTMT6plex [N-Term]	2.38206e-05	0.000153469	Q96I25	Q96I25 [222-241]	Q96I25 1xPhospho [S227]	0	2527.24	485741	583867	568765	548008	553267	636770	High	High	High	High	High	High	High	6.523e-05	4.446e-06	1.75
[R].GESIEPLDPSEK.[A]	1xPhospho [S3]; 1xTMT6plex [K12]; 1xTMT6plex [N-Term]	0.000223899	0.000153469	P21860	P21860 [684-695]	P21860 1xPhospho [S686]	0	1838.92	93863.8	102012	101758	58626.1	57612.8	52232.7	High	High	High	High	High	High	High	6.523e-05	4.697e-05	2.79
[R].SPSPPTQHTGQPPGQPSAPSQLSAPR.[R]	1xPhospho [S/T]; 1xTMT6plex [N-Term]	1.00056e-05	0.000153469	Q68EM7	Q68EM7 [674-699]	Q68EM7 1xPhospho [S/T]	0	2916.42	222901	242847	278892	291996	327323	351452	High	High	High	High	High	High	High	6.523e-05	1.785e-06	2.48
[R].SPSPPTQHTGQPPGQPSAPSQLSAPR.[R]	2xPhospho [S/T]; 1xTMT6plex [N-Term]	0.000283638	0.000153469	Q68EM7	Q68EM7 [674-699]	Q68EM7 2xPhospho [S/T]	0	2996.39	354940	350763	374034	372034	389272	446473	High	High	High	High	High	High	High	6.523e-05	6.017e-05	2.08
[R].GGAPDPSPGATATPGAPAQPSSPDAR.[R]	1xPhospho [S/T]; 1xTMT6plex [N-Term]	2.93951e-05	0.000153469	O95365	O95365 [505-530]	O95365 1xPhospho [S/T]	0	2639.23	276540	291854	276949	254332	234053	278656	High	High	High	High	High	High	High	6.523e-05	5.555e-06	1.82
[R].SPSSDLDTDAEGDDFELLDQSELSQLDPASSR.[S]	1xPhospho [S3]; 1xTMT6plex [N-Term]	0.000467278	0.000153469	Q86VR2	Q86VR2 [433-464]	Q86VR2 1xPhospho [S435]	0	3748.64	195048	243044	167687	137973	71697.6	93742.8	High	High	High	High	High	High	High	6.523e-05	0.0001015	1.76
[R].SPSSDLDTDAEGDDFELLDQSELSQLDPASSR.[S]	2xPhospho [S3; S4]; 1xTMT6plex [N-Term]	3.54264e-06	0.000153469	Q86VR2	Q86VR2 [433-464]	Q86VR2 2xPhospho [S435; S436]	0	3828.61	537752	754846	637141	356529	322715	413131	High	High	High	High	High	High	High	6.523e-05	6.012e-07	2.99
[R].SPSSDLDTDAEGDDFELLDQSELSQLDPASSR.[S]	3xPhospho [S3; S4; S21]; 1xTMT6plex [N-Term]	9.99216e-08	0.000153469	Q86VR2	Q86VR2 [433-464]	Q86VR2 3xPhospho [S435; S436; S453]	0	3908.58	46428.8	47887	46982.9	46660.6	42522.1	42431.4	High	High	High	High	High	High	High	6.523e-05	1.41e-08	4.54
[R].GFSDSGGGPPAK.[Q]	1xPhospho [S3]; 1xTMT6plex [K12]; 1xTMT6plex [N-Term]	5.95367e-06	0.000153469	Q9H307	Q9H307 [64-75]	Q9H307 1xPhospho [S66]	0	1614.79	2.83555e+06	2.96508e+06	2.8875e+06	3.82756e+06	3.53058e+06	3.66031e+06	High	High	High	High	High	High	High	6.523e-05	1.039e-06	3.31
[K].GFPAPSQSSTSDEEPGAYWNGK.[L]	1xPhospho [S11]; 1xTMT6plex [K22]; 1xTMT6plex [N-Term]	5.10499e-05	0.000153469	Q9P2M7	Q9P2M7 [104-125]	Q9P2M7 1xPhospho [S114]	0	2850.3	243631	280517	271046	199474	164460	148814	High	High	High	High	High	High	High	6.523e-05	9.926e-06	1.77
[K].GFNGCDSPEPDGEDSLEQSPLLEDK.[Y]	1xCarbamidomethyl [C5]; 2xPhospho [S7; S15]; 1xTMT6plex [K25]; 1xTMT6plex [N-Term]	1.12175e-06	0.000153469	Q14814	Q14814 [92-116]	Q14814 2xPhospho [S98; S106]	0	3353.42	237126	213866	219266	106229	116461	99245.1	High	High	High	High	High	High	High	6.523e-05	1.793e-07	3.74
[K].SPSSKPSLAVAVDSAPEVAVK.[E]	1xPhospho [S]; 2xTMT6plex [K5; K21]; 1xTMT6plex [N-Term]	5.68601e-06	0.000153469	O60508	O60508 [43-63]	O60508 1xPhospho [S]	0	2806.56	1.36281e+06	1.39606e+06	1.28498e+06	907434	763306	1.0222e+06	High	High	High	High	High	High	High	6.523e-05	9.892e-07	2.32
[R].SPSSVTGNALWK.[A]	1xPhospho [S4]; 1xTMT6plex [K12]; 1xTMT6plex [N-Term]	0.0019413	0.000153469	Q9NYB0	Q9NYB0 [154-165]	Q9NYB0 1xPhospho [S157]	0	1784.93	934756	1023598	897325	852360	687703	783253	High	High	High	High	High	High	High	6.523e-05	0.0004437	1.87
[R].GFGDGYNGYGGGPGGGNFGGSPGYGGGR.[G]	1xPhospho [S21]; 1xTMT6plex [N-Term]	1.18849e-08	0.000153469	P22626	P22626 [239-266]	P22626 1xPhospho [S259]	0	2804.17	1.7008e+06	1.96746e+06	1.68627e+06	820990	696029	753793	High	High	High	High	High	High	High	6.523e-05	1.493e-09	2.32
[K].SPSWQRPNQGVPSTGR.[I]	1xPhospho [S3]; 1xTMT6plex [N-Term]	0.000152952	0.000153469	Q96HC4	Q96HC4 [360-375]	Q96HC4 1xPhospho [S362]	0	2063	576283	611492	586066	390866	358773	316310	High	High	High	High	High	High	High	6.523e-05	3.141e-05	1.62
[K].GFDNPEENSSEFPVTFK.[E]	1xPhospho [S9]; 1xTMT6plex [K17]; 1xTMT6plex [N-Term]	0.000492486	0.000153469	Q8IWI9	Q8IWI9 [2119-2135]	Q8IWI9 1xPhospho [S2127]	0	2482.16	187264	190776	200968	162691	156780	176701	High	High	High	High	High	High	High	6.523e-05	0.0001068	1.59
[R].SPSYTNDSTATFIIDGMHCK.[S]	1xCarbamidomethyl [C19]; 1xPhospho [S3]; 1xTMT6plex [K20]; 1xTMT6plex [N-Term]	1.47245e-07	0.000153469	Q04656	Q04656 [270-289]	Q04656 1xPhospho [S272]	0	2783.28	483814	535861	537341	576597	561437	577947	High	High	High	High	High	High	High	6.523e-05	2.119e-08	2.47
[K].SPTAALNESLVECPK.[C]	1xCarbamidomethyl [C13]; 1xPhospho [T/S]; 1xTMT6plex [K15]; 1xTMT6plex [N-Term]	1.2675e-10	0.000153469	Q53EZ4	Q53EZ4 [428-442]	Q53EZ4 1xPhospho [T/S]	0	2154.09	1.10291e+06	1.14357e+06	1.1818e+06	1.85179e+06	1.74242e+06	1.88589e+06	High	High	High	High	High	High	High	6.523e-05	1.261e-11	3.03
[R].SPTGPSNSFLANMGGTVAHK.[I]	1xPhospho [T3]; 1xTMT6plex [K20]; 1xTMT6plex [N-Term]	7.64245e-06	0.000153469	Q96I25	Q96I25 [222-241]	Q96I25 1xPhospho [T224]	0	2511.25	479078	498695	510864	453288	422546	413708	High	High	High	High	High	High	High	6.523e-05	1.348e-06	1.79
[K].GESVASTASSVPCSPQEPDLAPLDLSLGGAGIPGPR.[E]	1xCarbamidomethyl [C13]; 2xPhospho [S10; S14]; 1xTMT6plex [N-Term]	2.71302e-07	0.000153469	Q6ZUT6	Q6ZUT6 [398-433]	Q6ZUT6 2xPhospho [S407; S411]	0	3878.81	35469.9	37452.7	32174.1	39212.1	33553.3	39067.3	High	High	High	High	High	High	High	6.523e-05	4.023e-08	2.09
[R].GESLDNLDSPR.[S]	1xPhospho [S3]; 1xTMT6plex [N-Term]	7.42436e-05	0.000153469	Q8WWI1	Q8WWI1 [1508-1518]	Q8WWI1 1xPhospho [S1510]	0	1511.69	588508	657524	562817	485529	471208	493530	High	High	High	High	High	High	High	6.523e-05	1.475e-05	2.98
[K].ESYTEEIVSEAESHVSGISR.[I]	1xPhospho [S9]; 1xTMT6plex [N-Term]	5.89132e-07	0.000153469	Q5QJE6	Q5QJE6 [133-152]	Q5QJE6 1xPhospho [S141]	0	2518.15	52647.9	60331	61598.5	49716.2	46115.8	66020.5	High	High	High	High	High	High	High	6.523e-05	9.062e-08	1.94
[K].LEDAESSNPNLQSLLSTDALPSASK.[G]	2xPhospho [S7; S]; 1xTMT6plex [K25]; 1xTMT6plex [N-Term]	1.61012e-06	0.000153469	Q9Y294	Q9Y294 [160-184]	Q9Y294 2xPhospho [S166; S]	0	3205.53	604256	583919	630491	729255	706506	759609	High	High	High	High	High	High	High	6.523e-05	2.619e-07	2.49
[R].RDSFDDRGPSLNPVLDYDHGSR.[S]	1xPhospho [S3]; 1xTMT6plex [N-Term]	2.23342e-08	0.000153469	P43243	P43243 [186-207]	P43243 1xPhospho [S188]	2	2827.3	1.1038e+06	1.14787e+06	1.22563e+06	948429	1.10775e+06	970645	High	High	High	High	High	High	High	6.523e-05	2.902e-09	2.97
[K].RDSFDNCSLGESSK.[I]	1xCarbamidomethyl [C7]; 1xPhospho [S]; 1xTMT6plex [K14]; 1xTMT6plex [N-Term]	1.00979e-06	0.000153469	Q5UIP0	Q5UIP0 [1686-1699]	Q5UIP0 1xPhospho [S]	1	2139.98	1.37424e+06	1.49545e+06	1.51152e+06	318229	301597	279838	High	High	High	High	High	High	High	6.523e-05	1.602e-07	3.19
[K].NFYESDDDQK.[E]	1xPhospho [S5]; 1xTMT6plex [K10]; 1xTMT6plex [N-Term]	0.000364062	0.000153469	O00203	O00203 [272-281]	O00203 1xPhospho [S276]	0	1798.79	8.08559e+06	8.37711e+06	7.89004e+06	5.32152e+06	5.15746e+06	4.87123e+06	High	High	High	High	High	High	High	6.523e-05	7.797e-05	3.36
[R].RDSLTGSSDLYK.[R]	1xPhospho [S3]; 1xTMT6plex [K12]; 1xTMT6plex [N-Term]	5.17253e-05	0.000153469	Q14671	Q14671 [707-718]	Q14671 1xPhospho [S709]	1	1879.96	961561	923441	968276	1.5779e+06	1.48663e+06	1.68041e+06	High	High	High	High	High	High	High	6.523e-05	1.004e-05	2.29
[K].NFSSEIEDLEK.[E]	2xPhospho [S3; S4]; 1xTMT6plex [K11]; 1xTMT6plex [N-Term]	0.000754686	0.000153469	Q7Z3K6	Q7Z3K6 [50-60]	Q7Z3K6 2xPhospho [S52; S53]	0	1928.87	34105	31903.4	26535.9	51388.6	51550.8	40213.5	High	High	High	High	High	High	High	6.523e-05	0.0001677	3.51
[R].NFSDNQLQEGK.[N]	1xPhospho [S3]; 1xTMT6plex [K11]; 1xTMT6plex [N-Term]	0.000584185	0.000153469	P37802	P37802 [161-171]	P37802 1xPhospho [S163]	0	1817.88	1.41387e+06	1.55605e+06	1.44999e+06	1.61988e+06	1.46425e+06	1.51868e+06	High	High	High	High	High	High	High	6.523e-05	0.0001276	2.09
[R].RDSPLQGSGQQNSQAGQR.[N]	1xPhospho [S3]; 1xTMT6plex [N-Term]	1.45899e-06	0.000153469	O95819	O95819 [637-654]	O95819 1xPhospho [S639]	1	2223.05	8664.15	10256.8	13127.3	12749.8	11449.2	14034.4	High	High	High	High	High	High	High	6.523e-05	2.356e-07	2.57
[K].NGFPHPEPDCNPSEAASEESNSEIEQEIPVEQK.[E]	1xCarbamidomethyl [C10]; 3xPhospho [S17; S20; S22]; 1xTMT6plex [K33]	3.95091e-05	0.000153469	Q9NR30	Q9NR30 [152-184]	Q9NR30 3xPhospho [S168; S171; S173]	0	4163.67	1.16989e+06	1.2775e+06	1.4391e+06	922690	1184077	1.22349e+06	High	High	High	High	High	High	High	6.523e-05	7.561e-06	2.97
[K].NFDDLDNFSDENMEDCPEGSIPDTPK.[S]	1xCarbamidomethyl [C16]; 2xPhospho [S9; S20]; 1xTMT6plex [K26]; 1xTMT6plex [N-Term]	0.000120734	0.000153469	Q9NSC2	Q9NSC2 [817-842]	Q9NSC2 2xPhospho [S825; S836]	0	3619.46	38531.6	20705.1	22508.4	94229.8	94659.2	88994.1	High	High	High	High	High	High	High	6.523e-05	2.456e-05	1.79
[K].NFDDLDNFSDENMEDCPEGSIPDTPK.[S]	1xCarbamidomethyl [C16]; 1xPhospho [S9]; 1xTMT6plex [K26]; 1xTMT6plex [N-Term]	0.000209661	0.000153469	Q9NSC2	Q9NSC2 [817-842]	Q9NSC2 1xPhospho [S825]	0	3539.49	78297.1	96764.5	102449	168213	148099	144207	High	High	High	High	High	High	High	6.523e-05	4.373e-05	1.24
[R].RDSPPPPAR.[A]	1xPhospho [S3]; 1xTMT6plex [N-Term]	0.000361679	0.000153469	O96013	O96013 [102-110]	O96013 1xPhospho [S104]	1	1301.66	237767	273773	231611	286421	266017	279286	High	High	High	High	High	High	High	6.523e-05	7.749e-05	3.12
[K].NEVNGTSEDIKSEGDTQSN.[-]	1xPhospho [S18]; 1xTMT6plex [K11]; 1xTMT6plex [N-Term]	1.67049e-05	0.000153469	O95232	O95232 [414-432]	O95232 1xPhospho [S431]	1	2562.16	512750	562407	529410	468610	400160	456221	High	High	High	High	High	High	High	6.523e-05	3.067e-06	3.5
[K].NETSDDEALLLC.[-]	1xCarbamidomethyl [C12]; 1xPhospho [S4]; 1xTMT6plex [N-Term]	0.0011412	0.000153469	Q9Y561	Q9Y561 [848-859]	Q9Y561 1xPhospho [S851]	0	1688.73	81387.5	80697.9	100708	96953.9	87403.8	106587	High	High	High	High	High	High	High	6.523e-05	0.0002569	3.31
[K].NESSNASEEEACEK.[K]	1xCarbamidomethyl [C12]; 1xPhospho [S7]; 1xTMT6plex [K14]; 1xTMT6plex [N-Term]	1.75372e-06	0.000153469	Q9H6Z4	Q9H6Z4 [238-251]	Q9H6Z4 1xPhospho [S244]	0	2121.9	389203	316785	327603	331358	301887	306842	High	High	High	High	High	High	High	6.523e-05	2.871e-07	2.61
[R].NESPPQVPVYNNSHK.[D]	1xPhospho [S3]; 1xTMT6plex [K15]; 1xTMT6plex [N-Term]	1.69259e-05	0.000153469	Q9UKL3	Q9UKL3 [873-887]	Q9UKL3 1xPhospho [S875]	0	2248.12	259325	269878	278586	344922	305382	333462	High	High	High	High	High	High	High	6.523e-05	3.115e-06	2.38
[R].NFDFEGSLSPVIAPK.[K]	1xPhospho [S7]; 1xTMT6plex [K15]; 1xTMT6plex [N-Term]	0.000133239	0.000153469	Q9H1A4	Q9H1A4 [680-694]	Q9H1A4 1xPhospho [S686]	0	2159.12	503917	526736	520095	321474	253471	304351	High	High	High	High	High	High	High	6.523e-05	2.722e-05	2.07
[K].NGFPHPEPDCNPSEAASEESNSEIEQEIPVEQK.[E]	1xCarbamidomethyl [C10]; 2xPhospho [S20; S22]; 1xTMT6plex [K33]; 1xTMT6plex [N-Term]	8.92405e-05	0.000153469	Q9NR30	Q9NR30 [152-184]	Q9NR30 2xPhospho [S171; S173]	0	4312.87	327206	379807	320378	462740	354224	395071	High	High	High	High	High	High	High	6.523e-05	1.789e-05	1.67
[K].NGGEDTDNEEGEEENPLEIK.[E]	1xPhospho [T6]; 1xTMT6plex [K20]; 1xTMT6plex [N-Term]	0.000212435	0.000153469	Q9NU22	Q9NU22 [4893-4912]	Q9NU22 1xPhospho [T4898]	0	2756.22	574831	546837	659235	585244	511256	571866	High	High	High	High	High	High	High	6.523e-05	4.433e-05	2.23
[R].NGILAIEGTGSDVDDDMSGDEK.[Q]	1xPhospho [S18]; 1xTMT6plex [K22]	0.000148985	0.000153469	Q93008	Q93008 [1583-1604]	Q93008 1xPhospho [S1600]	0	2547.1	139919	193210	187725	172587	222913	229710	High	High	High	High	High	High	High	6.523e-05	3.063e-05	2.94
[R].RASPPDPSPSPSAASASER.[V]	1xPhospho [S3]; 1xTMT6plex [N-Term]	3.49639e-06	0.000153469	Q9Y2F5	Q9Y2F5 [1690-1708]	Q9Y2F5 1xPhospho [S1692]	1	2176.02	40669	36191.2	38109.1	39927.6	40508.7	45424.2	High	High	High	High	High	High	High	6.523e-05	5.909e-07	3.26
[K].NHLSPQQGGATPQVPSPCCR.[F]	2xCarbamidomethyl [C18; C19]; 2xPhospho [S4; S16]; 1xTMT6plex [N-Term]	0.000137689	0.000153469	Q9H4L4	Q9H4L4 [166-185]	Q9H4L4 2xPhospho [S169; S181]	0	2580.11	792751	751540	756766	946803	868538	894795	High	High	High	High	High	High	High	6.523e-05	2.824e-05	2.67
[K].NHLSPQQGGATPQVPSPCCR.[F]	2xCarbamidomethyl [C18; C19]; 1xPhospho [S]; 1xTMT6plex [N-Term]	9.34411e-05	0.000153469	Q9H4L4	Q9H4L4 [166-185]	Q9H4L4 1xPhospho [S]	0	2500.14	834746	897223	847042	1.00098e+06	876234	960188	High	High	High	High	High	High	High	6.523e-05	1.872e-05	2.29
[K].RASPSKPASAPASR.[S]	1xPhospho [S3]; 1xTMT6plex [K6]; 1xTMT6plex [N-Term]	0.00045816	0.000153469	P27816	P27816 [785-798]	P27816 1xPhospho [S787]	1	1921.04	281376	292105	295233	224470	183595	230183	High	High	High	High	High	High	High	6.523e-05	9.94e-05	3.13
[R].RASPSPPPK.[R]	2xPhospho [S3; S5]; 1xTMT6plex [K9]; 1xTMT6plex [N-Term]	0.000116067	0.000153469	Q8IYB3	Q8IYB3 [624-632]	Q8IYB3 2xPhospho [S626; S628]	1	1554.78	3.06316e+06	3.19495e+06	3.03107e+06	4.31163e+06	4.11397e+06	4.27738e+06	High	High	High	High	High	High	High	6.523e-05	2.356e-05	3.92
[K].NHETDGGSAHGDDDDDGPHFEPVVPLPDKIEVK.[T]	1xPhospho [S8]; 2xTMT6plex [K29; K33]; 1xTMT6plex [N-Term]	1.56835e-06	0.000153469	P49792	P49792 [1153-1185]	P49792 1xPhospho [S1160]	1	4306.05	2.67161e+06	2.59513e+06	2.34965e+06	1.8864e+06	1.48915e+06	1.60597e+06	High	High	High	High	High	High	High	6.523e-05	2.551e-07	2.83
[K].NHETDGGSAHGDDDDDGPHFEPVVPLPDKIEVK.[T]	1xPhospho [S/T]; 2xTMT6plex [K29; K33]	0.000196329	0.000153469	P49792	P49792 [1153-1185]	P49792 1xPhospho [S/T]	1	4076.89	4.70969e+06	5.52964e+06	6.25394e+06	3.93246e+06	4.50428e+06	4.67833e+06	High	High	High	High	High	High	High	6.523e-05	4.085e-05	2.11
[R].RASVRGSSEEDEDAR.[T]	3xPhospho [S3; S7; S8]; 1xTMT6plex [N-Term]	0.000123137	0.000153469	Q8NC56	Q8NC56 [132-146]	Q8NC56 3xPhospho [S134; S138; S139]	2	2132.82	140281	175582	141693	152445	158919	148303	High	High	High	High	High	High	High	6.523e-05	2.498e-05	4.01
[K].NGSLDSPGKQDTEEDEEEDEK.[D]	1xPhospho [T/S]; 2xTMT6plex [K9; K21]; 1xTMT6plex [N-Term]	0.000128933	0.000153469	Q9Y266	Q9Y266 [134-154]	Q9Y266 1xPhospho [T/S]	1	3118.42	1.64995e+06	1.70028e+06	1580753	1.40035e+06	1.10902e+06	1.15892e+06	High	High	High	High	High	High	High	6.523e-05	2.627e-05	2.05
[K].NGSLDSPGKQDTEEDEEEDEK.[D]	1xPhospho [T12]; 2xTMT6plex [K9; K21]	0.00104102	0.000153469	Q9Y266	Q9Y266 [134-154]	Q9Y266 1xPhospho [T145]	1	2889.26	659027	715508	775844	444016	608972	567974	High	High	High	High	High	High	High	6.523e-05	0.0002334	2.91
[R].RATPHPGELK.[H]	1xPhospho [T3]; 1xTMT6plex [K10]; 1xTMT6plex [N-Term]	9.53013e-05	0.000153469	Q9BTT6	Q9BTT6 [478-487]	Q9BTT6 1xPhospho [T480]	1	1643.9	149764	147930	164305	80148.5	80002.9	68842.5	High	High	High	High	High	High	High	6.523e-05	1.915e-05	2.7
[R].RDSDGVDGFEAEGK.[K]	1xPhospho [S3]; 1xTMT6plex [K14]; 1xTMT6plex [N-Term]	4.14225e-08	0.000153469	Q96KR1	Q96KR1 [1052-1065]	Q96KR1 1xPhospho [S1054]	1	2019.94	2.7656e+06	2.94885e+06	2776296	2.96251e+06	3.12812e+06	3.10518e+06	High	High	High	High	High	High	High	6.523e-05	5.561e-09	4.84
[R].RDSDGVDGFEAEGKK.[D]	1xPhospho [S3]; 2xTMT6plex [K14; K15]; 1xTMT6plex [N-Term]	1.23629e-08	0.000153469	Q96KR1	Q96KR1 [1052-1066]	Q96KR1 1xPhospho [S1054]	2	2377.2	1.65761e+06	1.86317e+06	1.67468e+06	2.14153e+06	1.93181e+06	2.09438e+06	High	High	High	High	High	High	High	6.523e-05	1.559e-09	4.79
[R].NGILAIEGTGSDVDDDMSGDEKQDNESNVDPR.[D]	1xPhospho [S18]; 1xTMT6plex [K22]; 1xTMT6plex [N-Term]	0.000565314	0.000153469	Q93008	Q93008 [1583-1614]	Q93008 1xPhospho [S1600]	1	3930.76	141485	102601	114571	123926	113516	142610	High	High	High	High	High	High	High	6.523e-05	0.0001239	1.68
[R].NGILAIEGTGSDVDDDMSGDEK.[Q]	1xPhospho [S18]; 1xTMT6plex [K22]; 1xTMT6plex [N-Term]	0.000149967	0.000153469	Q93008	Q93008 [1583-1604]	Q93008 1xPhospho [S1600]	0	2776.26	72875.5	89723.3	84244.6	137149	111393	119922	High	High	High	High	High	High	High	6.523e-05	3.086e-05	2.76
[R].NESLESPMGEWGFQK.[G]	1xPhospho [S3]; 1xTMT6plex [K15]; 1xTMT6plex [N-Term]	0.00012725	0.000153469	O95210	O95210 [143-157]	O95210 1xPhospho [S145]	0	2277.07	206804	181477	171906	129777	107900	124817	High	High	High	High	High	High	High	6.523e-05	2.597e-05	2.58
[R].NHSNAQFIESYVCR.[M]	1xCarbamidomethyl [C13]; 1xPhospho [S3]; 1xTMT6plex [N-Term]	9.30785e-06	0.000153469	P41229	P41229 [315-328]	P41229 1xPhospho [S317]	0	2033.91	249554	252061	225104	269333	233385	281157	High	High	High	High	High	High	High	6.523e-05	1.656e-06	1.87
[R].NESEDNKFSDDSDDDFVQPR.[K]	2xPhospho [S9; S12]; 1xTMT6plex [K7]; 1xTMT6plex [N-Term]	2.07767e-08	0.000153469	O15164	O15164 [1017-1036]	O15164 2xPhospho [S1025; S1028]	1	2977.22	3.03444e+06	3.14209e+06	3.0877e+06	2.01039e+06	2003676	2.02432e+06	High	High	High	High	High	High	High	6.523e-05	2.699e-09	4.37
[R].RDSQDGSSYR.[R]	1xPhospho [S3]; 1xTMT6plex [N-Term]	0.000128933	0.000153469	Q14847	Q14847 [144-153]	Q14847 1xPhospho [S146]	1	1479.64	305161	302375	314316	347005	363502	413071	High	High	High	High	High	High	High	6.523e-05	2.622e-05	3.77
[R].NEEENIYSVPHDSTQGK.[I]	1xPhospho [S8]; 1xTMT6plex [K17]; 1xTMT6plex [N-Term]	3.2185e-07	0.000153469	Q9NRY4	Q9NRY4 [1099-1115]	Q9NRY4 1xPhospho [S1106]	0	2485.16	211088	222998	241287	381175	381479	339738	High	High	High	High	High	High	High	6.523e-05	4.8e-08	2.65
[K].NEEDSEGSSDEDEDEDGVSAATFLK.[K]	2xPhospho [S8; S9]; 1xTMT6plex [K25]; 1xTMT6plex [N-Term]	4.61975e-07	0.000153469	Q99613	Q99613 [174-198]	Q99613 2xPhospho [S181; S182]	0	3293.32	199130	228011	194154	278857	329343	396222	High	High	High	High	High	High	High	6.523e-05	7.05e-08	3.54
[K].NEEDSEGSSDEDEDEDGVSAATFLK.[K]	1xPhospho [S8]; 1xTMT6plex [K25]; 1xTMT6plex [N-Term]	3.62263e-07	0.000153469	Q99613	Q99613 [174-198]	Q99613 1xPhospho [S181]	0	3213.35	85174	96294.7	100794	238055	227193	232756	High	High	High	High	High	High	High	6.523e-05	5.457e-08	3.71
[R].REEGPPPPSPDGASSDAEPEPPSGR.[T]	2xPhospho [S14; S]; 1xTMT6plex [N-Term]	1.59958e-06	0.000153469	Q9NTJ3	Q9NTJ3 [14-38]	Q9NTJ3 2xPhospho [S27; S]	1	2904.23	347413	290125	390427	434134	440019	463536	High	High	High	High	High	High	High	6.523e-05	2.602e-07	1.94
[K].NEEDEGHSNSSPR.[H]	1xPhospho [S]; 1xTMT6plex [N-Term]	6.94321e-07	0.000153469	Q14103	Q14103 [73-85]	Q14103 1xPhospho [S]	0	1766.72	182333	200170	193440	378213	451021	483252	High	High	High	High	High	High	High	6.523e-05	1.077e-07	4.6
[K].NEENTEPGAESSENADDPNKDTSENADGQSDENK.[D]	1xPhospho [S12]; 2xTMT6plex [K20; K34]; 1xTMT6plex [N-Term]	3.73386e-06	0.000153469	P43243	P43243 [737-770]	P43243 1xPhospho [S748]	1	4404.9	46255.6	50957.6	41912.4	81306.4	73138.7	68665.5	High	High	High	High	High	High	High	6.523e-05	6.351e-07	2.72
[R].NDSPTQIPVSSDVCR.[L]	1xCarbamidomethyl [C14]; 1xPhospho [S3]; 1xTMT6plex [N-Term]	1.62715e-05	0.000153469	Q8TC07	Q8TC07 [673-687]	Q8TC07 1xPhospho [S675]	0	1983.9	1.24866e+06	1.20657e+06	1.15582e+06	1.00903e+06	818416	1.00824e+06	High	High	High	High	High	High	High	6.523e-05	2.978e-06	2.28
[R].REEQTDTSDGESVTHHIR.[R]	2xPhospho [T5; T/S]; 1xTMT6plex [N-Term]	2.40712e-09	0.000153469	P36915	P36915 [44-61]	P36915 2xPhospho [T48; T/S]	1	2486.05	190419	188650	217108	198836	198233	215868	High	High	High	High	High	High	High	6.523e-05	2.794e-10	4.35
[K].NDSDLFGLGLEEAGPKESSEEGK.[E]	1xPhospho [S]; 2xTMT6plex [K16; K23]; 1xTMT6plex [N-Term]	5.93789e-05	0.000153469	Q3YEC7	Q3YEC7 [623-645]	Q3YEC7 1xPhospho [S]	1	3175.57	979433	994003	978856	864873	762151	832552	High	High	High	High	High	High	High	6.523e-05	1.159e-05	2.36
[R].NDREYDSGDTDEIIAMK.[K]	2xPhospho [T10; S/Y]; 1xTMT6plex [K17]; 1xTMT6plex [N-Term]	2.37268e-06	0.000153469	Q76FK4	Q76FK4 [372-388]	Q76FK4 2xPhospho [T381; S/Y]	1	2590.12	1.22266e+06	1.24766e+06	1.18896e+06	1.36057e+06	1.12813e+06	1.25175e+06	High	High	High	High	High	High	High	6.523e-05	3.923e-07	4.17
[K].NDQEPPPEALDFSDDEK.[E]	1xPhospho [S13]; 1xTMT6plex [K17]; 1xTMT6plex [N-Term]	1.86793e-05	0.000153469	Q96HR8	Q96HR8 [303-319]	Q96HR8 1xPhospho [S315]	0	2484.12	2.35345e+06	2.2595e+06	1.82862e+06	1.79873e+06	1.72228e+06	1.67775e+06	High	High	High	High	High	High	High	6.523e-05	3.456e-06	2.38
[K].NDQEPPPEALDFSDDEK.[E]	1xPhospho [S13]; 1xTMT6plex [K17]	0.000378697	0.000153469	Q96HR8	Q96HR8 [303-319]	Q96HR8 1xPhospho [S315]	0	2254.96	326070	396236	417294	348911	558765	504983	High	High	High	High	High	High	High	6.523e-05	8.114e-05	2.98
[R].REEGPPPPSPDGASSDAEPEPPSGR.[T]	1xPhospho [S14]; 1xTMT6plex [N-Term]	2.69866e-10	0.000153469	Q9NTJ3	Q9NTJ3 [14-38]	Q9NTJ3 1xPhospho [S27]	1	2824.26	435417	543915	541201	768148	706866	818510	High	High	High	High	High	High	High	6.523e-05	2.803e-11	3.57
[K].NEEPSEEEIDAPKPK.[K]	1xPhospho [S5]; 2xTMT6plex [K13; K15]	4.80554e-07	0.000153469	Q9NR30	Q9NR30 [117-131]	Q9NR30 1xPhospho [S121]	0	2250.09	1.16663e+06	1.69328e+06	2.32534e+06	980430	3.09257e+06	2.35443e+06	High	High	High	High	High	High	High	6.523e-05	7.311e-08	3.39
[K].NEEPSEEEIDAPKPK.[K]	1xPhospho [S5]; 2xTMT6plex [K13; K15]; 1xTMT6plex [N-Term]	4.71173e-07	0.000153469	Q9NR30	Q9NR30 [117-131]	Q9NR30 1xPhospho [S121]	0	2479.26	4.35286e+07	4.53351e+07	4.11007e+07	3.23804e+07	2.78154e+07	3.16001e+07	High	High	High	High	High	High	High	6.523e-05	7.162e-08	4.32
[K].NEPQNPGANSAR.[G]	1xPhospho [S10]; 1xTMT6plex [N-Term]	0.000547053	0.000153469	P20339	P20339 [184-195]	P20339 1xPhospho [S193]	0	1563.71	37255	42661.2	34801.1	33419.6	26663	27728.6	High	High	High	High	High	High	High	6.523e-05	0.0001194	2.54
[K].NENTEGSPQEDGVELEGLK.[Q]	1xPhospho [S7]; 1xTMT6plex [K19]; 1xTMT6plex [N-Term]	1.90755e-08	0.000153469	P11388	P11388 [1241-1259]	P11388 1xPhospho [S1247]	0	2583.22	740585	726628	760637	1.10697e+06	950400	954482	High	High	High	High	High	High	High	6.523e-05	2.462e-09	4.02
[K].NENTEGSPQEDGVELEGLK.[Q]	1xPhospho [S7]; 1xTMT6plex [K19]	0.000304893	0.000153469	P11388	P11388 [1241-1259]	P11388 1xPhospho [S1247]	0	2354.06	153892	195445	224880	160316	245734	243811	High	High	High	High	High	High	High	6.523e-05	6.504e-05	2.24
[R].NEMGIPQQTTSPENAGPQNTK.[S]	1xPhospho [T9]; 1xOxidation [M3]; 1xTMT6plex [K21]; 1xTMT6plex [N-Term]	0.000816547	0.000153469	Q15398	Q15398 [652-672]	Q15398 1xPhospho [T660]	0	2796.33	171023	160447	175264	169235	178682	169260	High	High	High	High	High	High	High	6.523e-05	0.0001814	1.42
[R].RDSSDDWEIPDGQITVGQR.[I]	1xPhospho [S3]; 1xTMT6plex [N-Term]	1.64426e-09	0.000153469	P15056	P15056 [444-462]	P15056 1xPhospho [S446]	1	2483.14	490267	504350	501301	348198	357887	424448	High	High	High	High	High	High	High	6.523e-05	1.868e-10	3.68
[R].RDSSESQLASTESDKPTTGR.[V]	1xPhospho [S3]; 1xTMT6plex [K15]; 1xTMT6plex [N-Term]	5.46618e-06	0.000153469	Q96B23	Q96B23 [64-83]	Q96B23 1xPhospho [S66]	1	2690.3	625930	636373	601133	724636	626788	621347	High	High	High	High	High	High	High	6.523e-05	9.494e-07	2.73
[R].NEIIQSPISQVPSVEK.[L]	2xPhospho [S6; S9]; 1xTMT6plex [K16]; 1xTMT6plex [N-Term]	0.00108283	0.000153469	Q7Z3T8	Q7Z3T8 [934-949]	Q7Z3T8 2xPhospho [S939; S942]	0	2386.21	78427.3	77053.5	82879.9	147590	118751	134594	High	High	High	High	High	High	High	6.523e-05	0.0002439	2.44
[R].NEIIQSPISQVPSVEK.[L]	1xPhospho [S]; 1xTMT6plex [K16]; 1xTMT6plex [N-Term]	5.09832e-07	0.000153469	Q7Z3T8	Q7Z3T8 [934-949]	Q7Z3T8 1xPhospho [S]	0	2306.24	462482	516309	403407	639630	592899	613355	High	High	High	High	High	High	High	6.523e-05	7.79e-08	2.71
[R].NELDSPHEEK.[Q]	1xPhospho [S5]; 1xTMT6plex [K10]; 1xTMT6plex [N-Term]	0.000125589	0.000153469	Q8TBZ6	Q8TBZ6 [314-323]	Q8TBZ6 1xPhospho [S318]	0	1735.83	1.53259e+06	1.61742e+06	1.6479e+06	1.84387e+06	1.59608e+06	1.56625e+06	High	High	High	High	High	High	High	6.523e-05	2.555e-05	3.29
[K].NEGSESAPEGQAQQR.[R]	2xPhospho [S4; S6]; 1xTMT6plex [N-Term]	5.68601e-06	0.000153469	P67809	P67809 [171-185]	P67809 2xPhospho [S174; S176]	0	1976.79	185509	190802	162766	181733	201070	169618	High	High	High	High	High	High	High	6.523e-05	9.878e-07	3.52
[K].NEGSESAPEGQAQQR.[R]	1xPhospho [S]; 1xTMT6plex [N-Term]	1.97909e-07	0.000153469	P67809	P67809 [171-185]	P67809 1xPhospho [S]	0	1896.83	570210	577842	561873	495903	405911	427085	High	High	High	High	High	High	High	6.523e-05	2.892e-08	4.09
[R].RDSTEAPKPK.[S]	1xPhospho [S3]; 2xTMT6plex [K8; K10]; 1xTMT6plex [N-Term]	0.000816547	0.000153469	Q8N201	Q8N201 [1316-1325]	Q8N201 1xPhospho [S1318]	1	1896.06	201506	210323	199598	369638	322024	365268	High	High	High	High	High	High	High	6.523e-05	0.0001811	1.73
[K].NEGLSSDEEFDSVYDPSSIASLLTESNLQTSSC.[-]	1xCarbamidomethyl [C33]; 2xPhospho [S5; S6]; 1xTMT6plex [N-Term]	0.00118703	0.000153469	Q9P2M7	Q9P2M7 [1165-1197]	Q9P2M7 2xPhospho [S1169; S1170]	0	3970.66	144883	130762	148298	87624.1	82081.7	94871.1	High	High	High	High	High	High	High	6.523e-05	0.000268	2.61
[K].REAALPPVSPLK.[A]	1xPhospho [S9]; 1xTMT6plex [K12]; 1xTMT6plex [N-Term]	1.27596e-05	0.000153469	Q04637	Q04637 [1223-1234]	Q04637 1xPhospho [S1231]	1	1816.05	261456	271318	257208	289693	297337	283290	High	High	High	High	High	High	High	6.523e-05	2.308e-06	2.99
[K].REEDEENDNDNESDHDEADS.[-]	1xPhospho [S]; 1xTMT6plex [N-Term]	6.39946e-11	0.000153469	Q9NRG0	Q9NRG0 [112-131]	Q9NRG0 1xPhospho [S]	1	2672.95	83849.3	87455.6	84509.2	185149	160853	190467	High	High	High	High	High	High	High	6.523e-05	6.133e-12	3.24
[K].NEEPVRSPERR.[D]	1xPhospho [S7]; 1xTMT6plex [N-Term]	0.000176739	0.000153469	Q92922	Q92922 [304-314]	Q92922 1xPhospho [S310]	2	1677.83	209580	203753	201315	165017	126920	185282	High	High	High	High	High	High	High	6.523e-05	3.649e-05	3.07
[K].REEDEPEERSGDETPGSEVPGDK.[A]	1xPhospho [T14]; 1xTMT6plex [K23]; 1xTMT6plex [N-Term]	9.18632e-06	0.000153469	Q1KMD3	Q1KMD3 [152-174]	Q1KMD3 1xPhospho [T165]	2	3082.39	576781	600461	607787	648046	631651	725893	High	High	High	High	High	High	High	6.523e-05	1.636e-06	2.69
[R].NESCSENYTTDFIYQLYSEEGK.[G]	1xCarbamidomethyl [C4]; 1xPhospho [S3]; 1xTMT6plex [K22]; 1xTMT6plex [N-Term]	5.33832e-07	0.000153469	Q01813	Q01813 [638-659]	Q01813 1xPhospho [S640]	0	3215.42	84634.5	83361.3	81516.3	118347	122381	108558	High	High	High	High	High	High	High	6.523e-05	8.197e-08	2.84
[R].RASPGLSMPSSSPPIK.[K]	2xPhospho [S3; S7]; 1xTMT6plex [K16]; 1xTMT6plex [N-Term]	4.19162e-05	0.000153469	P57682	P57682 [90-105]	P57682 2xPhospho [S92; S96]	1	2230.11	325420	326473	258947	276550	267524	245440	High	High	High	High	High	High	High	6.523e-05	8.073e-06	3.09
[R].NHSPSPPVTPTGAAPSLASPK.[Q]	2xPhospho [S3; S5]; 1xTMT6plex [K21]; 1xTMT6plex [N-Term]	4.30325e-05	0.000153469	Q5SYE7	Q5SYE7 [1384-1404]	Q5SYE7 2xPhospho [S1386; S1388]	0	2631.3	2.71913e+06	2.72684e+06	2.71942e+06	1.92222e+06	1.71948e+06	1.78709e+06	High	High	High	High	High	High	High	6.523e-05	8.282e-06	2.67
[K].NHSSGTVSATSPNK.[C]	1xPhospho [S11]; 1xTMT6plex [K14]; 1xTMT6plex [N-Term]	1.31857e-05	0.000153469	O60381	O60381 [420-433]	O60381 1xPhospho [S430]	0	1924.95	33901.2	29290.4	32944.5	37894.2	34251.3	38485.6	High	High	High	High	High	High	High	6.523e-05	2.388e-06	2.24
[R].NLSSTTDDEAPR.[L]	1xPhospho [S4]; 1xTMT6plex [N-Term]	0.000871951	0.000153469	O00515	O00515 [36-47]	O00515 1xPhospho [S39]	0	1614.72	669095	624585	644579	1.0456e+06	1.08652e+06	1.37766e+06	High	High	High	High	High	High	High	6.523e-05	0.0001941	2.74
[R].NLSSPFIFHEK.[T]	1xPhospho [S3]; 1xTMT6plex [K11]; 1xTMT6plex [N-Term]	0.000476576	0.000153469	P52569	P52569 [644-654]	P52569 1xPhospho [S646]	0	1856.97	545395	589796	567099	335168	349904	363692	High	High	High	High	High	High	High	6.523e-05	0.0001035	2.31
[K].NLSSDEATNPISR.[V]	1xPhospho [S/T]; 1xTMT6plex [N-Term]	5.25486e-06	0.000153469	Q7Z417	Q7Z417 [110-122]	Q7Z417 1xPhospho [S/T]	0	1712.81	1.55827e+06	1.63395e+06	1.59666e+06	1.38447e+06	1.45617e+06	1.42832e+06	High	High	High	High	High	High	High	6.523e-05	9.051e-07	4.07
[R].NISSDDSEDGLDDSNPLLPQSGDPLIQVK.[E]	2xPhospho [S4; S7]; 1xTMT6plex [K29]; 1xTMT6plex [N-Term]	6.87971e-06	0.000153469	Q9ULG1	Q9ULG1 [45-73]	Q9ULG1 2xPhospho [S48; S51]	0	3686.71	476348	540065	519220	601631	614897	624461	High	High	High	High	High	High	High	6.523e-05	1.206e-06	2.57
[K].NLSPTAVINITSEK.[L]	1xPhospho [S3]; 1xTMT6plex [K14]; 1xTMT6plex [N-Term]	7.52257e-05	0.000153469	Q92870	Q92870 [121-134]	Q92870 1xPhospho [S123]	0	2025.1	1.01586e+06	1.07436e+06	963669	729525	616527	782730	High	High	High	High	High	High	High	6.523e-05	1.492e-05	2.58
[R].NLSPSQEEAGLEDGVSGEISDTELEQTDSCAEPLSEGR.[K]	1xCarbamidomethyl [C30]; 3xPhospho [S5; S16; S20]; 1xTMT6plex [N-Term]	0.000107974	0.000153469	O95453	O95453 [568-605]	O95453 3xPhospho [S572; S583; S587]	0	4504.84	8979.57	10961.2	9297.85	11576.7	13616.4	19826	High	High	High	High	High	High	High	6.523e-05	2.175e-05	1.87
[R].NLSPSQEEAGLEDGVSGEISDTELEQTDSCAEPLSEGR.[K]	1xCarbamidomethyl [C30]; 2xPhospho [S5; S16]; 1xTMT6plex [N-Term]	3.57986e-10	0.000153469	O95453	O95453 [568-605]	O95453 2xPhospho [S572; S583]	0	4424.87	250684	392901	262051	276798	325780	219654	High	High	High	High	High	High	High	6.523e-05	3.768e-11	4.92
[R].NLSPSQEEAGLEDGVSGEISDTELEQTDSCAEPLSEGR.[K]	1xCarbamidomethyl [C30]; 1xPhospho [S16]; 1xTMT6plex [N-Term]	3.00189e-08	0.000153469	O95453	O95453 [568-605]	O95453 1xPhospho [S583]	0	4344.9	79545.6	65215.5	48313.2	48944.4	37415.8	62764.6	High	High	High	High	High	High	High	6.523e-05	3.964e-09	1.8
[R].NLSYGDNSDPALEASSLPPPDPWLETSSSSPAEPAQPGACR.[R]	1xCarbamidomethyl [C40]; 1xPhospho [S3]; 1xTMT6plex [N-Term]	5.2895e-06	0.000153469	Q9Y2H0	Q9Y2H0 [761-801]	Q9Y2H0 1xPhospho [S763]	0	4577.07	136228	116354	122497	47447.3	42929.4	75904.6	High	High	High	High	High	High	High	6.523e-05	9.124e-07	3.26
[R].QVSGAAALVPAPSGPDSGQPLAAAVAELPVLDAR.[G]	1xPhospho [S3]; 1xTMT6plex [N-Term]	5.56753e-08	0.000153469	Q7RTV5	Q7RTV5 [10-43]	Q7RTV5 1xPhospho [S12]	0	3504.83	82405.3	77218	83785.1	95600.2	86656.5	84108.6	High	High	High	High	High	High	High	6.523e-05	7.603e-09	2.39
[R].NLSNEELTK.[S]	1xPhospho [S3]; 1xTMT6plex [K9]; 1xTMT6plex [N-Term]	0.000739966	0.000153469	Q0JRZ9	Q0JRZ9 [401-409]	Q0JRZ9 1xPhospho [S403]	0	1585.82	5.35326e+06	5.63644e+06	5.44017e+06	7.42071e+06	7.23174e+06	7.19457e+06	High	High	High	High	High	High	High	6.523e-05	0.0001636	2.84
[R].NLSGSTLYPVSNIPR.[S]	1xPhospho [S3]; 1xTMT6plex [N-Term]	1.11149e-05	0.000153469	Q2KHR2	Q2KHR2 [1079-1093]	Q2KHR2 1xPhospho [S1081]	0	1926.99	366049	401295	481584	461987	420962	445957	High	High	High	High	High	High	High	6.523e-05	1.993e-06	2.75
[K].QVVSVVQDEEVGLPFEASPESPPPASPDGVTEIR.[G]	1xPhospho [S26]; 1xTMT6plex [N-Term]	2.11066e-09	0.000153469	Q96TA1	Q96TA1 [621-654]	Q96TA1 1xPhospho [S646]	0	3870.89	317565	336865	342249	510996	485099	486547	High	High	High	High	High	High	High	6.523e-05	2.427e-10	4.22
[K].QVVSVVQDEEVGLPFEASPESPPPASPDGVTEIR.[G]	2xPhospho [S21; S]; 1xTMT6plex [N-Term]	1.43606e-10	0.000153469	Q96TA1	Q96TA1 [621-654]	Q96TA1 2xPhospho [S641; S]	0	3950.86	421041	378613	387319	887873	893565	954070	High	High	High	High	High	High	High	6.523e-05	1.441e-11	4.18
[K].QVVSVVQDEEVGLPFEASPESPPPASPDGVTEIR.[G]	3xPhospho [S18; S21; S26]; 1xTMT6plex [N-Term]	2.97045e-09	0.000153469	Q96TA1	Q96TA1 [621-654]	Q96TA1 3xPhospho [S638; S641; S646]	0	4030.82	103944	113989	94740.6	161587	156556	197240	High	High	High	High	High	High	High	6.523e-05	3.485e-10	4.07
[R].NLQDGQISDTGDLGEDIASN.[-]	2xPhospho [S8; S19]; 1xTMT6plex [N-Term]	6.59617e-05	0.000153469	Q7Z4S6	Q7Z4S6 [1655-1674]	Q7Z4S6 2xPhospho [S1662; S1673]	0	2451.02	212765	175082	178187	138172	157588	173548	High	High	High	High	High	High	High	6.523e-05	1.301e-05	3.13
[K].NLSPGAVESDVR.[G]	1xPhospho [S3]; 1xTMT6plex [N-Term]	0.000706727	0.000153469	P53621	P53621 [171-182]	P53621 1xPhospho [S173]	0	1552.76	558988	547108	560851	600875	546585	613778	High	High	High	High	High	High	High	6.523e-05	0.0001562	1.79
[R].NLTANDPSQEYVASEGEEDPEVEFLK.[S]	1xPhospho [S/Y]; 1xTMT6plex [K26]; 1xTMT6plex [N-Term]	2.92772e-11	0.000153469	Q86X95	Q86X95 [189-214]	Q86X95 1xPhospho [S/Y]	0	3448.61	1.50203e+06	1.36211e+06	1.58928e+06	746906	736107	811326	High	High	High	High	High	High	High	6.523e-05	2.695e-12	3.46
[RC].QVSASELHTSGILGPETLR.[D]	1xPhospho [T9]; 1xTMT6plex [N-Term]	0.000116067	0.000153469	P58107	P58107 [2716-2734]; [3247-3265]; [3781-3799]; [4315-4333]; [4848-4866]	P58107 1xPhospho [T2724]; 1xPhospho [T3255]; 1xPhospho [T3789]; 1xPhospho [T4323]; 1xPhospho [T4856]	0	2304.18	126022	143172	145143	198282	181444	204515	High	High	High	High	High	High	High	6.523e-05	2.35e-05	1.83
[R].QVPVMQGTGMQGASIQGGSQPGGFSPGQNQVTPQDHEK.[A]	1xPhospho [S25]; 1xTMT6plex [K38]; 1xTMT6plex [N-Term]	4.88185e-08	0.000153469	P33240	P33240 [500-537]	P33240 1xPhospho [S524]	0	4403.1	46228.3	53707.2	54519.2	26337.7	29630.8	28019.3	High	High	High	High	High	High	High	6.523e-05	6.6e-09	2.8
[R].QTRSSGSETEQVVDFSDR.[E]	3xPhospho [S4; S5; S7]; 1xTMT6plex [N-Term]	1.20268e-05	0.000153469	O95251	O95251 [96-113]	O95251 3xPhospho [S99; S100; S102]	1	2496.99	234421	234882	247713	328575	349580	327282	High	High	High	High	High	High	High	6.523e-05	2.162e-06	3.28
[K].NNCPFSADENYRPLAK.[T]	1xCarbamidomethyl [C3]; 1xPhospho [S/Y]; 1xTMT6plex [K16]; 1xTMT6plex [N-Term]	0.000151951	0.000153469	Q15154	Q15154 [955-970]	Q15154 1xPhospho [S/Y]	0	2434.16	3.03953e+06	3.29658e+06	2.88531e+06	1.64032e+06	1.51545e+06	1669106	High	High	High	High	High	High	High	6.523e-05	3.12e-05	2.72
[K].NMTVEQLLTGSPTSPTVEPEKPTR.[E]	2xPhospho [S11; S14]; 1xTMT6plex [K21]; 1xTMT6plex [N-Term]	2.1698e-07	0.000153469	Q9C0C9	Q9C0C9 [826-849]	Q9C0C9 2xPhospho [S836; S839]	0	3230.58	363063	273503	270935	362729	285581	339888	High	High	High	High	High	High	High	6.523e-05	3.18e-08	1.76
[K].NMTVEQLLTGSPTSPTVEPEKPTR.[E]	1xPhospho [S/T]; 1xTMT6plex [K21]; 1xTMT6plex [N-Term]	4.58331e-09	0.000153469	Q9C0C9	Q9C0C9 [826-849]	Q9C0C9 1xPhospho [S/T]	0	3150.62	986688	916052	992830	1.48345e+06	1.38328e+06	1.47255e+06	High	High	High	High	High	High	High	6.523e-05	5.486e-10	2.48
[K].QVAEQGGDLSPAANR.[S]	1xPhospho [S10]; 1xTMT6plex [N-Term]	9.73293e-08	0.000153469	O94804	O94804 [429-443]	O94804 1xPhospho [S438]	0	1821.87	1.44627e+06	1.68724e+06	1.44466e+06	1.20455e+06	1.0504e+06	1.17005e+06	High	High	High	High	High	High	High	6.523e-05	1.366e-08	4.81
[K].NMSSGDDDDFNPFLDESNEDDENDPWLIR.[K]	2xPhospho [S3; S4]; 1xTMT6plex [N-Term]	3.90963e-06	0.000153469	A3KN83	A3KN83 [752-780]	A3KN83 2xPhospho [S754; S755]	0	3790.46	96882.7	108659	129460	97939.7	90170.2	97587.7	High	High	High	High	High	High	High	6.523e-05	6.657e-07	3.01
[R].QVAGDAPVEQATAETASPVHR.[E]	1xPhospho [S17]; 1xTMT6plex [N-Term]	4.10439e-07	0.000153469	Q92766	Q92766 [1304-1324]	Q92766 1xPhospho [S1320]	0	2443.18	233934	303060	276206	340864	334120	367627	High	High	High	High	High	High	High	6.523e-05	6.23e-08	3.54
[R].NMGGPYGGGNYGPGGSGGSGGYGGR.[S]	1xPhospho [S19]; 1xTMT6plex [N-Term]	1.29284e-05	0.000153469	P22626	P22626 [326-350]	P22626 1xPhospho [S344]	0	2499.03	215813	210205	183461	61815.7	42798.1	35425	High	High	High	High	High	High	High	6.523e-05	2.339e-06	1.19
[R].NLQDGQISDTGDLGEDIASN.[-]	1xPhospho [S]; 1xTMT6plex [N-Term]	3.50554e-07	0.000153469	Q7Z4S6	Q7Z4S6 [1655-1674]	Q7Z4S6 1xPhospho [S]	0	2371.05	337338	302822	278745	324139	329339	309057	High	High	High	High	High	High	High	6.523e-05	5.252e-08	3.66
[R].QYLEAFATATASGVPNGEDSPPQVPLPPPPPPPPRPVAR.[R]	1xPhospho [T10]; 1xTMT6plex [N-Term]	1.95325e-07	0.000153469	O15156	O15156 [161-199]	O15156 1xPhospho [T170]	0	4324.2	63152.4	67778.8	53187.9	59319.4	54287.7	50308.8	High	High	High	High	High	High	High	6.523e-05	2.854e-08	2.88
[K].NLATSADTPPSTVPGTGK.[S]	2xPhospho [T4; T8]; 1xTMT6plex [K18]; 1xTMT6plex [N-Term]	2.93951e-05	0.000153469	Q96Q15	Q96Q15 [3566-3583]	Q96Q15 2xPhospho [T3569; T3573]	0	2332.12	933728	1.1035e+06	1.01408e+06	1.03298e+06	1.08062e+06	1.0405e+06	High	High	High	High	High	High	High	6.523e-05	5.546e-06	1.66
[R].NKSTESLQANVQR.[L]	1xPhospho [T/S]; 1xTMT6plex [K2]; 1xTMT6plex [N-Term]	3.55661e-05	0.000153469	P26373	P26373 [104-116]	P26373 1xPhospho [T/S]	1	2013.05	997171	1.08141e+06	1.02633e+06	706799	602190	594568	High	High	High	High	High	High	High	6.523e-05	6.786e-06	2.02
[R].NKSNEDQSMGNWQIK.[R]	1xPhospho [S3]; 2xTMT6plex [K2; K15]; 1xTMT6plex [N-Term]	4.65631e-05	0.000153469	P02545	P02545 [456-470]	P02545 1xPhospho [S458]	1	2546.27	3.13683e+06	3.19147e+06	3.38343e+06	9.78296e+06	8.53677e+06	8.71762e+06	High	High	High	High	High	High	High	6.523e-05	9.007e-06	2.76
[R].NKSESQCDEDGMTSSLSESLK.[T]	1xCarbamidomethyl [C7]; 1xPhospho [S5]; 2xTMT6plex [K2; K21]; 1xTMT6plex [N-Term]	1.62715e-05	0.000153469	Q92574	Q92574 [1098-1118]	Q92574 1xPhospho [S1102]	1	3099.45	583315	698570	595917	523360	423949	483971	High	High	High	High	High	High	High	6.523e-05	2.98e-06	2.61
[K].NKQDDDLNCEPLSPHNITPEPVSK.[L]	1xCarbamidomethyl [C9]; 1xPhospho [S13]; 2xTMT6plex [K2; K24]; 1xTMT6plex [N-Term]	8.29117e-07	0.000153469	Q6VMQ6	Q6VMQ6 [101-124]	Q6VMQ6 1xPhospho [S113]	1	3514.75	661643	682950	582258	713766	550432	593053	High	High	High	High	High	High	High	6.523e-05	1.303e-07	1.82
[R].RAPSVANVGSHCDLSLK.[I]	1xCarbamidomethyl [C12]; 1xPhospho [S4]; 1xTMT6plex [K17]; 1xTMT6plex [N-Term]	7.87666e-05	0.000153469	P21333	P21333 [2149-2165]	P21333 1xPhospho [S2152]	1	2349.22	1.49578e+06	1.44977e+06	1.54444e+06	3.15234e+06	2.91576e+06	2.97327e+06	High	High	High	High	High	High	High	6.523e-05	1.562e-05	3.03
[R].RAQSTDSLGTSGSLQSK.[A]	1xPhospho [S4]; 1xTMT6plex [K17]; 1xTMT6plex [N-Term]	2.17269e-05	0.000153469	Q15276	Q15276 [404-420]	Q15276 1xPhospho [S407]	1	2261.15	429492	462737	484315	467168	425515	453192	High	High	High	High	High	High	High	6.523e-05	4.048e-06	2.47
[K].NKPGPNIESGNEDDDASFK.[I]	1xPhospho [S]; 2xTMT6plex [K2; K19]; 1xTMT6plex [N-Term]	2.88584e-08	0.000153469	O60841	O60841 [206-224]	O60841 1xPhospho [S]	0	2801.36	1.15397e+08	1.07423e+08	1.00401e+08	5.90259e+07	4.59307e+07	4.78017e+07	High	High	High	High	High	High	High	6.523e-05	3.8e-09	3.22
[K].NKPGPNIESGNEDDDASFK.[I]	1xPhospho [S9]; TMT6plex [K]; 1xTMT6plex [N-Term]	0.000157025	0.000153469	O60841	O60841 [206-224]	O60841 1xPhospho [S214]	0	2572.2	6.22361e+06	8.46638e+06	1.07354e+07	5.21822e+06	8.76765e+06	8.94501e+06	High	High	High	High	High	High	High	6.523e-05	3.233e-05	1.29
[R].RASAAAAAGGGATGHPGGGQGAENPAGLK.[S]	1xPhospho [S3]; 1xTMT6plex [K29]; 1xTMT6plex [N-Term]	4.95937e-09	0.000153469	Q07617	Q07617 [421-449]	Q07617 1xPhospho [S423]	1	2997.51	182737	176333	175524	114579	108617	106194	High	High	High	High	High	High	High	6.523e-05	5.965e-10	4.3
[R].RASDCGLAPHRPR.[C]	1xCarbamidomethyl [C5]; 1xPhospho [S3]; 1xTMT6plex [N-Term]	0.000250355	0.000153469	Q6ZV89	Q6ZV89 [10-22]	Q6ZV89 1xPhospho [S12]	1	1801.88	60653.1	49775.4	52656.5	88295.8	73513.8	84940.9	High	High	High	High	High	High	High	6.523e-05	5.278e-05	4.01
[R].RASHTLLPSHR.[L]	1xPhospho [S3]; 1xTMT6plex [N-Term]	0.00130979	0.000153469	Q9UKV3	Q9UKV3 [559-569]	Q9UKV3 1xPhospho [S561]	1	1583.84	29379.2	22096.2	27064.3	63313.6	51411.3	63537.1	High	High	High	High	High	High	High	6.523e-05	0.0002967	3.03
[R].RASLSDLTDLEDIEGLTVR.[Q]	1xPhospho [S3]; 1xTMT6plex [N-Term]	2.99804e-05	0.000153469	Q8WZ73	Q8WZ73 [238-256]	Q8WZ73 1xPhospho [S240]	1	2412.22	99626.8	87728.7	94053	77273.7	106349	79553.3	High	High	High	High	High	High	High	6.523e-05	5.671e-06	2.69
[K].NKASPQSEFMPSK.[G]	1xPhospho [S4]; 2xTMT6plex [K2; K13]; 1xTMT6plex [N-Term]	0.000152952	0.000153469	Q9NQW6	Q9NQW6 [789-801]	Q9NQW6 1xPhospho [S792]	1	2218.15	514233	615781	579270	545407	438526	511388	High	High	High	High	High	High	High	6.523e-05	3.14e-05	2.56
[K].NHSVNEEEQEEQGEGSEDEWEQVGPR.[N]	1xPhospho [S16]; 1xTMT6plex [N-Term]	1.71935e-11	0.000153469	Q14694	Q14694 [561-586]	Q14694 1xPhospho [S576]	0	3336.38	1.56501e+06	1.81917e+06	1.69349e+06	1.66813e+06	1.63611e+06	1993949	High	High	High	High	High	High	High	6.523e-05	1.542e-12	4.98
[R].REESPMDVDQPSPSAQDTQSIASDGTPQGEK.[E]	1xPhospho [S/T]; 1xTMT6plex [K31]; 1xTMT6plex [N-Term]	2.20723e-06	0.000153469	Q7Z6Z7	Q7Z6Z7 [3805-3835]	Q7Z6Z7 1xPhospho [S/T]	1	3825.75	669011	632586	632790	1.00635e+06	1.06469e+06	1.00055e+06	High	High	High	High	High	High	High	6.523e-05	3.638e-07	2.08
[K].NLNNSNLFSPVNR.[D]	1xPhospho [S9]; 1xTMT6plex [N-Term]	0.000636245	0.000153469	P52948	P52948 [604-616]	P52948 1xPhospho [S612]	0	1797.88	585772	496891	464417	384621	255211	270925	High	High	High	High	High	High	High	6.523e-05	0.0001404	1.77
[R].RADDFPVRDDPSDVTDEDEGPAEPPPPPK.[L]	2xPhospho [S12; T15]; 1xTMT6plex [K29]; 1xTMT6plex [N-Term]	4.88803e-11	0.000153469	Q3YEC7	Q3YEC7 [585-613]	Q3YEC7 2xPhospho [S596; T599]	2	3778.69	1.79432e+06	1.73662e+06	1.86616e+06	2.32641e+06	2.01034e+06	2.27177e+06	High	High	High	High	High	High	High	6.523e-05	4.624e-12	4.51
[R].NLLEDDSDEEEDFFLR.[G]	1xPhospho [S7]; 1xTMT6plex [N-Term]	5.26861e-07	0.000153469	O75379	O75379 [24-39]	O75379 1xPhospho [S30]	0	2294.99	559622	620911	593833	317211	292753	329718	High	High	High	High	High	High	High	6.523e-05	8.088e-08	2.24
[R].RAEDGSVIDYELIDQDAR.[D]	1xPhospho [S6]; 1xTMT6plex [N-Term]	2.65311e-06	0.000153469	P07355	P07355 [179-196]	P07355 1xPhospho [S184]	1	2374.11	84311.6	97067.6	58729.1	116849	108418	138024	High	High	High	High	High	High	High	6.523e-05	4.411e-07	2.94
[R].NLGSINTELQDVQR.[I]	1xPhospho [S4]; 1xTMT6plex [N-Term]	3.40568e-06	0.000153469	O75396	O75396 [134-147]	O75396 1xPhospho [S137]	0	1895.94	1.69135e+06	1.80573e+06	1.74927e+06	1.97108e+06	2.16592e+06	2.14118e+06	High	High	High	High	High	High	High	6.523e-05	5.755e-07	2.44
[R].NLETLPSFSSDEEDSVAK.[N]	2xPhospho [S]; 1xTMT6plex [K18]; 1xTMT6plex [N-Term]	1.24285e-05	0.000153469	Q9ULL5	Q9ULL5 [1373-1390]	Q9ULL5 2xPhospho [S]	0	2586.17	489921	515173	451392	458777	369856	398455	High	High	High	High	High	High	High	6.523e-05	2.251e-06	2.36
[K].NLEQILNGGESPK.[Q]	1xPhospho [S11]; 1xTMT6plex [K13]; 1xTMT6plex [N-Term]	0.000171027	0.000153469	Q13033	Q13033 [219-231]	Q13033 1xPhospho [S229]	0	1937.01	295547	272053	310227	216215	190748	242279	High	High	High	High	High	High	High	6.523e-05	3.536e-05	2.35
[R].RAGDLLEDSPK.[R]	1xPhospho [S9]; 1xTMT6plex [K11]; 1xTMT6plex [N-Term]	1.21859e-05	0.000153469	P51858	P51858 [157-167]	P51858 1xPhospho [S165]	1	1738.91	813134	873793	853691	1.17807e+06	1.04364e+06	1.09935e+06	High	High	High	High	High	High	High	6.523e-05	2.202e-06	3.65
[R].RAGDLLEDSPKRPK.[E]	1xPhospho [S9]; 2xTMT6plex [K11; K14]; 1xTMT6plex [N-Term]	2.74173e-06	0.000153469	P51858	P51858 [157-170]	P51858 1xPhospho [S165]	2	2349.33	685861	784805	739603	939577	876165	885879	High	High	High	High	High	High	High	6.523e-05	4.583e-07	3.66
[R].RAPSPVVSPTEMNK.[E]	1xPhospho [S4]; 1xTMT6plex [K14]; 1xTMT6plex [N-Term]	8.32402e-06	0.000153469	Q9UPX8	Q9UPX8 [1327-1340]	Q9UPX8 1xPhospho [S1330]	1	2051.08	404961	480106	431759	275630	227608	267483	High	High	High	High	High	High	High	6.523e-05	1.472e-06	3.19
[K].NLDPDPEPPSPDSPTETFAAPAEVR.[H]	2xPhospho [S10; S13]; 1xTMT6plex [N-Term]	1.61012e-06	0.000153469	Q9BUA3	Q9BUA3 [239-263]	Q9BUA3 2xPhospho [S248; S251]	0	3038.33	145169	140849	138235	157425	162150	156954	High	High	High	High	High	High	High	6.523e-05	2.616e-07	3.32
[R].METVSNASSSSNPSSPGR.[I]	1xPhospho [S]; 1xTMT6plex [N-Term]	1.33602e-05	0.000153469	Q9NTI5	Q9NTI5 [1152-1169]	Q9NTI5 1xPhospho [S]	0	2103.92	393445	407676	416548	317168	372032	330381	High	High	High	High	High	High	High	6.523e-05	2.423e-06	2.39
[K].METEADAPSPAPSLGER.[L]	2xPhospho [S9; S13]; 1xTMT6plex [N-Term]	5.27551e-05	0.000153469	Q12873	Q12873 [1593-1609]	Q12873 2xPhospho [S1601; S1605]	0	2146.9	311969	302897	292756	441265	441080	519488	High	High	High	High	High	High	High	6.523e-05	1.026e-05	2.88
[R].MESHSEDEDLAGAVGGLGWNSR.[S]	2xPhospho [S3; S5]; 1xTMT6plex [N-Term]	1.90755e-08	0.000153469	Q96MH2	Q96MH2 [49-70]	Q96MH2 2xPhospho [S51; S53]	0	2706.11	520589	506380	494778	296224	335848	295878	High	High	High	High	High	High	High	6.523e-05	2.471e-09	2.94
[K].MESEGGADDSAEEGDLLDDDDNEDRGDDQLELIKDDEK.[E]	1xPhospho [S10]; 2xTMT6plex [K34; K38]; 1xTMT6plex [N-Term]	5.22003e-11	0.000153469	P07910	P07910 [251-288]	P07910 1xPhospho [S260]	2	4965.17	6.75908e+07	6.22741e+07	7.053e+07	6.39756e+07	5.93184e+07	6.29474e+07	High	High	High	High	High	High	High	6.523e-05	4.955e-12	4.58
[R].MEVGPFSTGQESPTAENAR.[L]	1xPhospho [S/T]; 1xTMT6plex [N-Term]	5.77632e-07	0.000153469	Q9Y4W2	Q9Y4W2 [606-624]	Q9Y4W2 1xPhospho [S/T]	0	2317.04	1.051e+06	1.10617e+06	1.12036e+06	838743	831203	839244	High	High	High	High	High	High	High	6.523e-05	8.905e-08	2.99
[K].RKHSPSPPPPTPTESR.[K]	2xPhospho [S4; S6]; 1xTMT6plex [K2]	7.94979e-06	0.000153469	Q92922	Q92922 [325-340]	Q92922 2xPhospho [S328; S330]	2	2160.02	32293.4	31512.5	33912.5	48650.9	48264.9	49115	High	High	High	High	High	High	High	6.523e-05	1.399e-06	2.99
[K].MESEGGADDSAEEGDLLDDDDNEDRGDDQLELIK.[D]	1xPhospho [S10]; 1xTMT6plex [K34]; 1xTMT6plex [N-Term]	2.90854e-11	0.000153469	P07910	P07910 [251-284]	P07910 1xPhospho [S260]	1	4248.82	1.04661e+07	1.0946e+07	1.04235e+07	1.55155e+07	1.40767e+07	1.51208e+07	High	High	High	High	High	High	High	6.523e-05	2.677e-12	4.95
[K].RKHSPSPPPPTPTESR.[K]	2xPhospho [S4; S6]; 1xTMT6plex [K2]; 1xTMT6plex [N-Term]	4.53552e-05	0.000153469	Q92922	Q92922 [325-340]	Q92922 2xPhospho [S328; S330]	2	2389.18	285061	272761	244735	345538	307088	319979	High	High	High	High	High	High	High	6.523e-05	8.758e-06	3.74
[K].MESEGGADDSAEEGDLLDDDDNEDRGDDQLELIK.[D]	1xPhospho [S10]; 1xTMT6plex [K34]	3.63211e-08	0.000153469	P07910	P07910 [251-284]	P07910 1xPhospho [S260]	1	4019.65	265366	283118	293782	355002	547242	467618	High	High	High	High	High	High	High	6.523e-05	4.843e-09	4.48
[K].MESEGGADDSAEEGDLLDDDDNEDR.[G]	2xPhospho [S3; S10]; 1xTMT6plex [N-Term]	4.15309e-09	0.000153469	P07910	P07910 [251-275]	P07910 2xPhospho [S253; S260]	0	3088.1	712677	767489	891644	1.20168e+06	1.08455e+06	1.09866e+06	High	High	High	High	High	High	High	6.523e-05	4.943e-10	5.11
[K].MESEGGADDSAEEGDLLDDDDNEDR.[G]	1xPhospho [S10]; 1xTMT6plex [N-Term]	8.55588e-14	0.000153469	P07910	P07910 [251-275]	P07910 1xPhospho [S260]	0	3008.13	4.18782e+06	4.47044e+06	4.10144e+06	5.00731e+06	4.71804e+06	5.38702e+06	High	High	High	High	High	High	High	6.523e-05	5.836e-15	5.96
[R].MEREDSSEEEEEEIDDEEIERR.[R]	2xPhospho [S6; S7]; 1xTMT6plex [N-Term]	4.93999e-05	0.000153469	P55081	P55081 [127-148]	P55081 2xPhospho [S132; S133]	2	3172.24	280028	241301	246808	184520	170882	262810	High	High	High	High	High	High	High	6.523e-05	9.605e-06	3.02
[K].MESEGGADDSAEEGDLLDDDDNEDRGDDQLELIK.[D]	2xPhospho [S3; S10]; 1xTMT6plex [K34]; 1xTMT6plex [N-Term]	5.16534e-12	0.000153469	P07910	P07910 [251-284]	P07910 2xPhospho [S253; S260]	1	4328.78	4.16614e+06	4.44915e+06	4.58197e+06	4.26489e+06	4.17354e+06	3.90087e+06	High	High	High	High	High	High	High	6.523e-05	4.347e-13	8.29
[K].RKAEDSDSEPEPEDNVR.[L]	2xPhospho [S6; S8]; 1xTMT6plex [K2]; 1xTMT6plex [N-Term]	1.02721e-05	0.000153469	Q9H0D6	Q9H0D6 [494-510]	Q9H0D6 2xPhospho [S499; S501]	2	2591.14	1.76049e+06	1.89432e+06	1.69934e+06	2.32249e+06	2.28011e+06	2.28369e+06	High	High	High	High	High	High	High	6.523e-05	1.838e-06	3.52
[-].MEVSPLQPVNENMQVNK.[I]	1xAcetyl [N-Term]; 1xPhospho [S4]; 1xTMT6plex [K17]	4.30325e-05	0.000153469	P11388	P11388 [1-17]	P11388 1xAcetyl [N-Term]; 1xPhospho [S4]	0	2308.09	139124	133438	147604	126912	120709	107896	High	High	High	High	High	High	High	6.523e-05	8.292e-06	2.58
[R].RHSSDINHLVTQGR.[E]	1xPhospho [S]; 1xTMT6plex [N-Term]	0.000409755	0.000153469	Q5T0N5	Q5T0N5 [486-499]	Q5T0N5 1xPhospho [S]	1	1928.97	93779.2	104669	107860	133949	133821	145658	High	High	High	High	High	High	High	6.523e-05	8.852e-05	2.23
[R].MLPHAPGVQMQAIPEDAIPEESGDEDEDDPDKR.[I]	1xPhospho [S22]; 1xOxidation [M10]; 1xTMT6plex [K32]; 1xTMT6plex [N-Term]	5.14536e-08	0.000153469	Q13547	Q13547 [372-404]	Q13547 1xPhospho [S393]	1	4185.9	5.52889e+06	6.04743e+06	5.84256e+06	5.96811e+06	5.77428e+06	6.13439e+06	High	High	High	High	High	High	High	6.523e-05	6.972e-09	2.85
[R].MLPHAPGVQMQAIPEDAIPEESGDEDEDDPDKR.[I]	1xPhospho [S22]; 1xTMT6plex [K32]; 1xTMT6plex [N-Term]	2.07488e-10	0.000153469	Q13547	Q13547 [372-404]	Q13547 1xPhospho [S393]	1	4169.91	8.04999e+06	9.04417e+06	8.42723e+06	8.89386e+06	9.44482e+06	7.96901e+06	High	High	High	High	High	High	High	6.523e-05	2.121e-11	3.23
[R].MLPHAPGVQMQAIPEDAIPEESGDEDEDDPDK.[R]	1xPhospho [S22]; 1xOxidation [M10]; 1xTMT6plex [K32]; 1xTMT6plex [N-Term]	4.61975e-07	0.000153469	Q13547	Q13547 [372-403]	Q13547 1xPhospho [S393]	0	4029.8	76995.8	70420.4	82796.4	69499.6	87348.2	90099	High	High	High	High	High	High	High	6.523e-05	7.051e-08	2.25
[R].MLPHAPGVQMQAIPEDAIPEESGDEDEDDPDK.[R]	1xPhospho [S22]; 1xTMT6plex [K32]; 1xTMT6plex [N-Term]	7.20301e-11	0.000153469	Q13547	Q13547 [372-403]	Q13547 1xPhospho [S393]	0	4013.81	876747	842464	969548	1.11817e+06	928256	1.06876e+06	High	High	High	High	High	High	High	6.523e-05	6.983e-12	3.02
[-].MLPAVGSADEEEDPAEEDCPELVPMETTQSEEEEK.[S]	1xAcetyl [N-Term]; 1xCarbamidomethyl [C19]; 1xPhospho [S7]; 1xTMT6plex [K35]	1.81947e-05	0.000153469	Q8IUF1	Q8IUF1 [1-35]	Q8IUF1 1xAcetyl [N-Term]; 1xPhospho [S7]	0	4271.78	78404.2	74241.2	86148.4	85316.5	127642	116431	High	High	High	High	High	High	High	6.523e-05	3.347e-06	3.19
[-].MLPAVGSADEEEDPAEEDCPELVPIETTQSEEEEK.[S]	1xAcetyl [N-Term]; 1xCarbamidomethyl [C19]; 1xPhospho [S/T]; 1xTMT6plex [K35]	9.84843e-05	0.000153469	Q9BRT8	Q9BRT8 [1-35]	Q9BRT8 1xAcetyl [N-Term]; 1xPhospho [S/T]	0	4253.82	241391	203331	220769	132872	123885	142372	High	High	High	High	High	High	High	6.523e-05	1.972e-05	2.15
[K].MLGEDSDEEEEMDTSER.[K]	1xPhospho [S6]; 1xTMT6plex [N-Term]	5.73848e-07	0.000153469	Q9BWU0	Q9BWU0 [307-323]	Q9BWU0 1xPhospho [S312]	0	2310.88	1.18649e+06	1.19117e+06	1.10999e+06	824521	638830	836043	High	High	High	High	High	High	High	6.523e-05	8.847e-08	2.28
[R].MLAGDPGCSPGAEGNAPAPGAGGQALASDSEEADEVPEWLR.[E]	1xCarbamidomethyl [C8]; 1xPhospho [S30]; 1xTMT6plex [N-Term]	0.00100082	0.000153469	Q9NQT8	Q9NQT8 [1662-1702]	Q9NQT8 1xPhospho [S1691]	0	4345.92	42522.7	52704.8	51770.5	39752.4	45310.6	43500	High	High	High	High	High	High	High	6.523e-05	0.000225	1.95
[K].MLAESDESGDEESVSQTDKTELQNTLR.[T]	2xPhospho [S5; S8]; 1xTMT6plex [K19]; 1xTMT6plex [N-Term]	4.41206e-07	0.000153469	P22059	P22059 [186-212]	P22059 2xPhospho [S190; S193]	1	3630.62	9.11988e+06	9.31283e+06	9.38798e+06	6.20725e+06	6.29193e+06	6.4288e+06	High	High	High	High	High	High	High	6.523e-05	6.718e-08	3.98
[K].MLAESDESGDEESVSQTDK.[T]	2xPhospho [S5; S8]; 1xTMT6plex [K19]; 1xTMT6plex [N-Term]	2.12744e-07	0.000153469	P22059	P22059 [186-204]	P22059 2xPhospho [S190; S193]	0	2675.11	1.20113e+06	1.2448e+06	1.23429e+06	1.35658e+06	1.30423e+06	1.29278e+06	High	High	High	High	High	High	High	6.523e-05	3.119e-08	3.29
[R].RHSEVETDSK.[K]	1xPhospho [S3]; 1xTMT6plex [K10]; 1xTMT6plex [N-Term]	0.00029311	0.000153469	Q9NX58	Q9NX58 [274-283]	Q9NX58 1xPhospho [S276]	1	1725.86	10336.8	13131	7956.05	12081.9	13872.4	14180.9	High	High	High	High	High	High	High	6.523e-05	6.235e-05	3.39
[R].RHSHSHSPMSTR.[R]	2xPhospho [S3; S5]; 1xTMT6plex [N-Term]	0.000790179	0.000153469	P62995	P62995 [93-104]	P62995 2xPhospho [S95; S97]	1	1808.76	68790.6	70148	75549	114418	108992	109056	High	High	High	High	High	High	High	6.523e-05	0.0001748	3.17
[R].MHNLHGTKPPPSEGSDEEEEEEDEEDEEER.[K]	2xPhospho [S12; S15]; 1xTMT6plex [K8]; 1xTMT6plex [N-Term]	4.09334e-11	0.000153469	Q9BQ67	Q9BQ67 [108-137]	Q9BQ67 2xPhospho [S119; S122]	0	4127.66	638815	578591	636637	617860	662416	690503	High	High	High	High	High	High	High	6.523e-05	3.853e-12	2.8
[R].RHSHSHSPMSTR.[R]	3xPhospho [S3; S5; S7]; 1xTMT6plex [N-Term]	0.000168794	0.000153469	P62995	P62995 [93-104]	P62995 3xPhospho [S95; S97; S99]	1	1888.73	123212	133944	129899	209550	215144	218515	High	High	High	High	High	High	High	6.523e-05	3.491e-05	3.15
[R].RHSPPIEK.[Q]	1xPhospho [S3]; 1xTMT6plex [K8]; 1xTMT6plex [N-Term]	0.00158423	0.000153469	Q8IZD4	Q8IZD4 [281-288]	Q8IZD4 1xPhospho [S283]	1	1501.83	38080.1	40943.8	47405.9	102258	95989.3	89695.6	High	High	High	High	High	High	High	6.523e-05	0.0003598	2.25
[R].MEREDSSEEEEEEIDDEEIER.[R]	2xPhospho [S6; S7]; 1xTMT6plex [N-Term]	5.31007e-10	0.000153469	P55081	P55081 [127-147]	P55081 2xPhospho [S132; S133]	1	3016.14	797917	734968	658926	609313	641564	642779	High	High	High	High	High	High	High	6.523e-05	5.698e-11	4.76
[R].MLPHAPGVQMQAIPEDAVHEDSGDEDGEDPDK.[R]	1xPhospho [S22]; 1xOxidation [M10]; 1xTMT6plex [K32]; 1xTMT6plex [N-Term]	5.27551e-05	0.000153469	Q92769	Q92769 [373-404]	Q92769 1xPhospho [S394]	0	3983.77	428278	455902	410736	444406	461076	545777	High	High	High	High	High	High	High	6.523e-05	1.025e-05	1.83
[R].RKPEDVLDDDDAGSAPLK.[S]	1xPhospho [S14]; 2xTMT6plex [K2; K18]; 1xTMT6plex [N-Term]	1.21696e-07	0.000153469	P35613	P35613 [349-366]	P35613 1xPhospho [S362]	1	2708.41	802439	851789	935215	1.11115e+06	1.058e+06	1.04431e+06	High	High	High	High	High	High	High	6.523e-05	1.734e-08	2.76
[K].MEESDEEAVQAK.[V]	1xPhospho [S4]; 1xTMT6plex [K12]; 1xTMT6plex [N-Term]	0.00029119	0.000153469	Q9Y2K7	Q9Y2K7 [689-700]	Q9Y2K7 1xPhospho [S692]	0	1903.88	801562	901891	1.02032e+06	1.00115e+06	953736	1.02777e+06	High	High	High	High	High	High	High	6.523e-05	6.182e-05	2.81
[K].RIACEEEFSDSEEEGEGGRK.[N]	1xCarbamidomethyl [C4]; 2xPhospho [S9; S11]; 1xTMT6plex [K20]; 1xTMT6plex [N-Term]	0.000599733	0.000153469	Q13547	Q13547 [413-432]	Q13547 2xPhospho [S421; S423]	2	2932.25	695718	713037	756876	935190	674459	839709	High	High	High	High	High	High	High	6.523e-05	0.0001312	2.43
[K].RIDFIPVSPAPSPTR.[G]	2xPhospho [S8; S12]; 1xTMT6plex [N-Term]	2.09419e-06	0.000153469	Q96E09	Q96E09 [136-150]	Q96E09 2xPhospho [S143; S147]	1	2042.01	827970	800943	794280	946371	797520	783060	High	High	High	High	High	High	High	6.523e-05	3.454e-07	3.29
[K].RIDFTPVSPAPSPTR.[G]	2xPhospho [S8; S12]; 1xTMT6plex [N-Term]	1.95586e-05	0.000153469	Q7Z309	Q7Z309 [108-122]	Q7Z309 2xPhospho [S115; S119]	1	2029.97	93778.8	94739.6	101007	99384.3	78840.1	110640	High	High	High	High	High	High	High	6.523e-05	3.621e-06	2.66
[K].RLLGDSDSEEEQK.[E]	2xPhospho [S6; S8]; 1xTMT6plex [K13]; 1xTMT6plex [N-Term]	5.56025e-05	0.000153469	Q9BW71	Q9BW71 [284-296]	Q9BW71 2xPhospho [S289; S291]	1	2123.97	517378	583954	545570	613937	542563	616305	High	High	High	High	High	High	High	6.523e-05	1.086e-05	3.84
[K].MAESPCSPSGQQPPSPPSPDELPANVK.[Q]	1xCarbamidomethyl [C6]; 2xPhospho [S15; S18]; 1xTMT6plex [K27]; 1xTMT6plex [N-Term]	3.53332e-05	0.000153469	Q14160	Q14160 [1292-1318]	Q14160 2xPhospho [S1306; S1309]	0	3422.55	168568	191564	210624	190635	158403	239843	High	High	High	High	High	High	High	6.523e-05	6.722e-06	3.41
[K].MADHLEGLSSDDEETSTDITNFNLEK.[D]	2xPhospho [S10; S]; 1xTMT6plex [K26]; 1xTMT6plex [N-Term]	2.49739e-08	0.000153469	Q9Y5B6	Q9Y5B6 [549-574]	Q9Y5B6 2xPhospho [S558; S]	0	3529.54	551828	640143	653275	348811	423699	496765	High	High	High	High	High	High	High	6.523e-05	3.279e-09	2.68
[R].MASPPAPSPAPPAISPIIK.[N]	1xPhospho [S3]; 1xTMT6plex [K19]; 1xTMT6plex [N-Term]	0.000373755	0.000153469	Q00587	Q00587 [99-117]	Q00587 1xPhospho [S101]	0	2380.31	123078	158961	136604	152259	121972	153165	High	High	High	High	High	High	High	6.523e-05	8.034e-05	2.13
[R].RLPALSHSEGEEDEDEEEDEGK.[G]	2xPhospho [S6; S8]; 1xTMT6plex [K22]; 1xTMT6plex [N-Term]	0.000595807	0.000153469	P55201	P55201 [455-476]	P55201 2xPhospho [S460; S462]	1	3118.32	317905	294717	280385	279128	361364	345253	High	High	High	High	High	High	High	6.523e-05	0.0001304	3.67
[K].IYSVEALPVAAVNVQSTQ.[-]	1xPhospho [S16]; 1xTMT6plex [N-Term]	0.000283638	0.000153469	Q9NYY8	Q9NYY8 [693-710]	Q9NYY8 1xPhospho [S708]	0	2198.13	61111.4	58142.4	51458.9	51430.2	51097.3	54828.8	High	High	High	High	High	High	High	6.523e-05	6.003e-05	2.49
[R].IYQYIQSR.[F]	1xPhospho [Y4]; 1xTMT6plex [N-Term]	0.000901045	0.000153469	Q9Y463	Q9Y463 [270-277]	Q9Y463 1xPhospho [Y273]	0	1379.69	727911	736527	688855	516438	569485	614899	High	High	High	High	High	High	High	6.523e-05	0.0002012	2.15
[K].LYQSAGGMPGGMPGGFPGGGAPPSGGASSGPTIEEVD.[-]	2xPhospho [S28; S]; 1xTMT6plex [N-Term]	0.000962174	0.000153469	P11142	P11142 [610-646]	P11142 2xPhospho [S637; S]	0	3735.59	26399.9	35493	37631.9	27396.3	28096.5	40988.8	High	High	High	High	High	High	High	6.523e-05	0.0002147	1.65
[R].RLSAPLPSSCGDPEK.[Q]	1xCarbamidomethyl [C10]; 1xPhospho [S3]; 1xTMT6plex [K15]; 1xTMT6plex [N-Term]	2.15846e-05	0.000153469	Q96EP0	Q96EP0 [464-478]	Q96EP0 1xPhospho [S466]	1	2152.09	448493	447053	488429	600636	587335	670866	High	High	High	High	High	High	High	6.523e-05	4.021e-06	1.96
[R].RLSDCESTDVK.[R]	1xCarbamidomethyl [C5]; 1xPhospho [S3]; 1xTMT6plex [K11]; 1xTMT6plex [N-Term]	0.000449221	0.000153469	Q7Z333	Q7Z333 [1364-1374]	Q7Z333 1xPhospho [S1366]	1	1847.9	310177	315684	303405	336099	343781	348555	High	High	High	High	High	High	High	6.523e-05	9.708e-05	2.07
[K].IYHLPDAESDEDEDFKEQTR.[L]	1xPhospho [S9]; 1xTMT6plex [K16]; 1xTMT6plex [N-Term]	8.28001e-09	0.000153469	Q15019	Q15019 [210-229]	Q15019 1xPhospho [S218]	1	2975.37	6.0893e+06	5.83202e+06	5.71027e+06	3.54364e+06	3.58377e+06	3.35688e+06	High	High	High	High	High	High	High	6.523e-05	1.023e-09	2.87
[K].RLSDEHEPEQR.[K]	1xPhospho [S3]; 1xTMT6plex [N-Term]	4.36018e-05	0.000153469	Q9UK59	Q9UK59 [512-522]	Q9UK59 1xPhospho [S514]	1	1704.79	100575	96509	100087	119659	122753	135253	High	High	High	High	High	High	High	6.523e-05	8.431e-06	3.37
[R].MASPPAPSPAPPAISPIIK.[N]	2xPhospho [S8; S]; 1xTMT6plex [K19]; 1xTMT6plex [N-Term]	0.000201557	0.000153469	Q00587	Q00587 [99-117]	Q00587 2xPhospho [S106; S]	0	2460.28	288917	263171	242623	252066	240657	249354	High	High	High	High	High	High	High	6.523e-05	4.201e-05	2.87
[K].MEEEGTEDNGLEDDSR.[D]	1xPhospho [S15]; 1xTMT6plex [N-Term]	1.14408e-06	0.000153469	Q14151	Q14151 [95-110]	Q14151 1xPhospho [S109]	0	2134.83	9128.31	7621.16	7244.23	6414.62	7922.38	10390.4	High	High	High	High	High	High	High	6.523e-05	1.832e-07	3.68
[-].MEDSMDMDMSPLRPQNYLFGCELK.[A]	1xAcetyl [N-Term]; 1xCarbamidomethyl [C21]; 1xPhospho [S4]; 1xTMT6plex [K24]	0.000437573	0.000153469	P06748	P06748 [1-24]	P06748 1xAcetyl [N-Term]; 1xPhospho [S4]	0	3258.39	1.47893e+06	1.58782e+06	1.60234e+06	501718	482667	519120	High	High	High	High	High	High	High	6.523e-05	9.488e-05	1.86
[-].MEDLDQSPLVSSSDSPPRPQPAFK.[Y]	1xAcetyl [N-Term]; 1xPhospho [S]; 1xTMT6plex [K24]	7.03506e-07	0.000153469	Q9NQC3	Q9NQC3 [1-24]	Q9NQC3 1xAcetyl [N-Term]; 1xPhospho [S]	0	2979.4	5.57784e+06	5.80122e+06	5.80783e+06	3.7906e+06	3.79938e+06	3.84255e+06	High	High	High	High	High	High	High	6.523e-05	1.095e-07	2.62
[R].MDSFDEDLARPSGLLAQER.[K]	1xPhospho [S3]; 1xTMT6plex [N-Term]	1.05456e-05	0.000153469	Q9Y2W1	Q9Y2W1 [573-591]	Q9Y2W1 1xPhospho [S575]	0	2459.15	2.18342e+06	2.10261e+06	2.25516e+06	1.4849e+06	1.33607e+06	1.46279e+06	High	High	High	High	High	High	High	6.523e-05	1.887e-06	2.45
[-].MDSAGQDINLNSPNK.[G]	1xAcetyl [N-Term]; 1xPhospho [S12]; 1xTMT6plex [K15]	6.86142e-05	0.000153469	O43399	O43399 [1-15]	O43399 1xAcetyl [N-Term]; 1xPhospho [S12]	0	1954.88	980959	992388	996651	1.24822e+06	1.2569e+06	1.28731e+06	High	High	High	High	High	High	High	6.523e-05	1.352e-05	2.64
[R].MDRTPPPPTLSPAAITVGR.[G]	2xPhospho [T4; S11]; 1xTMT6plex [N-Term]	2.9784e-05	0.000153469	Q8NDX5	Q8NDX5 [606-624]	Q8NDX5 2xPhospho [T609; S616]	1	2366.15	382423	344254	382424	283085	360966	355810	High	High	High	High	High	High	High	6.523e-05	5.611e-06	3.2
[K].RKPSPEPEGEVGPPK.[I]	1xPhospho [S4]; 2xTMT6plex [K2; K15]; 1xTMT6plex [N-Term]	0.000117602	0.000153469	Q7Z5L9	Q7Z5L9 [357-371]	Q7Z5L9 1xPhospho [S360]	1	2371.3	976431	965064	1.00566e+06	706794	647829	671225	High	High	High	High	High	High	High	6.523e-05	2.389e-05	3.04
[-].MDLVGVASPEPGTAAAWGPSK.[C]	1xAcetyl [N-Term]; 1xPhospho [T13]; 1xTMT6plex [K21]	2.68821e-06	0.000153469	O14730	O14730 [1-21]	O14730 1xAcetyl [N-Term]; 1xPhospho [T13]	0	2392.15	39165.6	47840.5	39959.5	53010.8	48615.3	50481.4	High	High	High	High	High	High	High	6.523e-05	4.499e-07	2.81
[R].RKSTDSVPISK.[S]	1xPhospho [S3]; 2xTMT6plex [K2; K11]; 1xTMT6plex [N-Term]	0.000683902	0.000153469	O95359	O95359 [2070-2080]	O95359 1xPhospho [S2072]	2	1985.14	1.1948e+06	1.56292e+06	1.34352e+06	967370	788362	851712	High	High	High	High	High	High	High	6.523e-05	0.0001513	2.55
[K].RIACDEEFSDSEDEGEGGR.[R]	1xCarbamidomethyl [C4]; 2xPhospho [S9; S11]; 1xTMT6plex [N-Term]	2.15559e-07	0.000153469	Q92769	Q92769 [414-432]	Q92769 2xPhospho [S422; S424]	1	2546.96	1.02302e+06	1.13862e+06	1.12356e+06	1.1366e+06	1.17817e+06	1.2861e+06	High	High	High	High	High	High	High	6.523e-05	3.152e-08	2.1
[-].MEGQSVEELLAK.[A]	1xAcetyl [N-Term]; 1xPhospho [S5]; 1xTMT6plex [K12]	0.000126417	0.000153469	Q15050	Q15050 [1-12]	Q15050 1xAcetyl [N-Term]; 1xPhospho [S5]	0	1684.81	52557	46981.2	48982.7	30969	26521.7	28991.4	High	High	High	High	High	High	High	6.523e-05	2.573e-05	1.99
[R].MLPHAPGVQMQAIPEDAVHEDSGDEDGEDPDKR.[I]	1xPhospho [S22]; 1xTMT6plex [K32]; 1xTMT6plex [N-Term]	7.12813e-07	0.000153469	Q92769	Q92769 [373-405]	Q92769 1xPhospho [S394]	1	4123.88	5.7099e+06	6.79479e+06	5.80486e+06	6.61221e+06	5.80593e+06	6.72405e+06	High	High	High	High	High	High	High	6.523e-05	1.108e-07	2.5
[R].MLPHAPGVQMQAIPEDAVHEDSGDEDGEDPDKR.[I]	1xPhospho [S22]; 1xOxidation [M10]; 1xTMT6plex [K32]; 1xTMT6plex [N-Term]	6.16865e-07	0.000153469	Q92769	Q92769 [373-405]	Q92769 1xPhospho [S394]	1	4139.87	735504	896487	1.00442e+06	983441	886835	1.06707e+06	High	High	High	High	High	High	High	6.523e-05	9.528e-08	2.77
[R].RHSEQVANGPTPPPR.[R]	1xPhospho [S3]; 1xTMT6plex [N-Term]	1.16686e-06	0.000153469	A6ND36	A6ND36 [632-646]	A6ND36 1xPhospho [S634]	1	1951.97	17388.5	17046.4	20348.3	33261.6	28864.8	26255.4	High	High	High	High	High	High	High	6.523e-05	1.87e-07	2.94
[K].RESPSPAPKPR.[K]	2xPhospho [S3; S5]; 1xTMT6plex [K9]; 1xTMT6plex [N-Term]	3.74858e-05	0.000153469	Q8IYB3	Q8IYB3 [448-458]	Q8IYB3 2xPhospho [S450; S452]	1	1839.93	2.83122e+06	2.97182e+06	2.99899e+06	3.94205e+06	3.90355e+06	3.90577e+06	High	High	High	High	High	High	High	6.523e-05	7.145e-06	3.39
[R].NAPAAVDEGSISPR.[T]	1xPhospho [S12]; 1xTMT6plex [N-Term]	2.4681e-06	0.000153469	P28715	P28715 [373-386]	P28715 1xPhospho [S384]	0	1692.82	626889	686628	554087	372957	267841	286490	High	High	High	High	High	High	High	6.523e-05	4.099e-07	3.58
[K].NALPPVLTTVNGQSPPEHSAPAK.[V]	1xPhospho [T]; 1xTMT6plex [K23]; 1xTMT6plex [N-Term]	3.55191e-07	0.000153469	Q6PKG0	Q6PKG0 [130-152]	Q6PKG0 1xPhospho [T]	0	2863.51	1.96373e+06	1.89312e+06	1.8796e+06	1.28924e+06	1.1307e+06	1.27841e+06	High	High	High	High	High	High	High	6.523e-05	5.337e-08	2.03
[K].REVLYDSEGLSGEER.[G]	2xPhospho [S7; S11]; 1xTMT6plex [N-Term]	2.68115e-05	0.000153469	Q9H7N4	Q9H7N4 [728-742]	Q9H7N4 2xPhospho [S734; S738]	1	2127.92	125793	118476	129190	138740	109758	147767	High	High	High	High	High	High	High	6.523e-05	5.039e-06	3.19
[K].NAIASDSEADSDTEVPK.[D]	2xPhospho [S7; S]; 1xTMT6plex [K17]; 1xTMT6plex [N-Term]	0.000189985	0.000153469	Q8WVC0	Q8WVC0 [290-306]	Q8WVC0 2xPhospho [S296; S]	0	2367.04	1.10293e+06	1.06011e+06	1.01106e+06	1.44067e+06	1.31245e+06	1.38284e+06	High	High	High	High	High	High	High	6.523e-05	3.94e-05	1.93
[K].NAIASDSEADSDTEVPK.[D]	1xPhospho [S11]; 1xTMT6plex [K17]; 1xTMT6plex [N-Term]	4.65021e-07	0.000153469	Q8WVC0	Q8WVC0 [290-306]	Q8WVC0 1xPhospho [S300]	0	2287.07	687491	684967	773998	1.12426e+06	1.02388e+06	1.0962e+06	High	High	High	High	High	High	High	6.523e-05	7.098e-08	1.83
[K].NAIAITNISSSDAPLQPLVSSPSLQAAVDK.[N]	1xPhospho [S11]; 1xTMT6plex [K30]; 1xTMT6plex [N-Term]	5.73848e-07	0.000153469	Q8IYB5	Q8IYB5 [132-161]	Q8IYB5 1xPhospho [S142]	0	3545.89	63651.1	62047.5	69075.9	61977.2	51779.7	55204.1	High	High	High	High	High	High	High	6.523e-05	8.87e-08	1.49
[K].NAPPGGDEPLAETESESEAELAGFSPVVDVK.[K]	2xPhospho [S/T]; 1xTMT6plex [K31]; 1xTMT6plex [N-Term]	1.06009e-07	0.000153469	Q8NC44	Q8NC44 [267-297]	Q8NC44 2xPhospho [S/T]	0	3759.73	495436	513232	472685	407702	356431	379885	High	High	High	High	High	High	High	6.523e-05	1.501e-08	2.45
[K].NAEEESESEAEEGD.[-]	2xPhospho [S6; S8]; 1xTMT6plex [N-Term]	0.00102072	0.000153469	Q7L1Q6	Q7L1Q6 [406-419]	Q7L1Q6 2xPhospho [S411; S413]	0	1913.64	3909.53	3711.43	4645.95	3422.43	3836.35	4079.92	High	High	High	High	High	High	High	6.523e-05	0.0002292	1.95
[R].RFSDSEGEETVPEPR.[L]	2xPhospho [S3; S5]; 1xTMT6plex [N-Term]	6.50162e-07	0.000153469	Q13286	Q13286 [10-24]	Q13286 2xPhospho [S12; S14]	1	2123.89	1.38676e+06	1.48927e+06	1.47276e+06	1.05305e+06	1.0836e+06	1.21767e+06	High	High	High	High	High	High	High	6.523e-05	1.011e-07	4.28
[R].MYSFDDVLEEGK.[R]	1xPhospho [S3]; 1xTMT6plex [K12]; 1xTMT6plex [N-Term]	0.000137689	0.000153469	Q8WWI1	Q8WWI1 [803-814]	Q8WWI1 1xPhospho [S805]	0	1970.92	1.44616e+06	1.44207e+06	1.47665e+06	585672	666935	573102	High	High	High	High	High	High	High	6.523e-05	2.805e-05	1.81
[R].MVPPVVVGSPPGSPSR.[S]	2xPhospho [S9; S13]; 1xTMT6plex [N-Term]	0.000225374	0.000153469	Q8N1P7	Q8N1P7 [216-231]	Q8N1P7 2xPhospho [S224; S228]	0	1951.93	134203	132832	132606	128692	156803	171531	High	High	High	High	High	High	High	6.523e-05	4.736e-05	2.4
[K].MVIQGPSSPQGEAMVTDVLEDQK.[E]	1xPhospho [S]; 1xOxidation [M14]; 1xTMT6plex [K23]; 1xTMT6plex [N-Term]	2.4326e-08	0.000153469	Q12888	Q12888 [1107-1129]	Q12888 1xPhospho [S]	0	3013.47	1.25733e+06	1.38103e+06	1.29805e+06	1.30633e+06	1.22198e+06	1.35741e+06	High	High	High	High	High	High	High	6.523e-05	3.192e-09	3.07
[K].MVIQGPSSPQGEAMVTDVLEDQK.[E]	1xPhospho [S8]; 1xTMT6plex [K23]; 1xTMT6plex [N-Term]	4.34859e-09	0.000153469	Q12888	Q12888 [1107-1129]	Q12888 1xPhospho [S1114]	0	2997.47	1.40013e+06	1.40137e+06	1.4942e+06	1.28535e+06	1.30388e+06	1.20894e+06	High	High	High	High	High	High	High	6.523e-05	5.207e-10	2.96
[K].NAEEESESEAEEGD.[-]	1xPhospho [S6]; 1xTMT6plex [N-Term]	0.000561614	0.000153469	Q7L1Q6	Q7L1Q6 [406-419]	Q7L1Q6 1xPhospho [S411]	0	1833.67	5746.82	5720.32	3686.23	5301.37	5427.49	5220.72	High	High	High	High	High	High	High	6.523e-05	0.0001231	2.12
[R].NASASFQELEDK.[K]	1xPhospho [S]; 1xTMT6plex [K12]; 1xTMT6plex [N-Term]	9.24688e-06	0.000153469	Q99543	Q99543 [45-56]	Q99543 1xPhospho [S]	0	1876.91	952920	985279	967455	1.00602e+06	882071	964051	High	High	High	High	High	High	High	6.523e-05	1.645e-06	3.43
[K].RESPSPAPKPR.[K]	1xPhospho [S3]; 1xTMT6plex [K9]; 1xTMT6plex [N-Term]	1.2593e-05	0.000153469	Q8IYB3	Q8IYB3 [448-458]	Q8IYB3 1xPhospho [S450]	1	1759.96	899901	920957	951926	567598	565497	563226	High	High	High	High	High	High	High	6.523e-05	2.277e-06	3.28
[R].NASASFQELEDKK.[E]	2xPhospho [S3; S5]; 2xTMT6plex [K12; K13]	3.38337e-06	0.000153469	Q99543	Q99543 [45-57]	Q99543 2xPhospho [S47; S49]	1	2084.97	661055	706720	799078	317689	509465	415343	High	High	High	High	High	High	High	6.523e-05	5.698e-07	4.09
[K].NDLQDTEISPR.[Q]	1xPhospho [S9]; 1xTMT6plex [N-Term]	0.00026042	0.000153469	Q9NS91	Q9NS91 [463-473]	Q9NS91 1xPhospho [S471]	0	1596.75	895562	968378	904607	653014	656442	795538	High	High	High	High	High	High	High	6.523e-05	5.5e-05	3.23
[K].REGPVGGESDSEEMFEK.[T]	1xPhospho [S9]; 1xTMT6plex [K17]; 1xTMT6plex [N-Term]	9.11391e-08	0.000153469	Q9Y4B5	Q9Y4B5 [768-784]	Q9Y4B5 1xPhospho [S776]	1	2421.1	630487	704794	696080	258569	263134	255528	High	High	High	High	High	High	High	6.523e-05	1.277e-08	2.8
[K].RENPPVEDSSDEDDKR.[N]	2xPhospho [S9; S10]; 1xTMT6plex [K15]; 1xTMT6plex [N-Term]	7.5224e-10	0.000153469	Q8TCJ2	Q8TCJ2 [490-505]	Q8TCJ2 2xPhospho [S498; S499]	2	2506.09	57519.9	56828.9	56291.6	92492.9	84245.4	88401.4	High	High	High	High	High	High	High	6.523e-05	8.244e-11	5.29
[K].NDKSEEEQSSSSVK.[K]	1xPhospho [S]; 2xTMT6plex [K3; K14]; 1xTMT6plex [N-Term]	7.29887e-06	0.000153469	P07910	P07910 [230-243]	P07910 1xPhospho [S]	1	2321.15	2.77953e+07	2.74621e+07	2.57778e+07	2.64729e+07	2.41184e+07	2.30936e+07	High	High	High	High	High	High	High	6.523e-05	1.282e-06	3.76
[K].NDKSEEEQSSSSVK.[K]	1xPhospho [S4]; TMT6plex [K]; 1xTMT6plex [N-Term]	9.91335e-05	0.000153469	P07910	P07910 [230-243]	P07910 1xPhospho [S233]	1	2091.98	754737	1.05675e+06	1.62216e+06	645320	2.5778e+06	2.26915e+06	High	High	High	High	High	High	High	6.523e-05	1.986e-05	3.3
[R].NDGEESTDRTPLLPGAPR.[A]	1xPhospho [T10]; 1xTMT6plex [N-Term]	1.2676e-05	0.000153469	Q9NRA2	Q9NRA2 [11-28]	Q9NRA2 1xPhospho [T20]	1	2234.07	346836	344614	384274	281107	292307	255180	High	High	High	High	High	High	High	6.523e-05	2.289e-06	2.55
[R].NDDISELEDLSELEDLK.[D]	1xPhospho [S]; 1xTMT6plex [K17]; 1xTMT6plex [N-Term]	5.77632e-07	0.000153469	Q9H4L7	Q9H4L7 [142-158]	Q9H4L7 1xPhospho [S]	0	2515.21	486949	504063	504653	308170	272831	295918	High	High	High	High	High	High	High	6.523e-05	8.926e-08	2.13
[R].RESASSSSSVK.[K]	1xPhospho [S3]; 1xTMT6plex [K11]; 1xTMT6plex [N-Term]	7.82507e-05	0.000153469	Q9NPF5	Q9NPF5 [452-462]	Q9NPF5 1xPhospho [S454]	1	1662.85	59937.1	63904.2	57652.7	101251	92122.4	93864.2	High	High	High	High	High	High	High	6.523e-05	1.55e-05	2.59
[R].NCPSPVLIDCPHPNCNK.[K]	3xCarbamidomethyl [C2; C10; C15]; 1xPhospho [S4]; 1xTMT6plex [K17]; 1xTMT6plex [N-Term]	0.000895149	0.000153469	O15014	O15014 [488-504]	O15014 1xPhospho [S491]	0	2560.19	1.15365e+06	1.36912e+06	1.47505e+06	1.15721e+06	1.038e+06	1.21147e+06	High	High	High	High	High	High	High	6.523e-05	0.0001995	1.69
[K].NATLAWDSSHSSIQNSPK.[L]	1xPhospho [S16]; 1xTMT6plex [K18]; 1xTMT6plex [N-Term]	0.00029311	0.000153469	O15440	O15440 [494-511]	O15440 1xPhospho [S509]	0	2481.22	341742	292808	345098	243329	259458	296111	High	High	High	High	High	High	High	6.523e-05	6.214e-05	1.95
[K].NATDLQNSSMSEEELTK.[A]	1xPhospho [S8]; 1xTMT6plex [K17]; 1xTMT6plex [N-Term]	1.70822e-06	0.000153469	P40855	P40855 [139-155]	P40855 1xPhospho [S146]	0	2435.14	121836	130203	125688	76157.8	71151.9	72257.5	High	High	High	High	High	High	High	6.523e-05	2.793e-07	1.59
[K].RESEDDPESEPDDHEK.[R]	2xPhospho [S3; S9]; 1xTMT6plex [K16]; 1xTMT6plex [N-Term]	3.49169e-08	0.000153469	P16383	P16383 [172-187]	P16383 2xPhospho [S174; S180]	1	2532.02	604004	637352	613426	481956	599700	549348	High	High	High	High	High	High	High	6.523e-05	4.657e-09	3.37
[K].RESESESDETPPAAPQLIK.[K]	2xPhospho [S3; S5]; 1xTMT6plex [K19]; 1xTMT6plex [N-Term]	2.90878e-06	0.000153469	O60832	O60832 [449-467]	O60832 2xPhospho [S451; S453]	1	2702.27	2.58747e+06	2.63832e+06	2.6931e+06	2.54878e+06	2.49979e+06	2.7376e+06	High	High	High	High	High	High	High	6.523e-05	4.861e-07	2.8
[R].NASASFQELEDKK.[E]	1xPhospho [S]; 2xTMT6plex [K12; K13]; 1xTMT6plex [N-Term]	5.4446e-07	0.000153469	Q99543	Q99543 [45-57]	Q99543 1xPhospho [S]	1	2234.17	9.87492e+06	1.08666e+07	1.04875e+07	1.22243e+07	1.04258e+07	1.10057e+07	High	High	High	High	High	High	High	6.523e-05	8.381e-08	3.02
[R].RFSLSPSLGPQASR.[F]	2xPhospho [S3; S5]; 1xTMT6plex [N-Term]	3.18908e-06	0.000153469	Q9NYF3	Q9NYF3 [230-243]	Q9NYF3 2xPhospho [S232; S234]	1	1891.9	1.18669e+06	1.37022e+06	1.38008e+06	1.1289e+06	1.03424e+06	1.16708e+06	High	High	High	High	High	High	High	6.523e-05	5.371e-07	3.44
[K].MSSPPSSPQK.[C]	1xPhospho [S3]; 1xTMT6plex [K10]; 1xTMT6plex [N-Term]	0.00143579	0.000153469	Q9Y2H6	Q9Y2H6 [201-210]	Q9Y2H6 1xPhospho [S203]	0	1583.79	756290	861369	889764	769463	635621	690807	High	High	High	High	High	High	High	6.523e-05	0.0003254	1.48
[R].RGDSESEEDEQDSEEVR.[L]	2xPhospho [S4; S6]; 1xTMT6plex [N-Term]	3.77329e-05	0.000153469	Q9NZ63	Q9NZ63 [12-28]	Q9NZ63 2xPhospho [S15; S17]	1	2384.9	24360.7	24841.3	24337.6	28769.2	26974.8	29880.6	High	High	High	High	High	High	High	6.523e-05	7.208e-06	2.44
[R].RGEGDAPFSEPGTTSTQRPSSPETATK.[Q]	2xPhospho [S20; S21]; 1xTMT6plex [K27]	2.32026e-05	0.000153469	Q9UQ35	Q9UQ35 [303-329]	Q9UQ35 2xPhospho [S322; S323]	1	3180.41	109910	132461	127074	122882	135886	143146	High	High	High	High	High	High	High	6.523e-05	4.324e-06	2.82
[R].RGSPTTGFIEQK.[G]	1xPhospho [S3]; 1xTMT6plex [K12]; 1xTMT6plex [N-Term]	0.000231376	0.000153469	Q6ZRV2	Q6ZRV2 [890-901]	Q6ZRV2 1xPhospho [S892]	1	1858.98	266551	243572	284070	266829	251015	259938	High	High	High	High	High	High	High	6.523e-05	4.863e-05	2.02
[R].MPQDGSDDEDEEWPTLEK.[A]	1xPhospho [S6]; 1xTMT6plex [K18]; 1xTMT6plex [N-Term]	1.92271e-06	0.000153469	Q13895	Q13895 [93-110]	Q13895 1xPhospho [S98]	0	2659.15	9.1126e+06	9.70061e+06	9.17693e+06	4.51192e+06	4.79034e+06	4.42245e+06	High	High	High	High	High	High	High	6.523e-05	3.163e-07	2.24
[R].RGSSGSVDETLFALPAASEPVIR.[S]	2xPhospho [S4; S6]; 1xTMT6plex [N-Term]	1.94815e-06	0.000153469	Q9NQC3	Q9NQC3 [179-201]	Q9NQC3 2xPhospho [S182; S184]	1	2748.32	252006	295652	376889	453360	419145	392102	High	High	High	High	High	High	High	6.523e-05	3.202e-07	4.29
[R].RGTGQSDDSDIWDDTALIK.[A]	2xPhospho [S6; S9]; 1xTMT6plex [K19]	1.6165e-05	0.000153469	Q16637	Q16637 [23-41]	Q16637 2xPhospho [S28; S31]	1	2482.07	200047	214220	220871	191722	190513	189843	High	High	High	High	High	High	High	6.523e-05	2.964e-06	2.44
[R].RGTGQSDDSDIWDDTALIK.[A]	2xPhospho [S9; T/S]; 1xTMT6plex [K19]; 1xTMT6plex [N-Term]	0.000386234	0.000153469	Q16637	Q16637 [23-41]	Q16637 2xPhospho [S31; T/S]	1	2711.24	386470	327377	419442	590026	523853	572371	High	High	High	High	High	High	High	6.523e-05	8.332e-05	2.53
[R].MPETVPQEEMPGPPLNSESGEEAPTGR.[D]	1xPhospho [S19]; 1xTMT6plex [N-Term]	2.47785e-05	0.000153469	O15446	O15446 [472-498]	O15446 1xPhospho [S490]	0	3175.42	359067	339592	388050	360374	233115	350078	High	High	High	High	High	High	High	6.523e-05	4.651e-06	2.97
[K].RGTSPRPPEGGLGYSQLGDDDLK.[E]	2xPhospho [T3; S15]; 1xTMT6plex [K23]; 1xTMT6plex [N-Term]	0.00189106	0.000153469	Q9UQ88	Q9UQ88 [737-759]	Q9UQ88 2xPhospho [T739; S751]	1	3033.45	1.86042e+06	2.03783e+06	1.89654e+06	1.76359e+06	1.82722e+06	1.74185e+06	High	High	High	High	High	High	High	6.523e-05	0.000432	2.43
[K].MPCESSPPESADTPTSTR.[R]	1xCarbamidomethyl [C3]; 1xPhospho [S6]; 1xTMT6plex [N-Term]	5.87594e-06	0.000153469	P46013	P46013 [1371-1388]	P46013 1xPhospho [S1376]	0	2258.95	113755	138270	117108	146161	124457	101727	High	High	High	High	High	High	High	6.523e-05	1.02e-06	1.56
[K].RHCAPSPDRSPELSSSR.[D]	1xCarbamidomethyl [C3]; 2xPhospho [S6; S10]; 1xTMT6plex [N-Term]	2.26007e-05	0.000153469	Q96T37	Q96T37 [665-681]	Q96T37 2xPhospho [S670; S674]	2	2328.02	132042	141694	144789	165565	163388	165924	High	High	High	High	High	High	High	6.523e-05	4.2e-06	2.34
[R].MNYMQNHQAGAPAPSLSR.[C]	1xPhospho [S17]; 1xTMT6plex [N-Term]	7.23176e-05	0.000153469	Q9HCK8	Q9HCK8 [1962-1979]	Q9HCK8 1xPhospho [S1978]	0	2282.04	298005	310921	299137	309271	271729	248155	High	High	High	High	High	High	High	6.523e-05	1.431e-05	1.7
[K].RHEHPPNPPVSPGK.[T]	1xPhospho [S11]; 1xTMT6plex [K14]; 1xTMT6plex [N-Term]	4.04022e-06	0.000153469	Q6VMQ6	Q6VMQ6 [663-676]	Q6VMQ6 1xPhospho [S673]	1	2087.1	41177.1	42886.2	40241.8	65631.8	57784.2	59923.3	High	High	High	High	High	High	High	6.523e-05	6.889e-07	2.69
[R].RHGAPAAPSPPPR.[G]	1xPhospho [S9]; 1xTMT6plex [N-Term]	1.19009e-06	0.000153469	Q4KMP7	Q4KMP7 [14-26]	Q4KMP7 1xPhospho [S22]	1	1619.84	19115.2	21422	22189.2	22644.5	24719.5	25286.1	High	High	High	High	High	High	High	6.523e-05	1.903e-07	3.21
[K].MNEEISSDSESESLAPR.[K]	3xPhospho [S6; S7; S9]; 1xTMT6plex [N-Term]	2.07225e-07	0.000153469	O43818	O43818 [45-61]	O43818 3xPhospho [S50; S51; S53]	0	2349.88	1.06402e+06	1.04873e+06	1.24276e+06	1.47024e+06	1.39401e+06	1.51587e+06	High	High	High	High	High	High	High	6.523e-05	3.027e-08	4.44
[K].MNEEISSDSESESLAPR.[K]	2xPhospho [S7; S]; 1xTMT6plex [N-Term]	1.11732e-07	0.000153469	O43818	O43818 [45-61]	O43818 2xPhospho [S51; S]	0	2269.91	114032	117700	126709	149511	152003	182354	High	High	High	High	High	High	High	6.523e-05	1.582e-08	3.51
[R].RGSLSNAGDPEIVK.[S]	1xPhospho [S3]; 1xTMT6plex [K14]; 1xTMT6plex [N-Term]	0.00118703	0.000153469	O43847	O43847 [92-105]	O43847 1xPhospho [S94]	1	1981.05	610046	626026	615429	722863	667717	601286	High	High	High	High	High	High	High	6.523e-05	0.0002678	2.3
[K].MQESPKLPQQSYNFDPDTCDESVDPFK.[T]	1xCarbamidomethyl [C19]; 1xPhospho [T/S]; 2xTMT6plex [K6; K27]; 1xTMT6plex [N-Term]	0.000104484	0.000153469	O95359	O95359 [2356-2382]	O95359 1xPhospho [T/S]	1	3969.85	2.88855e+06	3.0779e+06	2.88983e+06	2.20278e+06	1.9736e+06	2.15847e+06	High	High	High	High	High	High	High	6.523e-05	2.111e-05	2.39
[K].MSPNETLFLESTNK.[I]	1xPhospho [S11]; 1xTMT6plex [K14]; 1xTMT6plex [N-Term]	0.000243861	0.000153469	Q9HB90	Q9HB90 [85-98]	Q9HB90 1xPhospho [S95]	0	2149.07	773388	846301	820977	708409	623958	836939	High	High	High	High	High	High	High	6.523e-05	5.139e-05	2.39
[R].RGEGDAPFSEPGTTSTQRPSSPETATK.[Q]	1xPhospho [S]; 1xTMT6plex [K27]; 1xTMT6plex [N-Term]	3.8788e-08	0.000153469	Q9UQ35	Q9UQ35 [303-329]	Q9UQ35 1xPhospho [S]	1	3329.61	890785	1.04912e+06	816215	842160	792155	921176	High	High	High	High	High	High	High	6.523e-05	5.198e-09	3.36
[R].RGEGDAPFSEPGTTSTQRPSSPETATK.[Q]	2xPhospho [T/S]; 1xTMT6plex [K27]; 1xTMT6plex [N-Term]	2.71302e-07	0.000153469	Q9UQ35	Q9UQ35 [303-329]	Q9UQ35 2xPhospho [T/S]	1	3409.57	1.68849e+06	1.87904e+06	1.70213e+06	2.25452e+06	2.24376e+06	2.39565e+06	High	High	High	High	High	High	High	6.523e-05	4.028e-08	3.1
[-].MSGDEMIFDPTMSK.[K]	1xAcetyl [N-Term]; 1xPhospho [S2]; 1xTMT6plex [K14]	0.000281781	0.000153469	P20042	P20042 [1-14]	P20042 1xAcetyl [N-Term]; 1xPhospho [S2]	0	1939.81	314317	332750	318080	178220	200518	168133	High	High	High	High	High	High	High	6.523e-05	5.968e-05	2.01
[R].MSESPTPCSGSSFEETEALVNTAAK.[N]	1xCarbamidomethyl [C8]; 1xPhospho [S4]; 1xTMT6plex [K25]; 1xTMT6plex [N-Term]	4.44699e-05	0.000153469	O95359	O95359 [2566-2590]	O95359 1xPhospho [S2569]	0	3168.45	1.51097e+06	1.7761e+06	1.69973e+06	1.04334e+06	937704	1.12902e+06	High	High	High	High	High	High	High	6.523e-05	8.585e-06	2.18
[R].MSDEFVDSFKK.[G]	1xPhospho [S2]; 2xTMT6plex [K10; K11]; 1xTMT6plex [N-Term]	3.0377e-05	0.000153469	Q92934	Q92934 [117-127]	Q92934 1xPhospho [S118]	1	2100.07	231503	229125	270217	965016	910690	965498	High	High	High	High	High	High	High	6.523e-05	5.752e-06	1.99
[R].RGGGSGGGEESEGEEVDED.[-]	1xPhospho [S11]; 1xTMT6plex [N-Term]	6.59617e-05	0.000153469	Q96QR8	Q96QR8 [294-312]	Q96QR8 1xPhospho [S304]	1	2160.84	12878	12072.4	11832.6	8983.35	8906.28	8398.99	High	High	High	High	High	High	High	6.523e-05	1.298e-05	2.8
[R].MSCFSRPSMSPTPLDR.[C]	1xCarbamidomethyl [C3]; 2xPhospho [S8; S10]; 1xOxidation [M9]; 1xTMT6plex [N-Term]	0.000378697	0.000153469	Q9UQ35	Q9UQ35 [2114-2129]	Q9UQ35 2xPhospho [S2121; S2123]	0	2273.94	960098	1.10437e+06	1.04331e+06	689652	511852	663542	High	High	High	High	High	High	High	6.523e-05	8.16e-05	2.43
[R].RGLLYDSDEEDEERPAR.[K]	1xPhospho [S7]; 1xTMT6plex [N-Term]	1.44748e-08	0.000153469	P49736	P49736 [133-149]	P49736 1xPhospho [S139]	1	2359.08	388076	370008	379786	454844	412499	466514	High	High	High	High	High	High	High	6.523e-05	1.837e-09	3.67
[R].RGNDPLTSSPGR.[S]	1xPhospho [S9]; 1xTMT6plex [N-Term]	0.000125589	0.000153469	P49736	P49736 [19-30]	P49736 1xPhospho [S27]	1	1565.76	96596.1	99889.6	100461	141756	124116	140648	High	High	High	High	High	High	High	6.523e-05	2.563e-05	2.13
[K].MQNTDDEERPQLSDDER.[Q]	2xPhospho [T4; S13]; 1xTMT6plex [N-Term]	0.00100741	0.000153469	Q8WVC0	Q8WVC0 [185-201]	Q8WVC0 2xPhospho [T188; S197]	0	2466.97	2.01836e+06	2.25858e+06	2.44068e+06	1.83104e+06	1.7179e+06	1.76986e+06	High	High	High	High	High	High	High	6.523e-05	0.0002264	2.79
[K].MQNTDDEERPQLSDDER.[Q]	1xPhospho [S13]; 1xTMT6plex [N-Term]	2.11633e-05	0.000153469	Q8WVC0	Q8WVC0 [185-201]	Q8WVC0 1xPhospho [S197]	0	2387	2.13463e+06	2.20051e+06	2.15975e+06	2.39557e+06	2.26498e+06	2.43242e+06	High	High	High	High	High	High	High	6.523e-05	3.919e-06	2.62
[K].MQNSDDERPQASDEEHR.[H]	2xPhospho [S4; S12]; 1xTMT6plex [N-Term]	0.00029119	0.000153469	Q8WVC0	Q8WVC0 [243-259]	Q8WVC0 2xPhospho [S246; S254]	0	2432.94	234416	221751	245286	301812	291629	354816	High	High	High	High	High	High	High	6.523e-05	6.186e-05	3.09
[K].RGPEVTSQGVQTSSPACK.[Q]	1xCarbamidomethyl [C17]; 1xPhospho [S7]; 1xTMT6plex [K18]; 1xTMT6plex [N-Term]	0.00177106	0.000153469	Q99700	Q99700 [876-893]	Q99700 1xPhospho [S882]	1	2427.21	171520	161480	156761	137310	144343	145736	High	High	High	High	High	High	High	6.523e-05	0.0004049	2.38
[R].MQNNSSPSISPNTSFTSDGSPSPLGGIK.[R]	2xPhospho [S8; S]; 1xTMT6plex [K28]; 1xTMT6plex [N-Term]	1.54382e-05	0.000153469	Q9H0D6	Q9H0D6 [466-493]	Q9H0D6 2xPhospho [S473; S]	0	3425.57	162880	139317	138887	159513	136682	148885	High	High	High	High	High	High	High	6.523e-05	2.823e-06	2.67
[R].MQNNSSPSISPNTSFTSDGSPSPLGGIK.[R]	1xPhospho [S20]; 1xTMT6plex [K28]; 1xTMT6plex [N-Term]	0.00174798	0.000153469	Q9H0D6	Q9H0D6 [466-493]	Q9H0D6 1xPhospho [S485]	0	3345.61	252392	241785	219886	174004	92796.1	150605	High	High	High	High	High	High	High	6.523e-05	0.0003975	1.7
[R].RGRSPQPPAEEDEDDFDDTLVAIDTYNCDLHFK.[V]	1xCarbamidomethyl [C28]; 1xPhospho [T/Y/S]; 1xTMT6plex [K33]	0.000674979	0.000153469	Q9BUJ2	Q9BUJ2 [191-223]	Q9BUJ2 1xPhospho [T/S]	2	4174.85	483852	549217	559942	703103	632530	601004	High	High	High	High	High	High	High	6.523e-05	0.000149	2.36
[K].IYHLPDAESDEDEDFK.[E]	1xPhospho [S9]; 1xTMT6plex [K16]; 1xTMT6plex [N-Term]	1.19794e-06	0.000153469	Q15019	Q15019 [210-225]	Q15019 1xPhospho [S218]	0	2461.12	8.17529e+06	8.88491e+06	8.37677e+06	6.92828e+06	6.6158e+06	6.54905e+06	High	High	High	High	High	High	High	6.523e-05	1.917e-07	2.6
[R].NNSFTAPSTVGK.[R]	1xPhospho [S/T]; 1xTMT6plex [K12]; 1xTMT6plex [N-Term]	0.000816547	0.000153469	O95453	O95453 [555-566]	O95453 1xPhospho [T/S]	0	1760.9	2.38014e+06	2.35758e+06	2.47266e+06	2.98053e+06	2.26794e+06	2.50014e+06	High	High	High	High	High	High	High	6.523e-05	0.0001811	2.26
[R].NNSVSGLSVK.[S]	1xPhospho [S3]; 1xTMT6plex [K10]; 1xTMT6plex [N-Term]	0.000580361	0.000153469	Q9UHI6	Q9UHI6 [498-507]	Q9UHI6 1xPhospho [S500]	0	1542.83	849198	912674	797805	1.4472e+06	1.07278e+06	1.09248e+06	High	High	High	High	High	High	High	6.523e-05	0.0001272	2.47
[R].QASPTEVVER.[L]	1xPhospho [S3]; 1xTMT6plex [N-Term]	0.000623834	0.000153469	Q8TB72	Q8TB72 [180-189]	Q8TB72 1xPhospho [S182]	0	1424.7	911940	1.01294e+06	894939	839964	761372	805167	High	High	High	High	High	High	High	6.523e-05	0.0001372	2.84
[K].QASLPVSGSVAGDFVK.[K]	1xPhospho [S3]; 1xTMT6plex [K16]; 1xTMT6plex [N-Term]	0.000151951	0.000153469	Q9Y3S1	Q9Y3S1 [1860-1875]	Q9Y3S1 1xPhospho [S1862]	0	2100.11	162014	205133	193914	151379	150111	166930	High	High	High	High	High	High	High	6.523e-05	3.126e-05	2.34
[K].QASFLEAEGGAK.[T]	1xPhospho [S3]; 1xTMT6plex [K12]; 1xTMT6plex [N-Term]	1.67049e-05	0.000153469	Q8WYP3	Q8WYP3 [364-375]	Q8WYP3 1xPhospho [S366]	0	1745.89	1.26965e+06	1.55646e+06	1.26376e+06	3.89664e+06	3.73133e+06	3.66276e+06	High	High	High	High	High	High	High	6.523e-05	3.059e-06	2.65
[R].QNSSSSDSGGSIVR.[D]	1xPhospho [S]; 1xTMT6plex [N-Term]	3.10634e-06	0.000153469	Q12929	Q12929 [657-670]	Q12929 1xPhospho [S]	0	1689.76	482483	539322	521510	278897	250078	260990	High	High	High	High	High	High	High	6.523e-05	5.225e-07	2.63
[R].QNSSSSDSGGSIVR.[D]	2xPhospho [S5; S6]; 1xTMT6plex [N-Term]	0.000296986	0.000153469	Q12929	Q12929 [657-670]	Q12929 2xPhospho [S661; S662]	0	1769.73	635815	700566	671268	368911	353286	406033	High	High	High	High	High	High	High	6.523e-05	6.306e-05	2.77
[K].QASEDSNDLTPTLPETPVPLPR.[K]	1xPhospho [S3]; 1xTMT6plex [N-Term]	0.000464219	0.000153469	Q9ULH1	Q9ULH1 [1039-1060]	Q9ULH1 1xPhospho [S1041]	0	2686.32	212779	223400	194187	217539	240922	234362	High	High	High	High	High	High	High	6.523e-05	0.0001009	1.58
[K].QASASYDSEEEEEGLPMSYDEK.[R]	2xPhospho [S5; S8]; 1xTMT6plex [K22]; 1xTMT6plex [N-Term]	9.69448e-09	0.000153469	Q15059	Q15059 [556-577]	Q15059 2xPhospho [S560; S563]	0	3112.27	188294	192407	227662	294538	308680	304396	High	High	High	High	High	High	High	6.523e-05	1.211e-09	5.09
[K].QASASYDSEEEEEGLPMSYDEK.[R]	1xPhospho [S/Y]; 1xTMT6plex [K22]; 1xTMT6plex [N-Term]	1.87773e-07	0.000153469	Q15059	Q15059 [556-577]	Q15059 1xPhospho [S/Y]	0	3032.3	268186	298457	243310	440038	485082	405087	High	High	High	High	High	High	High	6.523e-05	2.733e-08	4.2
[R].QNSQLPAQVQNGPSQEELEIQR.[R]	1xPhospho [S14]; 1xTMT6plex [N-Term]	0.000371308	0.000153469	Q8N8S7	Q8N8S7 [123-144]	Q8N8S7 1xPhospho [S136]	0	2802.36	130203	140262	135768	136992	151576	130449	High	High	High	High	High	High	High	6.523e-05	7.962e-05	1.5
[R].QASALIDRPAPHFER.[T]	1xPhospho [S3]; 1xTMT6plex [N-Term]	0.000222432	0.000153469	P11171	P11171 [519-533]	P11171 1xPhospho [S521]	0	2017.02	720077	719674	791925	746909	668645	697666	High	High	High	High	High	High	High	6.523e-05	4.659e-05	2.55
[K].QPAFPASYIPPSPPTPPVPVPPPTLPK.[Q]	2xPhospho [S12; T15]; 1xTMT6plex [K27]; 1xTMT6plex [N-Term]	0.000257021	0.000153469	Q70E73	Q70E73 [816-842]	Q70E73 2xPhospho [S827; T830]	0	3407.79	33070.4	46149.3	37230.3	18430.4	30718.5	30733	High	High	High	High	High	High	High	6.523e-05	5.411e-05	2.05
[R].QAQAQESEEEEESR.[S]	1xPhospho [S7]; 1xTMT6plex [N-Term]	1.7699e-07	0.000153469	Q9NVM6	Q9NVM6 [106-119]	Q9NVM6 1xPhospho [S112]	0	1958.82	458987	490349	504259	318901	324206	298326	High	High	High	High	High	High	High	6.523e-05	2.56e-08	3.81
[R].QAPGVGAVGGGSPEREEVGAGYNSEDEYEAAAAR.[I]	2xPhospho [S24; Y/S]; 1xTMT6plex [N-Term]	1.69033e-07	0.000153469	Q96G74	Q96G74 [154-187]	Q96G74 2xPhospho [S177; Y/S]	1	3739.61	773249	694340	704165	531703	402606	528110	High	High	High	High	High	High	High	6.523e-05	2.437e-08	2.56
[K].QPAQSQNLSPLSGFSR.[S]	1xPhospho [S]; 1xTMT6plex [N-Term]	1.88518e-06	0.000153469	Q9P2M7	Q9P2M7 [244-259]	Q9P2M7 1xPhospho [S]	0	2026	621783	676855	561880	463047	334628	641938	High	High	High	High	High	High	High	6.523e-05	3.089e-07	1.73
[R].QALDSEEEEEDVAAK.[E]	1xPhospho [S5]; 1xTMT6plex [K15]; 1xTMT6plex [N-Term]	8.40085e-07	0.000153469	Q8NC44	Q8NC44 [381-395]	Q8NC44 1xPhospho [S385]	0	2201.03	2.66779e+06	2.75692e+06	2.76275e+06	1.54287e+06	1.49263e+06	1.54453e+06	High	High	High	High	High	High	High	6.523e-05	1.32e-07	4.41
[K].QAEDTISNASSQLSSPPTSPQSSPR.[K]	2xPhospho [S15; S19]; 1xTMT6plex [N-Term]	9.40566e-10	0.000153469	Q9Y4G8	Q9Y4G8 [1102-1126]	Q9Y4G8 2xPhospho [S1116; S1120]	0	2961.31	178909	201099	187015	194204	176262	208923	High	High	High	High	High	High	High	6.523e-05	1.041e-10	3.75
[R].QPASAQSTPSTTPHSSPK.[Q]	1xPhospho [S16]; 1xTMT6plex [K18]; 1xTMT6plex [N-Term]	1.71269e-07	0.000153469	Q96A73	Q96A73 [168-185]	Q96A73 1xPhospho [S183]	0	2347.17	195667	229306	220387	111216	107090	110222	High	High	High	High	High	High	High	6.523e-05	2.48e-08	3.11
[R].QNSIGNTPSGPVLASPQAGIIPTEAVAMPIPAASPTPASPASNR.[A]	2xPhospho [S34; S39]; 1xTMT6plex [N-Term]	0.0013986	0.000153469	Q99700	Q99700 [695-738]	Q99700 2xPhospho [S728; S733]	0	4624.27	75162.8	80852.4	69850	26704.4	55278.4	62229.9	High	High	High	High	High	High	High	6.523e-05	0.0003165	2.35
[K].QNSIENDIEEK.[V]	1xPhospho [S3]; 1xTMT6plex [K11]; 1xTMT6plex [N-Term]	1.89264e-05	0.000153469	Q12830	Q12830 [1308-1318]	Q12830 1xPhospho [S1310]	0	1856.9	693551	782210	849171	564855	579434	604396	High	High	High	High	High	High	High	6.523e-05	3.486e-06	3.31
[R].QASTDAGTAGALTPQHVR.[A]	1xPhospho [S3]; 1xTMT6plex [N-Term]	2.28384e-09	0.000153469	P46937	P46937 [107-124]	P46937 1xPhospho [S109]	0	2090.02	152541	145083	159820	125501	153259	186175	High	High	High	High	High	High	High	6.523e-05	2.644e-10	4.33
[K].QDRENEEGDTGNWYSSDEDEGGSSVTSILK.[T]	2xPhospho [S/Y/T]; 1xTMT6plex [K30]; 1xTMT6plex [N-Term]	0.000515656	0.000153469	Q9UPT8	Q9UPT8 [793-822]	Q9UPT8 2xPhospho [S815; S]	1	3922.66	477249	522521	445354	387602	371861	373504	High	High	High	High	High	High	High	6.523e-05	0.0001127	1.58
[R].QDPVTYISETDEEDDFMCK.[K]	1xCarbamidomethyl [C18]; 2xPhospho [Y6; T10]; 1xTMT6plex [K19]; 1xTMT6plex [N-Term]	2.77427e-08	0.000153469	P35251	P35251 [101-119]	P35251 2xPhospho [Y106; T110]	0	2940.2	1.36357e+06	1.53517e+06	1.45339e+06	1.08618e+06	1.009e+06	1.06799e+06	High	High	High	High	High	High	High	6.523e-05	3.653e-09	4.2
[R].QDPVTYISETDEEDDFMCK.[K]	1xCarbamidomethyl [C18]; 1xPhospho [S/T]; 1xTMT6plex [K19]; 1xTMT6plex [N-Term]	3.53332e-05	0.000153469	P35251	P35251 [101-119]	P35251 1xPhospho [S/T]	0	2860.23	267776	337073	330557	187143	191054	193404	High	High	High	High	High	High	High	6.523e-05	6.72e-06	1.35
[R].QNGSNDSDRYSDNEEDSK.[I]	1xPhospho [S/Y]; 1xTMT6plex [K18]; 1xTMT6plex [N-Term]	2.89729e-07	0.000153469	P42167	P42167 [174-191]	P42167 1xPhospho [S/Y]	1	2598.1	373368	374854	342995	511546	452448	469190	High	High	High	High	High	High	High	6.523e-05	4.304e-08	2.86
[R].QDNDTGNEEQEEEEDDEEEMEEK.[L]	1xPhospho [T5]; 1xTMT6plex [K23]; 1xTMT6plex [N-Term]	7.44418e-06	0.000153469	Q13206	Q13206 [573-595]	Q13206 1xPhospho [T577]	0	3338.29	86073.5	116596	84029.5	83396.9	82703.1	117608	High	High	High	High	High	High	High	6.523e-05	1.306e-06	3.22
[R].QNGSNDSDRYSDNEEDSKIELK.[L]	1xPhospho [S]; 2xTMT6plex [K18; K22]; 1xTMT6plex [N-Term]	0.000138597	0.000153469	P42167	P42167 [174-195]	P42167 1xPhospho [S]	2	3310.57	1.09157e+07	1.10892e+07	1.10965e+07	1.05222e+07	9.10943e+06	9.59337e+06	High	High	High	High	High	High	High	6.523e-05	2.827e-05	2.18
[R].QNGSNDSDRYSDNEEGK.[K]	1xPhospho [Y/S]; 1xTMT6plex [K17]; 1xTMT6plex [N-Term]	1.81947e-05	0.000153469	P42166	P42166 [174-190]	P42166 1xPhospho [Y/S]	1	2453.06	512227	520390	506023	636495	544855	558281	High	High	High	High	High	High	High	6.523e-05	3.341e-06	2.31
[truncated: 4,780 more rows]

## Sheet: Fig. 2
Fig. 2a
Fig. 2b
	MHCC-97L
	No. of cells	NTC	shCDK6#1	shCDK6#2
	1	25	87.5	75
	5	0	50	83.3
	10	0	33.3	50
	20	0	0	0
	50	0	0	0
	Hep3B
	No. of cells	NTC	shCDK6#1	shCDK6#2
	1	25	87.5	62.5
	5	16.7	50	50
	10	0	66.7	50
	25	0	33.3	0
	50	0	0	0
	PLC/PRF/5
	No. of cells	sgCTRL	sgCDK6#1	sgCDK6#2
[truncated: 49 more rows]

## Sheet: Fig. 3
Fig. 3a
[truncated: 317 more rows]

[truncated: 20 more sheets: Fig. 4, Fig. 5, Fig. 6, Fig. 7, Fig. 8, Fig. 9, Fig. 10, Supp. Fig. 1, Supp. Fig. 2, Supp. Fig. 3, Supp. Fig. 4, Supp. Fig. 5, Supp. Fig. 6, Supp. Fig. 7, Supp. Fig. 8, Supp. Fig 9, Supp. Fig. 10, Supp. Fig. 11, Supp. Fig. 12, Supp. Fig. 13]
